# Supplementary material for: Characterization of runs of homozygosity, heterozygosity-enriched regions, and population structure in cattle populations selected for different breeding goals
Source: BMC Genomics. 2022 Mar 16;23:209. doi: 10.1186/s12864-022-08384-0 (PMC8925140; doi:10.1186/s12864-022-08384-0)
Supplement: Supplementary file 5 — Additional file 5: Table S1. Genes found in Brahman’s runs homozygosity islands and the processes that are involved. [file 12864_2022_8384_MOESM5_ESM.xlsx]

## Sheet: Genes identified
Table S1 - Genes found in Brahman’s runs homozygosity islands and the processes that are involved.
	group	CHR	BP1	BP2	chr	start_pos	end_pos	width	strand	gene_id	gene_name	gene_biotype
1	BRM	1	78237770	84586062	1	78452386	79136219	683834	-	ENSBTAG00000044001	LPP	protein_coding
2	BRM	1	78237770	84586062	1	78661458	78661543	86	-	ENSBTAG00000036372	bta-mir-28	miRNA
3	BRM	1	78237770	84586062	1	79202424	79203656	1233	-	ENSBTAG00000049984	#N/A	protein_coding
4	BRM	1	78237770	84586062	1	79418466	79420236	1771	+	ENSBTAG00000055241	#N/A	lncRNA
5	BRM	1	78237770	84586062	1	79558314	79611183	52870	+	ENSBTAG00000001511	BCL6	protein_coding
6	BRM	1	78237770	84586062	1	79629615	79633348	3734	+	ENSBTAG00000003179	RTP2	protein_coding
7	BRM	1	78237770	84586062	1	79657444	79659377	1934	+	ENSBTAG00000017312	SST	protein_coding
8	BRM	1	78237770	84586062	1	79911983	79916543	4561	-	ENSBTAG00000032265	RTP4	protein_coding
9	BRM	1	78237770	84586062	1	80006310	80074215	67906	+	ENSBTAG00000012467	MASP1	protein_coding
10	BRM	1	78237770	84586062	1	80082559	80085391	2833	-	ENSBTAG00000012706	RTP1	protein_coding
11	BRM	1	78237770	84586062	1	80194829	80267738	72910	-	ENSBTAG00000010357	ST6GAL1	protein_coding
12	BRM	1	78237770	84586062	1	80280615	80280695	81	-	ENSBTAG00000045003	bta-mir-2285k-3	miRNA
13	BRM	1	78237770	84586062	1	80349375	80351782	2408	+	ENSBTAG00000006872	#N/A	protein_coding
14	BRM	1	78237770	84586062	1	80416135	80427813	11679	-	ENSBTAG00000052213	ADIPOQ	protein_coding
15	BRM	1	78237770	84586062	1	80452885	80467441	14557	+	ENSBTAG00000014727	RFC4	protein_coding
16	BRM	1	78237770	84586062	1	80467443	80473754	6312	-	ENSBTAG00000014724	EIF4A2	protein_coding
17	BRM	1	78237770	84586062	1	80469761	80469901	141	-	ENSBTAG00000042702	#N/A	snoRNA
18	BRM	1	78237770	84586062	1	80470085	80470216	132	-	ENSBTAG00000042475	SNORA63	snoRNA
19	BRM	1	78237770	84586062	1	80470484	80470660	177	-	ENSBTAG00000044788	SNORA81	snoRNA
20	BRM	1	78237770	84586062	1	80470559	80470663	105	-	ENSBTAG00000050812	bta-mir-1248-1	miRNA
21	BRM	1	78237770	84586062	1	80472432	80472500	69	-	ENSBTAG00000044311	SNORD2	snoRNA
22	BRM	1	78237770	84586062	1	80506965	80530772	23808	-	ENSBTAG00000005122	KNG1	protein_coding
23	BRM	1	78237770	84586062	1	80536976	80545514	8539	-	ENSBTAG00000001265	HRG	protein_coding
24	BRM	1	78237770	84586062	1	80560914	80576233	15320	-	ENSBTAG00000017531	FETUB	protein_coding
25	BRM	1	78237770	84586062	1	80611849	80618915	7067	-	ENSBTAG00000000522	AHSG	protein_coding
26	BRM	1	78237770	84586062	1	80643739	80661936	18198	-	ENSBTAG00000003151	DNAJB11	protein_coding
27	BRM	1	78237770	84586062	1	80666383	80688899	22517	+	ENSBTAG00000003143	TBCCD1	protein_coding
28	BRM	1	78237770	84586062	1	80690735	80696502	5768	+	ENSBTAG00000003140	CRYGS	protein_coding
29	BRM	1	78237770	84586062	1	80873608	81097089	223482	+	ENSBTAG00000005091	DGKG	protein_coding
30	BRM	1	78237770	84586062	1	81135305	81194599	59295	+	ENSBTAG00000014915	ETV5	protein_coding
31	BRM	1	78237770	84586062	1	81254282	81273853	19572	-	ENSBTAG00000011305	#N/A	protein_coding
32	BRM	1	78237770	84586062	1	81266466	81266580	115	-	ENSBTAG00000043831	5S_rRNA	rRNA
33	BRM	1	78237770	84586062	1	81287578	81307980	20403	+	ENSBTAG00000001697	TRA2B	protein_coding
34	BRM	1	78237770	84586062	1	81402025	81572413	170389	+	ENSBTAG00000007666	IGF2BP2	protein_coding
35	BRM	1	78237770	84586062	1	81586790	81621312	34523	-	ENSBTAG00000001749	SENP2	protein_coding
36	BRM	1	78237770	84586062	1	81636267	81688516	52250	+	ENSBTAG00000001535	LIPH	protein_coding
37	BRM	1	78237770	84586062	1	81651371	81652045	675	+	ENSBTAG00000051908	#N/A	pseudogene
38	BRM	1	78237770	84586062	1	81661252	81661366	115	+	ENSBTAG00000029106	5S_rRNA	rRNA
39	BRM	1	78237770	84586062	1	81696499	81706039	9541	+	ENSBTAG00000017115	TMEM41A	protein_coding
40	BRM	1	78237770	84586062	1	81711839	81868201	156363	-	ENSBTAG00000017103	MAP3K13	protein_coding
41	BRM	1	78237770	84586062	1	81877674	81931209	53536	+	ENSBTAG00000019625	EHHADH	protein_coding
42	BRM	1	78237770	84586062	1	81956536	81960076	3541	+	ENSBTAG00000007296	#N/A	protein_coding
43	BRM	1	78237770	84586062	1	81984064	82104798	120735	+	ENSBTAG00000005212	C1H3orf70	protein_coding
44	BRM	1	78237770	84586062	1	82116216	82377026	260811	-	ENSBTAG00000005209	VPS8	protein_coding
45	BRM	1	78237770	84586062	1	82223388	82223494	107	+	ENSBTAG00000053175	U6	snRNA
46	BRM	1	78237770	84586062	1	82384309	82406799	22491	-	ENSBTAG00000050932	#N/A	protein_coding
47	BRM	1	78237770	84586062	1	82460247	82461270	1024	-	ENSBTAG00000048837	#N/A	lncRNA
48	BRM	1	78237770	84586062	1	82499645	82501239	1595	+	ENSBTAG00000019014	MAGEF1	protein_coding
49	BRM	1	78237770	84586062	1	82503374	82526363	22990	-	ENSBTAG00000050833	#N/A	lncRNA
50	BRM	1	78237770	84586062	1	82514654	82514729	76	-	ENSBTAG00000048858	bta-mir-2284y-3	miRNA
51	BRM	1	78237770	84586062	1	82610922	82631983	21062	-	ENSBTAG00000005313	EPHB3	protein_coding
52	BRM	1	78237770	84586062	1	82703621	82705452	1832	+	ENSBTAG00000008343	#N/A	protein_coding
53	BRM	1	78237770	84586062	1	82754031	82755812	1782	+	ENSBTAG00000050376	#N/A	protein_coding
54	BRM	1	78237770	84586062	1	82803353	82813103	9751	-	ENSBTAG00000002878	CHRD	protein_coding
55	BRM	1	78237770	84586062	1	82816651	82821567	4917	+	ENSBTAG00000000476	THPO	protein_coding
56	BRM	1	78237770	84586062	1	82824296	82829473	5178	-	ENSBTAG00000040199	POLR2H	protein_coding
57	BRM	1	78237770	84586062	1	82830348	82844401	14054	+	ENSBTAG00000012284	CLCN2	protein_coding
58	BRM	1	78237770	84586062	1	82845021	82851428	6408	-	ENSBTAG00000012273	FAM131A	protein_coding
59	BRM	1	78237770	84586062	1	82854035	82872768	18734	-	ENSBTAG00000012881	EIF4G1	protein_coding
60	BRM	1	78237770	84586062	1	82862630	82862705	76	-	ENSBTAG00000042094	SNORD66	snoRNA
61	BRM	1	78237770	84586062	1	82878892	82888239	9348	-	ENSBTAG00000005660	PSMD2	protein_coding
62	BRM	1	78237770	84586062	1	82894597	82909029	14433	-	ENSBTAG00000005658	ECE2	protein_coding
63	BRM	1	78237770	84586062	1	82918317	82920472	2156	+	ENSBTAG00000005657	CAMK2N2	protein_coding
64	BRM	1	78237770	84586062	1	82920059	82927198	7140	-	ENSBTAG00000051586	ECE2	protein_coding
65	BRM	1	78237770	84586062	1	82927910	82933513	5604	+	ENSBTAG00000005652	ALG3	protein_coding
66	BRM	1	78237770	84586062	1	82933517	82945153	11637	-	ENSBTAG00000040399	VWA5B2	protein_coding
67	BRM	1	78237770	84586062	1	82934066	82934151	86	-	ENSBTAG00000040245	bta-mir-1224	miRNA
68	BRM	1	78237770	84586062	1	82960351	82968194	7844	-	ENSBTAG00000006920	ABCF3	protein_coding
69	BRM	1	78237770	84586062	1	82970702	82977115	6414	-	ENSBTAG00000020106	AP2M1	protein_coding
70	BRM	1	78237770	84586062	1	82981845	82996905	15061	-	ENSBTAG00000019336	DVL3	protein_coding
71	BRM	1	78237770	84586062	1	83002134	83012323	10190	-	ENSBTAG00000011414	EIF2B5	protein_coding
72	BRM	1	78237770	84586062	1	83030383	83035642	5260	-	ENSBTAG00000040304	#N/A	protein_coding
73	BRM	1	78237770	84586062	1	83064169	83070990	6822	-	ENSBTAG00000016624	HTR3C	protein_coding
74	BRM	1	78237770	84586062	1	83104953	83111141	6189	-	ENSBTAG00000039011	#N/A	protein_coding
75	BRM	1	78237770	84586062	1	83122147	83205242	83096	+	ENSBTAG00000017666	ABCC5	protein_coding
76	BRM	1	78237770	84586062	1	83206224	83206640	417	+	ENSBTAG00000033308	#N/A	processed_pseudogene
77	BRM	1	78237770	84586062	1	83227750	83237050	9301	+	ENSBTAG00000052825	#N/A	protein_coding
78	BRM	1	78237770	84586062	1	83246423	83301299	54877	+	ENSBTAG00000014460	PARL	protein_coding
79	BRM	1	78237770	84586062	1	83304567	83311791	7225	+	ENSBTAG00000014459	MAP6D1	protein_coding
80	BRM	1	78237770	84586062	1	83313948	83416551	102604	-	ENSBTAG00000014451	YEATS2	protein_coding
81	BRM	1	78237770	84586062	1	83419537	83420366	830	+	ENSBTAG00000014449	#N/A	protein_coding
82	BRM	1	78237770	84586062	1	83449266	83481681	32416	-	ENSBTAG00000017450	KLHL24	protein_coding
83	BRM	1	78237770	84586062	1	83545202	83598532	53331	+	ENSBTAG00000037951	KLHL6	protein_coding
84	BRM	1	78237770	84586062	1	83640377	83640508	132	-	ENSBTAG00000042699	SNORA63	snoRNA
85	BRM	1	78237770	84586062	1	83640845	83641019	175	-	ENSBTAG00000046222	#N/A	snoRNA
86	BRM	1	78237770	84586062	1	83641191	83653084	11894	-	ENSBTAG00000049281	#N/A	lncRNA
87	BRM	1	78237770	84586062	1	83641288	83641418	131	-	ENSBTAG00000047590	SNORA63	snoRNA
88	BRM	1	78237770	84586062	1	83653154	83911446	258293	+	ENSBTAG00000010394	MCF2L2	protein_coding
89	BRM	1	78237770	84586062	1	83710030	83711034	1005	-	ENSBTAG00000032217	#N/A	protein_coding
90	BRM	1	78237770	84586062	1	83752076	83827942	75867	-	ENSBTAG00000010397	B3GNT5	protein_coding
91	BRM	1	78237770	84586062	1	83922240	83951783	29544	+	ENSBTAG00000006552	LAMP3	protein_coding
92	BRM	1	78237770	84586062	1	83960686	84019357	58672	+	ENSBTAG00000006548	MCCC1	protein_coding
93	BRM	1	78237770	84586062	1	84042262	84074786	32525	+	ENSBTAG00000012797	DCUN1D1	protein_coding
94	BRM	1	78237770	84586062	1	84108412	84205584	97173	-	ENSBTAG00000000290	ATP11B	protein_coding
95	BRM	1	78237770	84586062	1	84506264	84537490	31227	+	ENSBTAG00000054214	#N/A	lncRNA
96	BRM	5	105576062	117735828	5	105578163	105595893	17731	-	ENSBTAG00000040065	RAD51AP1	protein_coding
97	BRM	5	105576062	117735828	5	105596335	105636049	39715	+	ENSBTAG00000053303	C5H12orf4	protein_coding
98	BRM	5	105576062	117735828	5	105667368	105679381	12014	+	ENSBTAG00000006800	FGF6	protein_coding
99	BRM	5	105576062	117735828	5	105717373	105726492	9120	+	ENSBTAG00000030343	FGF23	protein_coding
100	BRM	5	105576062	117735828	5	105732531	105747498	14968	-	ENSBTAG00000016650	TIGAR	protein_coding
101	BRM	5	105576062	117735828	5	105763459	105787132	23674	-	ENSBTAG00000016649	CCND2	protein_coding
102	BRM	5	105576062	117735828	5	106112459	106146167	33709	+	ENSBTAG00000000275	PARP11	protein_coding
103	BRM	5	105576062	117735828	5	106146546	106298766	152221	+	ENSBTAG00000018940	CRACR2A	protein_coding
104	BRM	5	105576062	117735828	5	106319032	106389988	70957	-	ENSBTAG00000009447	PRMT8	protein_coding
105	BRM	5	105576062	117735828	5	106485063	106549798	64736	+	ENSBTAG00000020699	TSPAN11	protein_coding
106	BRM	5	105576062	117735828	5	106553214	106745949	192736	-	ENSBTAG00000049163	TSPAN9	protein_coding
107	BRM	5	105576062	117735828	5	106773101	106835002	61902	-	ENSBTAG00000019788	TEAD4	protein_coding
108	BRM	5	105576062	117735828	5	106836212	106837627	1416	-	ENSBTAG00000052603	#N/A	protein_coding
109	BRM	5	105576062	117735828	5	106845510	106875967	30458	-	ENSBTAG00000015879	TULP3	protein_coding
110	BRM	5	105576062	117735828	5	106876984	106886490	9507	-	ENSBTAG00000015878	RHNO1	protein_coding
111	BRM	5	105576062	117735828	5	106886687	106900663	13977	+	ENSBTAG00000015875	FOXM1	protein_coding
112	BRM	5	105576062	117735828	5	106901262	106904482	3221	+	ENSBTAG00000030325	TEX52	protein_coding
113	BRM	5	105576062	117735828	5	106920227	106927024	6798	+	ENSBTAG00000007611	NRIP2	protein_coding
114	BRM	5	105576062	117735828	5	106928836	106938181	9346	-	ENSBTAG00000007609	ITFG2	protein_coding
115	BRM	5	105576062	117735828	5	106946944	106955086	8143	-	ENSBTAG00000007605	FKBP4	protein_coding
116	BRM	5	105576062	117735828	5	106971406	106988386	16981	+	ENSBTAG00000050785	#N/A	protein_coding
117	BRM	5	105576062	117735828	5	106982821	106999621	16801	+	ENSBTAG00000007093	#N/A	protein_coding
118	BRM	5	105576062	117735828	5	106998953	107014573	15621	-	ENSBTAG00000011902	WASHC1	protein_coding
119	BRM	5	105576062	117735828	5	107048490	107137449	88960	+	ENSBTAG00000019058	IQSEC3	protein_coding
120	BRM	5	105576062	117735828	5	107148045	107165693	17649	-	ENSBTAG00000038415	SLC6A12	protein_coding
121	BRM	5	105576062	117735828	5	107165952	107168083	2132	-	ENSBTAG00000048967	#N/A	lncRNA
122	BRM	5	105576062	117735828	5	107170136	107208656	38521	-	ENSBTAG00000014525	SLC6A13	protein_coding
123	BRM	5	105576062	117735828	5	107225327	107290351	65025	-	ENSBTAG00000020472	KDM5A	protein_coding
124	BRM	5	105576062	117735828	5	107248410	107257399	8990	+	ENSBTAG00000023274	#N/A	protein_coding
125	BRM	5	105576062	117735828	5	107294769	107321571	26803	+	ENSBTAG00000000049	CCDC77	protein_coding
126	BRM	5	105576062	117735828	5	107337753	107434583	96831	+	ENSBTAG00000008553	B4GALNT3	protein_coding
127	BRM	5	105576062	117735828	5	107364666	107364798	133	+	ENSBTAG00000042924	SNORA70	snoRNA
128	BRM	5	105576062	117735828	5	107436492	107509112	72621	-	ENSBTAG00000008554	NINJ2	protein_coding
129	BRM	5	105576062	117735828	5	107506913	107507017	105	-	ENSBTAG00000029209	5S_rRNA	rRNA
130	BRM	5	105576062	117735828	5	107544332	107544438	107	-	ENSBTAG00000055186	U6	snRNA
131	BRM	5	105576062	117735828	5	107556526	107556586	61	-	ENSBTAG00000051843	bta-mir-2437	miRNA
132	BRM	5	105576062	117735828	5	107577726	107706571	128846	+	ENSBTAG00000005221	WNK1	protein_coding
133	BRM	5	105576062	117735828	5	107708193	107734428	26236	-	ENSBTAG00000005225	RAD52	protein_coding
134	BRM	5	105576062	117735828	5	107784433	108049841	265409	+	ENSBTAG00000013658	ERC1	protein_coding
135	BRM	5	105576062	117735828	5	108103411	108113877	10467	-	ENSBTAG00000052374	FBXL14	protein_coding
136	BRM	5	105576062	117735828	5	108138474	108154024	15551	+	ENSBTAG00000054367	WNT5B	protein_coding
137	BRM	5	105576062	117735828	5	108180786	108225416	44631	+	ENSBTAG00000009050	ADIPOR2	protein_coding
138	BRM	5	105576062	117735828	5	108232092	108297995	65904	-	ENSBTAG00000021994	CACNA2D4	protein_coding
139	BRM	5	105576062	117735828	5	108245440	108259303	13864	+	ENSBTAG00000021995	LRTM2	protein_coding
140	BRM	5	105576062	117735828	5	108288865	108288954	90	-	ENSBTAG00000042531	#N/A	snoRNA
141	BRM	5	105576062	117735828	5	108315553	108358134	42582	-	ENSBTAG00000030285	DCP1B	protein_coding
142	BRM	5	105576062	117735828	5	108393975	108404862	10888	-	ENSBTAG00000050501	#N/A	lncRNA
143	BRM	5	105576062	117735828	5	108446722	108792612	345891	+	ENSBTAG00000010660	CACNA1C	protein_coding
144	BRM	5	105576062	117735828	5	108808131	108823757	15627	+	ENSBTAG00000011067	IL17RA	protein_coding
145	BRM	5	105576062	117735828	5	108838763	108849972	11210	-	ENSBTAG00000016995	HDHD5	protein_coding
146	BRM	5	105576062	117735828	5	108855713	108879525	23813	-	ENSBTAG00000017313	ADA2	protein_coding
147	BRM	5	105576062	117735828	5	108881354	108888096	6743	+	ENSBTAG00000049605	#N/A	lncRNA
148	BRM	5	105576062	117735828	5	108937842	109051118	113277	+	ENSBTAG00000009704	CECR2	protein_coding
149	BRM	5	105576062	117735828	5	108944653	108945996	1344	-	ENSBTAG00000049176	#N/A	protein_coding
150	BRM	5	105576062	117735828	5	108961099	108961205	107	+	ENSBTAG00000050587	U6	snRNA
151	BRM	5	105576062	117735828	5	109061445	109082272	20828	-	ENSBTAG00000014238	ATP6V1E1	protein_coding
152	BRM	5	105576062	117735828	5	109082265	109133396	51132	+	ENSBTAG00000013956	BCL2L13	protein_coding
153	BRM	5	105576062	117735828	5	109136740	109154244	17505	-	ENSBTAG00000013988	BID	protein_coding
154	BRM	5	105576062	117735828	5	109160003	109274608	114606	-	ENSBTAG00000048271	MICAL3	protein_coding
155	BRM	5	105576062	117735828	5	109353912	109361691	7780	+	ENSBTAG00000011826	PEX26	protein_coding
156	BRM	5	105576062	117735828	5	109365612	109365710	99	+	ENSBTAG00000044778	U6	snRNA
157	BRM	5	105576062	117735828	5	109375096	109394480	19385	+	ENSBTAG00000018530	TUBA8	protein_coding
158	BRM	5	105576062	117735828	5	109423829	109432050	8222	+	ENSBTAG00000030258	CDC42EP1	protein_coding
159	BRM	5	105576062	117735828	5	109432450	109438746	6297	-	ENSBTAG00000021615	LGALS2	protein_coding
160	BRM	5	105576062	117735828	5	109458483	109477483	19001	+	ENSBTAG00000006464	GGA1	protein_coding
161	BRM	5	105576062	117735828	5	109484519	109497008	12490	+	ENSBTAG00000030257	SH3BP1	protein_coding
162	BRM	5	105576062	117735828	5	109498401	109504537	6137	+	ENSBTAG00000030255	PDXP	protein_coding
163	BRM	5	105576062	117735828	5	109512489	109515793	3305	+	ENSBTAG00000015089	LGALS1	protein_coding
164	BRM	5	105576062	117735828	5	109519065	109526829	7765	+	ENSBTAG00000051118	NOL12	protein_coding
165	BRM	5	105576062	117735828	5	109521558	109521624	67	+	ENSBTAG00000044897	bta-mir-2438	miRNA
166	BRM	5	105576062	117735828	5	109532805	109591861	59057	+	ENSBTAG00000002539	TRIOBP	protein_coding
167	BRM	5	105576062	117735828	5	109542389	109560255	17867	+	ENSBTAG00000048772	#N/A	protein_coding
168	BRM	5	105576062	117735828	5	109588749	109588808	60	+	ENSBTAG00000044720	bta-mir-2285ca	miRNA
169	BRM	5	105576062	117735828	5	109621889	109634246	12358	+	ENSBTAG00000008434	GCAT	protein_coding
170	BRM	5	105576062	117735828	5	109630804	109639001	8198	+	ENSBTAG00000008857	GALR3	protein_coding
171	BRM	5	105576062	117735828	5	109643325	109653939	10615	-	ENSBTAG00000010789	ANKRD54	protein_coding
172	BRM	5	105576062	117735828	5	109644749	109644808	60	+	ENSBTAG00000054955	bta-mir-12001	miRNA
173	BRM	5	105576062	117735828	5	109653907	109654002	96	-	ENSBTAG00000036393	bta-mir-658	miRNA
174	BRM	5	105576062	117735828	5	109662810	109683993	21184	+	ENSBTAG00000010790	EIF3L	protein_coding
175	BRM	5	105576062	117735828	5	109709317	109737117	27801	+	ENSBTAG00000037703	MICALL1	protein_coding
176	BRM	5	105576062	117735828	5	109738012	109745876	7865	-	ENSBTAG00000019563	C5H22orf23	protein_coding
177	BRM	5	105576062	117735828	5	109745905	109755102	9198	+	ENSBTAG00000004820	POLR2F	protein_coding
178	BRM	5	105576062	117735828	5	109757715	109768623	10909	-	ENSBTAG00000004822	SOX10	protein_coding
179	BRM	5	105576062	117735828	5	109834675	109851541	16867	+	ENSBTAG00000015268	PICK1	protein_coding
180	BRM	5	105576062	117735828	5	109853974	109858626	4653	-	ENSBTAG00000015275	SLC16A8	protein_coding
181	BRM	5	105576062	117735828	5	109861367	109891295	29929	-	ENSBTAG00000015290	BAIAP2L2	protein_coding
182	BRM	5	105576062	117735828	5	109891806	109938952	47147	-	ENSBTAG00000014015	PLA2G6	protein_coding
183	BRM	5	105576062	117735828	5	109963621	109972823	9203	+	ENSBTAG00000021435	MAFF	protein_coding
184	BRM	5	105576062	117735828	5	109974528	110024787	50260	-	ENSBTAG00000009668	TMEM184B	protein_coding
185	BRM	5	105576062	117735828	5	110047995	110083317	35323	-	ENSBTAG00000047582	CSNK1E	protein_coding
186	BRM	5	105576062	117735828	5	110114522	110115856	1335	-	ENSBTAG00000051965	KCNJ4	protein_coding
187	BRM	5	105576062	117735828	5	110148627	110161850	13224	+	ENSBTAG00000009886	KDELR3	protein_coding
188	BRM	5	105576062	117735828	5	110161867	110180391	18525	-	ENSBTAG00000009887	DDX17	protein_coding
189	BRM	5	105576062	117735828	5	110163233	110163507	275	-	ENSBTAG00000048703	#N/A	pseudogene
190	BRM	5	105576062	117735828	5	110197351	110230629	33279	-	ENSBTAG00000005936	DMC1	protein_coding
191	BRM	5	105576062	117735828	5	110251653	110270520	18868	-	ENSBTAG00000048693	#N/A	protein_coding
192	BRM	5	105576062	117735828	5	110266110	110266216	107	+	ENSBTAG00000048930	U6	snRNA
193	BRM	5	105576062	117735828	5	110270350	110287563	17214	-	ENSBTAG00000010573	FAM227A	protein_coding
194	BRM	5	105576062	117735828	5	110294844	110304271	9428	+	ENSBTAG00000006588	CBY1	protein_coding
195	BRM	5	105576062	117735828	5	110314071	110316041	1971	+	ENSBTAG00000010157	TOMM22	protein_coding
196	BRM	5	105576062	117735828	5	110334791	110358382	23592	+	ENSBTAG00000010324	GTPBP1	protein_coding
197	BRM	5	105576062	117735828	5	110358967	110377270	18304	-	ENSBTAG00000003693	SUN2	protein_coding
198	BRM	5	105576062	117735828	5	110402429	110414622	12194	-	ENSBTAG00000049822	DNAL4	protein_coding
199	BRM	5	105576062	117735828	5	110424099	110445709	21611	-	ENSBTAG00000000109	NPTXR	protein_coding
200	BRM	5	105576062	117735828	5	110466292	110475491	9200	-	ENSBTAG00000046724	CBX6	protein_coding
201	BRM	5	105576062	117735828	5	110498430	110498511	82	+	ENSBTAG00000048961	bta-mir-2285m-4	miRNA
202	BRM	5	105576062	117735828	5	110530859	110534614	3756	+	ENSBTAG00000037800	APOBEC3Z1	protein_coding
203	BRM	5	105576062	117735828	5	110533065	110533171	107	+	ENSBTAG00000044676	U6	snRNA
204	BRM	5	105576062	117735828	5	110539244	110544479	5236	+	ENSBTAG00000051824	#N/A	protein_coding
205	BRM	5	105576062	117735828	5	110559226	110574354	15129	+	ENSBTAG00000007755	APOBEC3H	protein_coding
206	BRM	5	105576062	117735828	5	110592240	110609167	16928	-	ENSBTAG00000007228	CBX7	protein_coding
207	BRM	5	105576062	117735828	5	110665525	110687430	21906	-	ENSBTAG00000021697	PDGFB	protein_coding
208	BRM	5	105576062	117735828	5	110743074	110743208	135	-	ENSBTAG00000042842	#N/A	snoRNA
209	BRM	5	105576062	117735828	5	110745805	110752075	6271	-	ENSBTAG00000003228	RPL3	protein_coding
210	BRM	5	105576062	117735828	5	110746681	110746774	94	-	ENSBTAG00000055233	SNORD83B	snoRNA
211	BRM	5	105576062	117735828	5	110746739	110746814	76	-	ENSBTAG00000052327	bta-mir-2440	miRNA
212	BRM	5	105576062	117735828	5	110748041	110748134	94	-	ENSBTAG00000051699	SNORD83A	snoRNA
213	BRM	5	105576062	117735828	5	110749417	110749472	56	-	ENSBTAG00000044812	#N/A	snoRNA
214	BRM	5	105576062	117735828	5	110751521	110751584	64	-	ENSBTAG00000042456	SNORD43	snoRNA
215	BRM	5	105576062	117735828	5	110777318	110804983	27666	+	ENSBTAG00000005765	SYNGR1	protein_coding
216	BRM	5	105576062	117735828	5	110829261	110855258	25998	+	ENSBTAG00000019828	TAB1	protein_coding
217	BRM	5	105576062	117735828	5	110880567	110910262	29696	+	ENSBTAG00000012503	MGAT3	protein_coding
218	BRM	5	105576062	117735828	5	110930789	110943940	13152	+	ENSBTAG00000017439	MIEF1	protein_coding
219	BRM	5	105576062	117735828	5	110946624	110948715	2092	+	ENSBTAG00000017462	ATF4	protein_coding
220	BRM	5	105576062	117735828	5	110951323	110954950	3628	-	ENSBTAG00000017463	RPS19BP1	protein_coding
221	BRM	5	105576062	117735828	5	110989656	111105495	115840	+	ENSBTAG00000045610	CACNA1I	protein_coding
222	BRM	5	105576062	117735828	5	111159506	111251712	92207	-	ENSBTAG00000000326	ENTHD1	protein_coding
223	BRM	5	105576062	117735828	5	111263287	111329131	65845	+	ENSBTAG00000015157	GRAP2	protein_coding
224	BRM	5	105576062	117735828	5	111351656	111351778	123	-	ENSBTAG00000029343	5S_rRNA	rRNA
225	BRM	5	105576062	117735828	5	111356401	111392015	35615	+	ENSBTAG00000014247	FAM83F	protein_coding
226	BRM	5	105576062	117735828	5	111480932	111657764	176833	+	ENSBTAG00000021076	TNRC6B	protein_coding
227	BRM	5	105576062	117735828	5	111674844	111692267	17424	+	ENSBTAG00000000077	ADSL	protein_coding
228	BRM	5	105576062	117735828	5	111705767	111739844	34078	+	ENSBTAG00000009624	SGSM3	protein_coding
229	BRM	5	105576062	117735828	5	111740795	111851021	110227	-	ENSBTAG00000002630	MRTFA	protein_coding
230	BRM	5	105576062	117735828	5	111845858	111845935	78	-	ENSBTAG00000045469	bta-mir-2439	miRNA
231	BRM	5	105576062	117735828	5	111978639	111978769	131	-	ENSBTAG00000042762	#N/A	snoRNA
232	BRM	5	105576062	117735828	5	111989018	111993080	4063	+	ENSBTAG00000004048	MCHR1	protein_coding
233	BRM	5	105576062	117735828	5	111993131	111997104	3974	+	ENSBTAG00000049882	#N/A	lncRNA
234	BRM	5	105576062	117735828	5	111996514	111996681	168	-	ENSBTAG00000044824	SNORA75	snoRNA
235	BRM	5	105576062	117735828	5	112006046	112086674	80629	-	ENSBTAG00000006200	SLC25A17	protein_coding
236	BRM	5	105576062	117735828	5	112057505	112060850	3346	+	ENSBTAG00000054845	#N/A	protein_coding
237	BRM	5	105576062	117735828	5	112070479	112070582	104	+	ENSBTAG00000042683	U6	snRNA
238	BRM	5	105576062	117735828	5	112092012	112115729	23718	-	ENSBTAG00000006202	ST13	protein_coding
239	BRM	5	105576062	117735828	5	112115956	112159105	43150	+	ENSBTAG00000006204	XPNPEP3	protein_coding
240	BRM	5	105576062	117735828	5	112121010	112122070	1061	-	ENSBTAG00000006205	DNAJB7	protein_coding
241	BRM	5	105576062	117735828	5	112162636	112176251	13616	+	ENSBTAG00000053583	RBX1	protein_coding
242	BRM	5	105576062	117735828	5	112239214	112239320	107	-	ENSBTAG00000052452	U6	snRNA
243	BRM	5	105576062	117735828	5	112282183	112344853	62671	+	ENSBTAG00000016198	EP300	protein_coding
244	BRM	5	105576062	117735828	5	112365014	112382131	17118	+	ENSBTAG00000030222	L3MBTL2	protein_coding
245	BRM	5	105576062	117735828	5	112376908	112376977	70	+	ENSBTAG00000044451	bta-mir-2441	miRNA
246	BRM	5	105576062	117735828	5	112387043	112395842	8800	-	ENSBTAG00000040106	CHADL	protein_coding
247	BRM	5	105576062	117735828	5	112396231	112425046	28816	-	ENSBTAG00000012481	RANGAP1	protein_coding
248	BRM	5	105576062	117735828	5	112426910	112427016	107	-	ENSBTAG00000052440	U6	snRNA
249	BRM	5	105576062	117735828	5	112434864	112492002	57139	+	ENSBTAG00000002782	ZC3H7B	protein_coding
250	BRM	5	105576062	117735828	5	112495969	112519575	23607	+	ENSBTAG00000016580	TEF	protein_coding
251	BRM	5	105576062	117735828	5	112539939	112549987	10049	-	ENSBTAG00000015109	TOB2	protein_coding
252	BRM	5	105576062	117735828	5	112558716	112567981	9266	-	ENSBTAG00000006423	PHF5A	protein_coding
253	BRM	5	105576062	117735828	5	112568047	112617811	49765	+	ENSBTAG00000006429	ACO2	protein_coding
254	BRM	5	105576062	117735828	5	112589353	112589469	117	+	ENSBTAG00000042638	#N/A	snoRNA
255	BRM	5	105576062	117735828	5	112617058	112629599	12542	-	ENSBTAG00000005311	POLR3H	protein_coding
256	BRM	5	105576062	117735828	5	112640001	112654494	14494	+	ENSBTAG00000004004	CSDC2	protein_coding
257	BRM	5	105576062	117735828	5	112654669	112670817	16149	-	ENSBTAG00000004009	PMM1	protein_coding
258	BRM	5	105576062	117735828	5	112687401	112706629	19229	-	ENSBTAG00000047942	DESI1	protein_coding
259	BRM	5	105576062	117735828	5	112706895	112730021	23127	+	ENSBTAG00000006103	XRCC6	protein_coding
260	BRM	5	105576062	117735828	5	112734335	112743206	8872	-	ENSBTAG00000006104	SNU13	protein_coding
261	BRM	5	105576062	117735828	5	112745122	112755777	10656	+	ENSBTAG00000047629	#N/A	protein_coding
262	BRM	5	105576062	117735828	5	112755748	112811605	55858	+	ENSBTAG00000004488	MEI1	protein_coding
263	BRM	5	105576062	117735828	5	112812536	112812670	135	+	ENSBTAG00000043521	SNORA70	snoRNA
264	BRM	5	105576062	117735828	5	112813754	112828982	15229	+	ENSBTAG00000021173	CCDC134	protein_coding
265	BRM	5	105576062	117735828	5	112832407	112890177	57771	+	ENSBTAG00000014265	SREBF2	protein_coding
266	BRM	5	105576062	117735828	5	112884574	112884642	69	+	ENSBTAG00000029975	bta-mir-33a	miRNA
267	BRM	5	105576062	117735828	5	112892748	112897623	4876	-	ENSBTAG00000051879	SHISA8	protein_coding
268	BRM	5	105576062	117735828	5	112905857	112907803	1947	-	ENSBTAG00000026489	TNFRSF13C	protein_coding
269	BRM	5	105576062	117735828	5	112916658	112928741	12084	-	ENSBTAG00000009956	CENPM	protein_coding
270	BRM	5	105576062	117735828	5	112941708	112941914	207	+	ENSBTAG00000050336	#N/A	protein_coding
271	BRM	5	105576062	117735828	5	112960110	112979720	19611	+	ENSBTAG00000013173	SEPTIN3	protein_coding
272	BRM	5	105576062	117735828	5	112982148	113011836	29689	+	ENSBTAG00000013174	WBP2NL	protein_coding
273	BRM	5	105576062	117735828	5	113024569	113032754	8186	-	ENSBTAG00000009506	NAGA	protein_coding
274	BRM	5	105576062	117735828	5	113035565	113040617	5053	+	ENSBTAG00000009507	PHETA2	protein_coding
275	BRM	5	105576062	117735828	5	113040978	113044677	3700	+	ENSBTAG00000009508	SMDT1	protein_coding
276	BRM	5	105576062	117735828	5	113045844	113056944	11101	-	ENSBTAG00000009509	NDUFA6	protein_coding
277	BRM	5	105576062	117735828	5	113067623	113076647	9025	+	ENSBTAG00000038146	#N/A	protein_coding
278	BRM	5	105576062	117735828	5	113078007	113082470	4464	-	ENSBTAG00000026501	MGC127055	protein_coding
279	BRM	5	105576062	117735828	5	113082371	113089067	6697	+	ENSBTAG00000037632	#N/A	protein_coding
280	BRM	5	105576062	117735828	5	113086815	113094984	8170	-	ENSBTAG00000026502	CYP2D14	protein_coding
281	BRM	5	105576062	117735828	5	113102494	113195472	92979	-	ENSBTAG00000000662	TCF20	protein_coding
282	BRM	5	105576062	117735828	5	113103171	113103246	76	-	ENSBTAG00000044478	bta-mir-2442	miRNA
283	BRM	5	105576062	117735828	5	113310514	113347845	37332	-	ENSBTAG00000005018	NFAM1	protein_coding
284	BRM	5	105576062	117735828	5	113347881	113371073	23193	-	ENSBTAG00000051705	#N/A	lncRNA
285	BRM	5	105576062	117735828	5	113417141	113436911	19771	+	ENSBTAG00000016507	SERHL2	protein_coding
286	BRM	5	105576062	117735828	5	113436160	113444152	7993	-	ENSBTAG00000016510	RRP7	protein_coding
287	BRM	5	105576062	117735828	5	113447522	113470655	23134	-	ENSBTAG00000016511	POLDIP3	protein_coding
288	BRM	5	105576062	117735828	5	113470970	113471119	150	+	ENSBTAG00000037110	U12	snRNA
289	BRM	5	105576062	117735828	5	113473711	113498670	24960	-	ENSBTAG00000016516	CYB5R3	protein_coding
290	BRM	5	105576062	117735828	5	113536014	113537081	1068	-	ENSBTAG00000026497	A4GALT	protein_coding
291	BRM	5	105576062	117735828	5	113563824	113564393	570	+	ENSBTAG00000030199	#N/A	protein_coding
292	BRM	5	105576062	117735828	5	113619171	113671084	51914	-	ENSBTAG00000001057	ARFGAP3	protein_coding
293	BRM	5	105576062	117735828	5	113672591	113673049	459	-	ENSBTAG00000045575	#N/A	protein_coding
294	BRM	5	105576062	117735828	5	113686864	113804112	117249	-	ENSBTAG00000019290	PACSIN2	protein_coding
295	BRM	5	105576062	117735828	5	113827081	113862433	35353	-	ENSBTAG00000012030	TTLL1	protein_coding
296	BRM	5	105576062	117735828	5	113882866	113903956	21091	+	ENSBTAG00000049724	#N/A	lncRNA
297	BRM	5	105576062	117735828	5	113908102	113919965	11864	-	ENSBTAG00000002413	MCAT	protein_coding
298	BRM	5	105576062	117735828	5	113927819	113940490	12672	+	ENSBTAG00000018073	TSPO	protein_coding
299	BRM	5	105576062	117735828	5	113942509	113959663	17155	-	ENSBTAG00000001708	TTLL12	protein_coding
300	BRM	5	105576062	117735828	5	113976803	114102640	125838	-	ENSBTAG00000011275	SCUBE1	protein_coding
301	BRM	5	105576062	117735828	5	114174763	114243605	68843	+	ENSBTAG00000053619	MPPED1	protein_coding
302	BRM	5	105576062	117735828	5	114257685	114268117	10433	-	ENSBTAG00000053264	#N/A	protein_coding
303	BRM	5	105576062	117735828	5	114398501	114511655	113155	-	ENSBTAG00000030189	EFCAB6	protein_coding
304	BRM	5	105576062	117735828	5	114521296	114554743	33448	-	ENSBTAG00000006273	SULT4A1	protein_coding
305	BRM	5	105576062	117735828	5	114579479	114579608	130	+	ENSBTAG00000043139	#N/A	snoRNA
306	BRM	5	105576062	117735828	5	114589447	114589565	119	-	ENSBTAG00000053593	5S_rRNA	rRNA
307	BRM	5	105576062	117735828	5	114619207	114682683	63477	+	ENSBTAG00000045746	#N/A	protein_coding
308	BRM	5	105576062	117735828	5	114655422	114673112	17691	+	ENSBTAG00000003367	#N/A	protein_coding
309	BRM	5	105576062	117735828	5	114694985	114725673	30689	+	ENSBTAG00000045957	SAMM50	protein_coding
310	BRM	5	105576062	117735828	5	114752957	114869584	116628	+	ENSBTAG00000021978	PARVB	protein_coding
311	BRM	5	105576062	117735828	5	114877721	114904689	26969	+	ENSBTAG00000008057	PARVG	protein_coding
312	BRM	5	105576062	117735828	5	114937916	115015482	77567	-	ENSBTAG00000003574	SHISAL1	protein_coding
313	BRM	5	105576062	117735828	5	115132411	115133130	720	-	ENSBTAG00000012425	RTL6	protein_coding
314	BRM	5	105576062	117735828	5	115268496	115320963	52468	+	ENSBTAG00000039784	PRR5	protein_coding
315	BRM	5	105576062	117735828	5	115343632	115382618	38987	+	ENSBTAG00000008858	#N/A	protein_coding
316	BRM	5	105576062	117735828	5	115395022	115482327	87306	-	ENSBTAG00000006973	PHF21B	protein_coding
317	BRM	5	105576062	117735828	5	115502717	115502831	115	+	ENSBTAG00000042483	#N/A	snoRNA
318	BRM	5	105576062	117735828	5	115588183	115607119	18937	+	ENSBTAG00000017652	NUP50	protein_coding
319	BRM	5	105576062	117735828	5	115617569	115654855	37287	-	ENSBTAG00000006776	KIAA0930	protein_coding
320	BRM	5	105576062	117735828	5	115660292	115670282	9991	+	ENSBTAG00000048396	#N/A	lncRNA
321	BRM	5	105576062	117735828	5	115685923	115694504	8582	+	ENSBTAG00000009913	UPK3A	protein_coding
322	BRM	5	105576062	117735828	5	115707024	115732866	25843	+	ENSBTAG00000010590	FAM118A	protein_coding
323	BRM	5	105576062	117735828	5	115736399	115818135	81737	-	ENSBTAG00000024132	SMC1B	protein_coding
324	BRM	5	105576062	117735828	5	115818297	115830013	11717	+	ENSBTAG00000003594	RIBC2	protein_coding
325	BRM	5	105576062	117735828	5	115851687	115868151	16465	-	ENSBTAG00000049395	#N/A	lncRNA
326	BRM	5	105576062	117735828	5	115888383	115968965	80583	+	ENSBTAG00000012088	FBLN1	protein_coding
327	BRM	5	105576062	117735828	5	116028707	116169393	140687	+	ENSBTAG00000009351	ATXN10	protein_coding
328	BRM	5	105576062	117735828	5	116230309	116284408	54100	-	ENSBTAG00000048365	WNT7B	protein_coding
329	BRM	5	105576062	117735828	5	116385087	116399415	14329	+	ENSBTAG00000050704	#N/A	lncRNA
330	BRM	5	105576062	117735828	5	116408410	116408483	74	+	ENSBTAG00000029772	bta-let-7a-3	miRNA
331	BRM	5	105576062	117735828	5	116408665	116408737	73	+	ENSBTAG00000045309	bta-mir-2443	miRNA
332	BRM	5	105576062	117735828	5	116409213	116409295	83	-	ENSBTAG00000036417	bta-mir-3596	miRNA
333	BRM	5	105576062	117735828	5	116413475	116415908	2434	-	ENSBTAG00000048921	#N/A	lncRNA
334	BRM	5	105576062	117735828	5	116438987	116507065	68079	+	ENSBTAG00000008063	PPARA	protein_coding
335	BRM	5	105576062	117735828	5	116513986	116522344	8359	-	ENSBTAG00000008065	CDPF1	protein_coding
336	BRM	5	105576062	117735828	5	116531563	116543066	11504	-	ENSBTAG00000050005	#N/A	protein_coding
337	BRM	5	105576062	117735828	5	116545881	116552846	6966	-	ENSBTAG00000054859	#N/A	protein_coding
338	BRM	5	105576062	117735828	5	116574927	116584877	9951	-	ENSBTAG00000008066	#N/A	protein_coding
339	BRM	5	105576062	117735828	5	116584847	116609098	24252	+	ENSBTAG00000003017	TTC38	protein_coding
340	BRM	5	105576062	117735828	5	116612064	116631552	19489	+	ENSBTAG00000007102	GTSE1	protein_coding
341	BRM	5	105576062	117735828	5	116635061	116651306	16246	+	ENSBTAG00000005595	TRMU	protein_coding
342	BRM	5	105576062	117735828	5	116657456	116800031	142576	-	ENSBTAG00000008036	CELSR1	protein_coding
343	BRM	5	105576062	117735828	5	116838076	116904429	66354	+	ENSBTAG00000021803	GRAMD4	protein_coding
344	BRM	5	105576062	117735828	5	116906784	116943141	36358	-	ENSBTAG00000046654	CERK	protein_coding
345	BRM	5	105576062	117735828	5	116960821	116966569	5749	+	ENSBTAG00000054562	#N/A	lncRNA
346	BRM	5	105576062	117735828	5	116973678	117230659	256982	+	ENSBTAG00000012291	TBC1D22A	protein_coding
347	BRM	5	105576062	117735828	5	117234119	117234194	76	-	ENSBTAG00000044449	bta-mir-2285o-5	miRNA
348	BRM	8	56051150	63444254	8	56716918	56752204	35287	-	ENSBTAG00000053348	#N/A	lncRNA
349	BRM	8	56051150	63444254	8	57091711	57091938	228	-	ENSBTAG00000006294	#N/A	protein_coding
350	BRM	8	56051150	63444254	8	57533899	57625114	91216	-	ENSBTAG00000000256	TLE1	protein_coding
351	BRM	8	56051150	63444254	8	57626717	57678978	52262	+	ENSBTAG00000052126	#N/A	lncRNA
352	BRM	8	56051150	63444254	8	57835669	57838652	2984	+	ENSBTAG00000005667	#N/A	protein_coding
353	BRM	8	56051150	63444254	8	58188709	58190416	1708	+	ENSBTAG00000050015	#N/A	protein_coding
354	BRM	8	56051150	63444254	8	59017960	59018095	136	-	ENSBTAG00000042498	#N/A	snoRNA
355	BRM	8	56051150	63444254	8	59131211	59139594	8384	-	ENSBTAG00000049991	#N/A	protein_coding
356	BRM	8	56051150	63444254	8	59176689	59182194	5506	-	ENSBTAG00000017338	FAM205C	protein_coding
357	BRM	8	56051150	63444254	8	59245071	59267220	22150	+	ENSBTAG00000012809	PHF24	protein_coding
358	BRM	8	56051150	63444254	8	59272246	59272352	107	-	ENSBTAG00000054568	U6	snRNA
359	BRM	8	56051150	63444254	8	59277670	59286526	8857	+	ENSBTAG00000018318	DNAJB5	protein_coding
360	BRM	8	56051150	63444254	8	59314013	59318133	4121	+	ENSBTAG00000051343	#N/A	protein_coding
361	BRM	8	56051150	63444254	8	59321791	59336523	14733	-	ENSBTAG00000015000	VCP	protein_coding
362	BRM	8	56051150	63444254	8	59337760	59343676	5917	-	ENSBTAG00000015005	FANCG	protein_coding
363	BRM	8	56051150	63444254	8	59345169	59351847	6679	-	ENSBTAG00000044135	PIGO	protein_coding
364	BRM	8	56051150	63444254	8	59358080	59361681	3602	-	ENSBTAG00000011388	STOML2	protein_coding
365	BRM	8	56051150	63444254	8	59362241	59373813	11573	-	ENSBTAG00000011394	FAM214B	protein_coding
366	BRM	8	56051150	63444254	8	59373966	59599764	225799	+	ENSBTAG00000011397	UNC13B	protein_coding
367	BRM	8	56051150	63444254	8	59637289	59710590	73302	+	ENSBTAG00000011402	#N/A	protein_coding
368	BRM	8	56051150	63444254	8	59723669	59785504	61836	+	ENSBTAG00000011403	RUSC2	protein_coding
369	BRM	8	56051150	63444254	8	59769431	59769489	59	-	ENSBTAG00000049403	bta-mir-2285da	miRNA
370	BRM	8	56051150	63444254	8	59785446	59787520	2075	-	ENSBTAG00000032509	FAM166B	protein_coding
371	BRM	8	56051150	63444254	8	59795969	59801419	5451	+	ENSBTAG00000011406	TESK1	protein_coding
372	BRM	8	56051150	63444254	8	59799960	59808752	8793	-	ENSBTAG00000011409	CD72	protein_coding
373	BRM	8	56051150	63444254	8	59827546	59829096	1551	-	ENSBTAG00000011411	SIT1	protein_coding
374	BRM	8	56051150	63444254	8	59833118	59833395	278	-	ENSBTAG00000042458	RNase_MRP	ribozyme
375	BRM	8	56051150	63444254	8	59833726	59836253	2528	+	ENSBTAG00000011413	CCDC107	protein_coding
376	BRM	8	56051150	63444254	8	59836548	59840144	3597	-	ENSBTAG00000011416	ARHGEF39	protein_coding
377	BRM	8	56051150	63444254	8	59849175	59855369	6195	+	ENSBTAG00000011420	CA9	protein_coding
378	BRM	8	56051150	63444254	8	59856503	59864645	8143	-	ENSBTAG00000011424	TPM2	protein_coding
379	BRM	8	56051150	63444254	8	59867623	59867679	57	+	ENSBTAG00000050230	bta-mir-12021	miRNA
380	BRM	8	56051150	63444254	8	59869867	59901292	31426	-	ENSBTAG00000025868	TLN1	protein_coding
381	BRM	8	56051150	63444254	8	59901572	59905938	4367	+	ENSBTAG00000011429	CREB3	protein_coding
382	BRM	8	56051150	63444254	8	59901585	59921540	19956	-	ENSBTAG00000011431	GBA2	protein_coding
383	BRM	8	56051150	63444254	8	59917058	59922869	5812	+	ENSBTAG00000011433	RGP1	protein_coding
384	BRM	8	56051150	63444254	8	59921093	59922048	956	-	ENSBTAG00000038777	MSMP	protein_coding
385	BRM	8	56051150	63444254	8	59950294	59954953	4660	+	ENSBTAG00000049289	#N/A	lncRNA
386	BRM	8	56051150	63444254	8	59956219	59974722	18504	+	ENSBTAG00000011434	NPR2	protein_coding
387	BRM	8	56051150	63444254	8	59974305	59977270	2966	-	ENSBTAG00000011442	SPAG8	protein_coding
388	BRM	8	56051150	63444254	8	59979689	59981974	2286	-	ENSBTAG00000011444	HINT2	protein_coding
389	BRM	8	56051150	63444254	8	59988842	59998097	9256	-	ENSBTAG00000005222	FAM221B	protein_coding
390	BRM	8	56051150	63444254	8	60003644	60027284	23641	+	ENSBTAG00000011445	TMEM8B	protein_coding
391	BRM	8	56051150	63444254	8	60030737	60031708	972	-	ENSBTAG00000053732	#N/A	protein_coding
392	BRM	8	56051150	63444254	8	60071969	60072943	975	-	ENSBTAG00000052564	#N/A	protein_coding
393	BRM	8	56051150	63444254	8	60081288	60082226	939	-	ENSBTAG00000052220	#N/A	protein_coding
394	BRM	8	56051150	63444254	8	60099008	60099946	939	-	ENSBTAG00000048744	#N/A	protein_coding
395	BRM	8	56051150	63444254	8	60118665	60119603	939	-	ENSBTAG00000053868	#N/A	protein_coding
396	BRM	8	56051150	63444254	8	60126153	60127138	986	-	ENSBTAG00000052334	#N/A	pseudogene
397	BRM	8	56051150	63444254	8	60134546	60135482	937	-	ENSBTAG00000049107	#N/A	pseudogene
398	BRM	8	56051150	63444254	8	60142915	60143900	986	-	ENSBTAG00000052234	#N/A	pseudogene
399	BRM	8	56051150	63444254	8	60151322	60152260	939	-	ENSBTAG00000054526	#N/A	protein_coding
400	BRM	8	56051150	63444254	8	60168923	60169861	939	-	ENSBTAG00000049192	#N/A	protein_coding
401	BRM	8	56051150	63444254	8	60180940	60181902	963	-	ENSBTAG00000052875	#N/A	protein_coding
402	BRM	8	56051150	63444254	8	60187709	60188647	939	-	ENSBTAG00000054837	#N/A	protein_coding
403	BRM	8	56051150	63444254	8	60215210	60215554	345	+	ENSBTAG00000055183	HRCT1	protein_coding
404	BRM	8	56051150	63444254	8	60220090	60220317	228	+	ENSBTAG00000050436	SPAAR	protein_coding
405	BRM	8	56051150	63444254	8	60258993	60259952	960	-	ENSBTAG00000049084	OR2S2	protein_coding
406	BRM	8	56051150	63444254	8	60263895	60264010	116	-	ENSBTAG00000036921	5S_rRNA	rRNA
407	BRM	8	56051150	63444254	8	60269272	60270231	960	-	ENSBTAG00000052921	#N/A	protein_coding
408	BRM	8	56051150	63444254	8	60277689	60278648	960	-	ENSBTAG00000054503	#N/A	protein_coding
409	BRM	8	56051150	63444254	8	60286972	60287928	957	-	ENSBTAG00000051473	#N/A	protein_coding
410	BRM	8	56051150	63444254	8	60293300	60294256	957	-	ENSBTAG00000048381	#N/A	protein_coding
411	BRM	8	56051150	63444254	8	60306438	60307397	960	+	ENSBTAG00000049595	#N/A	protein_coding
412	BRM	8	56051150	63444254	8	60311974	60312127	154	+	ENSBTAG00000043854	#N/A	snoRNA
413	BRM	8	56051150	63444254	8	60323842	60323967	126	-	ENSBTAG00000043153	#N/A	snRNA
414	BRM	8	56051150	63444254	8	60326356	60410644	84289	+	ENSBTAG00000000076	RECK	protein_coding
415	BRM	8	56051150	63444254	8	60348744	60351107	2364	+	ENSBTAG00000049739	#N/A	protein_coding
416	BRM	8	56051150	63444254	8	60358497	60358573	77	+	ENSBTAG00000052319	#N/A	misc_RNA
417	BRM	8	56051150	63444254	8	60371532	60371650	119	+	ENSBTAG00000045397	#N/A	snoRNA
418	BRM	8	56051150	63444254	8	60377695	60378043	349	+	ENSBTAG00000054769	#N/A	protein_coding
419	BRM	8	56051150	63444254	8	60421784	60442493	20710	+	ENSBTAG00000000078	GLIPR2	protein_coding
420	BRM	8	56051150	63444254	8	60445847	60448238	2392	+	ENSBTAG00000021696	CCIN	protein_coding
421	BRM	8	56051150	63444254	8	60474074	60491846	17773	+	ENSBTAG00000001137	CLTA	protein_coding
422	BRM	8	56051150	63444254	8	60494277	60528253	33977	-	ENSBTAG00000001142	GNE	protein_coding
423	BRM	8	56051150	63444254	8	60550350	60550481	132	+	ENSBTAG00000043344	SNORA70	snoRNA
424	BRM	8	56051150	63444254	8	60558700	60559339	640	+	ENSBTAG00000050221	#N/A	protein_coding
425	BRM	8	56051150	63444254	8	60593718	60713864	120147	-	ENSBTAG00000005519	RNF38	protein_coding
426	BRM	8	56051150	63444254	8	60775331	60848414	73084	+	ENSBTAG00000021686	MELK	protein_coding
427	BRM	8	56051150	63444254	8	60998035	61178197	180163	-	ENSBTAG00000012498	PAX5	protein_coding
428	BRM	8	56051150	63444254	8	61215357	61488160	272804	+	ENSBTAG00000025859	ZCCHC7	protein_coding
429	BRM	8	56051150	63444254	8	61508010	61540553	32544	+	ENSBTAG00000054508	#N/A	lncRNA
430	BRM	8	56051150	63444254	8	61555133	61564033	8901	+	ENSBTAG00000019299	GRHPR	protein_coding
431	BRM	8	56051150	63444254	8	61567467	61594251	26785	-	ENSBTAG00000007761	ZBTB5	protein_coding
432	BRM	8	56051150	63444254	8	61581530	61581636	107	+	ENSBTAG00000049177	U6	snRNA
433	BRM	8	56051150	63444254	8	61610188	61626165	15978	+	ENSBTAG00000012243	POLR1E	protein_coding
434	BRM	8	56051150	63444254	8	61633982	61673542	39561	-	ENSBTAG00000012262	FBXO10	protein_coding
435	BRM	8	56051150	63444254	8	61691238	61694543	3306	-	ENSBTAG00000032777	TOMM5	protein_coding
436	BRM	8	56051150	63444254	8	61704750	61865028	160279	+	ENSBTAG00000046574	FRMPD1	protein_coding
437	BRM	8	56051150	63444254	8	61868932	61881692	12761	+	ENSBTAG00000018922	TRMT10B	protein_coding
438	BRM	8	56051150	63444254	8	61883371	61888055	4685	-	ENSBTAG00000018925	EXOSC3	protein_coding
439	BRM	8	56051150	63444254	8	61901164	61909442	8279	+	ENSBTAG00000050943	#N/A	protein_coding
440	BRM	8	56051150	63444254	8	61910844	61961976	51133	+	ENSBTAG00000014934	DCAF10	protein_coding
441	BRM	8	56051150	63444254	8	61976292	61994835	18544	-	ENSBTAG00000014936	SLC25A51	protein_coding
442	BRM	8	56051150	63444254	8	62008686	62144584	135899	-	ENSBTAG00000014922	SHB	protein_coding
443	BRM	8	56051150	63444254	8	62092929	62092999	71	-	ENSBTAG00000044336	bta-mir-2472	miRNA
444	BRM	8	56051150	63444254	8	62108920	62108991	72	-	ENSBTAG00000045380	bta-mir-2473	miRNA
445	BRM	8	56051150	63444254	8	62142389	62142447	59	-	ENSBTAG00000044675	bta-mir-2474	miRNA
446	BRM	8	56051150	63444254	8	62264267	62264824	558	+	ENSBTAG00000038411	#N/A	protein_coding
447	BRM	8	56051150	63444254	8	62430631	62434231	3601	+	ENSBTAG00000020385	ALDH1B1	protein_coding
448	BRM	8	56051150	63444254	8	62441823	62458755	16933	-	ENSBTAG00000014078	IGFBPL1	protein_coding
449	BRM	8	56051150	63444254	8	62476008	62522597	46590	+	ENSBTAG00000040034	#N/A	protein_coding
450	BRM	8	56051150	63444254	8	62537300	62593188	55889	+	ENSBTAG00000015378	CCDC180	protein_coding
451	BRM	8	56051150	63444254	8	62612938	62715815	102878	+	ENSBTAG00000003719	TDRD7	protein_coding
452	BRM	8	56051150	63444254	8	62628416	62628956	541	-	ENSBTAG00000049761	#N/A	protein_coding
453	BRM	8	56051150	63444254	8	62722964	62812715	89752	+	ENSBTAG00000014719	TMOD1	protein_coding
454	BRM	8	56051150	63444254	8	62813437	62841230	27794	-	ENSBTAG00000014722	TSTD2	protein_coding
455	BRM	8	56051150	63444254	8	62840870	62878151	37282	+	ENSBTAG00000009732	NCBP1	protein_coding
456	BRM	8	56051150	63444254	8	62878687	62908594	29908	-	ENSBTAG00000009734	XPA	protein_coding
457	BRM	8	56051150	63444254	8	63025993	63037905	11913	-	ENSBTAG00000049409	#N/A	lncRNA
458	BRM	8	56051150	63444254	8	63052557	63053678	1122	+	ENSBTAG00000014760	FOXE1	protein_coding
459	BRM	8	56051150	63444254	8	63081995	63100080	18086	-	ENSBTAG00000019238	TRMO	protein_coding
460	BRM	8	56051150	63444254	8	63102557	63121637	19081	-	ENSBTAG00000032206	HEMGN	protein_coding
461	BRM	8	56051150	63444254	8	63155632	63179637	24006	+	ENSBTAG00000021367	ANP32B	protein_coding
462	BRM	8	56051150	63444254	8	63192882	63212682	19801	+	ENSBTAG00000019023	NANS	protein_coding
463	BRM	8	56051150	63444254	8	63216626	63241588	24963	-	ENSBTAG00000024851	TRIM14	protein_coding
464	BRM	8	56051150	63444254	8	63246399	63310282	63884	-	ENSBTAG00000007659	CORO2A	protein_coding
465	BRM	8	56051150	63444254	8	63312769	63357767	44999	-	ENSBTAG00000019550	TBC1D2	protein_coding
466	BRM	8	56051150	63444254	8	63383029	63749799	366771	-	ENSBTAG00000013810	GABBR2	protein_coding
467	BRM	16	44071454	58289347	16	44108079	44179555	71477	-	ENSBTAG00000024539	SPSB1	protein_coding
468	BRM	16	44071454	58289347	16	44209992	44234164	24173	-	ENSBTAG00000004246	H6PD	protein_coding
469	BRM	16	44071454	58289347	16	44282168	44283172	1005	+	ENSBTAG00000052912	#N/A	lncRNA
470	BRM	16	44071454	58289347	16	44283971	44287592	3622	-	ENSBTAG00000049838	#N/A	lncRNA
471	BRM	16	44071454	58289347	16	44308925	44309031	107	+	ENSBTAG00000029924	bta-mir-34a	miRNA
472	BRM	16	44071454	58289347	16	44322690	44322852	163	+	ENSBTAG00000037072	U1	snRNA
473	BRM	16	44071454	58289347	16	44330572	44353081	22510	+	ENSBTAG00000012605	GPR157	protein_coding
474	BRM	16	44071454	58289347	16	44379636	44407097	27462	+	ENSBTAG00000034323	#N/A	protein_coding
475	BRM	16	44071454	58289347	16	44440378	44472484	32107	-	ENSBTAG00000009515	CA6	protein_coding
476	BRM	16	44071454	58289347	16	44553028	44566771	13744	+	ENSBTAG00000013411	ENO1	protein_coding
477	BRM	16	44071454	58289347	16	44580084	44580187	104	+	ENSBTAG00000042245	U6	snRNA
478	BRM	16	44071454	58289347	16	44771878	45028328	256451	+	ENSBTAG00000018272	RERE	protein_coding
479	BRM	16	44071454	58289347	16	44910390	44910458	69	+	ENSBTAG00000054770	bta-mir-2285ck	miRNA
480	BRM	16	44071454	58289347	16	45035427	45057579	22153	-	ENSBTAG00000001401	SLC45A1	protein_coding
481	BRM	16	44071454	58289347	16	45127459	45128171	713	+	ENSBTAG00000053468	#N/A	protein_coding
482	BRM	16	44071454	58289347	16	45164201	45174307	10107	+	ENSBTAG00000049475	#N/A	lncRNA
483	BRM	16	44071454	58289347	16	45175320	45183858	8539	+	ENSBTAG00000049941	#N/A	lncRNA
484	BRM	16	44071454	58289347	16	45207835	45248345	40511	+	ENSBTAG00000050082	#N/A	lncRNA
485	BRM	16	44071454	58289347	16	45352249	45366511	14263	+	ENSBTAG00000006609	ERRFI1	protein_coding
486	BRM	16	44071454	58289347	16	45400213	45416993	16781	-	ENSBTAG00000020518	PARK7	protein_coding
487	BRM	16	44071454	58289347	16	45439406	45457866	18461	+	ENSBTAG00000003313	TNFRSF9	protein_coding
488	BRM	16	44071454	58289347	16	45524414	45530359	5946	+	ENSBTAG00000048839	#N/A	protein_coding
489	BRM	16	44071454	58289347	16	45578386	45602488	24103	-	ENSBTAG00000051176	#N/A	protein_coding
490	BRM	16	44071454	58289347	16	45620320	45673776	53457	-	ENSBTAG00000014602	CAMTA1	protein_coding
491	BRM	16	44071454	58289347	16	46576941	46612081	35141	-	ENSBTAG00000054938	#N/A	protein_coding
492	BRM	16	44071454	58289347	16	46707282	46777605	70324	+	ENSBTAG00000011217	DNAJC11	protein_coding
493	BRM	16	44071454	58289347	16	46765483	46767243	1761	-	ENSBTAG00000049238	#N/A	protein_coding
494	BRM	16	44071454	58289347	16	46777968	46783678	5711	-	ENSBTAG00000011214	THAP3	protein_coding
495	BRM	16	44071454	58289347	16	46785881	46792583	6703	-	ENSBTAG00000015384	PHF13	protein_coding
496	BRM	16	44071454	58289347	16	46800207	46813319	13113	+	ENSBTAG00000008350	KLHL21	protein_coding
497	BRM	16	44071454	58289347	16	46815369	46823480	8112	-	ENSBTAG00000016735	ZBTB48	protein_coding
498	BRM	16	44071454	58289347	16	46823946	46831825	7880	-	ENSBTAG00000016734	TAS1R1	protein_coding
499	BRM	16	44071454	58289347	16	46832476	46851187	18712	+	ENSBTAG00000016733	NOL9	protein_coding
500	BRM	16	44071454	58289347	16	46873183	46904877	31695	+	ENSBTAG00000016728	PLEKHG5	protein_coding
501	BRM	16	44071454	58289347	16	46905090	46909417	4328	+	ENSBTAG00000006519	TNFRSF25	protein_coding
502	BRM	16	44071454	58289347	16	46910358	46943809	33452	-	ENSBTAG00000006515	ESPN	protein_coding
503	BRM	16	44071454	58289347	16	46949991	46952597	2607	+	ENSBTAG00000021210	HES2	protein_coding
504	BRM	16	44071454	58289347	16	46978211	47087033	108823	+	ENSBTAG00000021202	ACOT7	protein_coding
505	BRM	16	44071454	58289347	16	47090061	47101848	11788	+	ENSBTAG00000013071	GPR153	protein_coding
506	BRM	16	44071454	58289347	16	47103751	47104811	1061	-	ENSBTAG00000024525	HES3	protein_coding
507	BRM	16	44071454	58289347	16	47112287	47113760	1474	+	ENSBTAG00000048433	#N/A	protein_coding
508	BRM	16	44071454	58289347	16	47112357	47119671	7315	+	ENSBTAG00000048308	ICMT	protein_coding
509	BRM	16	44071454	58289347	16	47120164	47137199	17036	-	ENSBTAG00000009075	RNF207	protein_coding
510	BRM	16	44071454	58289347	16	47144460	47152159	7700	+	ENSBTAG00000014423	RPL22	protein_coding
511	BRM	16	44071454	58289347	16	47167118	47225131	58014	+	ENSBTAG00000040477	CHD5	protein_coding
512	BRM	16	44071454	58289347	16	47231521	47298388	66868	-	ENSBTAG00000008125	KCNAB2	protein_coding
513	BRM	16	44071454	58289347	16	47331774	47463903	132130	+	ENSBTAG00000008126	NPHP4	protein_coding
514	BRM	16	44071454	58289347	16	48572113	48653428	81316	-	ENSBTAG00000000792	AJAP1	protein_coding
515	BRM	16	44071454	58289347	16	49204778	49211520	6743	+	ENSBTAG00000024520	C16H1orf174	protein_coding
516	BRM	16	44071454	58289347	16	49213732	49228876	15145	-	ENSBTAG00000020015	DFFB	protein_coding
517	BRM	16	44071454	58289347	16	49231571	49266317	34747	+	ENSBTAG00000020014	CEP104	protein_coding
518	BRM	16	44071454	58289347	16	49235905	49235979	75	+	ENSBTAG00000045373	bta-mir-2320	miRNA
519	BRM	16	44071454	58289347	16	49273661	49284772	11112	+	ENSBTAG00000004738	LRRC47	protein_coding
520	BRM	16	44071454	58289347	16	49286556	49290320	3765	-	ENSBTAG00000045754	SMIM1	protein_coding
521	BRM	16	44071454	58289347	16	49291323	49298061	6739	-	ENSBTAG00000054042	#N/A	protein_coding
522	BRM	16	44071454	58289347	16	49303365	49306839	3475	-	ENSBTAG00000046007	CCDC27	protein_coding
523	BRM	16	44071454	58289347	16	49329176	49404364	75189	-	ENSBTAG00000005812	TP73	protein_coding
524	BRM	16	44071454	58289347	16	49406150	49418212	12063	+	ENSBTAG00000015859	WRAP73	protein_coding
525	BRM	16	44071454	58289347	16	49419764	49422765	3002	-	ENSBTAG00000015857	TPRG1L	protein_coding
526	BRM	16	44071454	58289347	16	49436521	49536217	99697	+	ENSBTAG00000020839	MEGF6	protein_coding
527	BRM	16	44071454	58289347	16	49472683	49472777	95	+	ENSBTAG00000030099	bta-mir-551a	miRNA
528	BRM	16	44071454	58289347	16	49542330	49566060	23731	-	ENSBTAG00000020837	ARHGEF16	protein_coding
529	BRM	16	44071454	58289347	16	49578396	49632261	53866	-	ENSBTAG00000018965	PRDM16	protein_coding
530	BRM	16	44071454	58289347	16	49879644	49879985	342	-	ENSBTAG00000051770	#N/A	protein_coding
531	BRM	16	44071454	58289347	16	49986887	49994676	7790	+	ENSBTAG00000048972	#N/A	lncRNA
532	BRM	16	44071454	58289347	16	50032369	50033784	1416	-	ENSBTAG00000017929	ACTRT2	protein_coding
533	BRM	16	44071454	58289347	16	50249882	50263472	13591	+	ENSBTAG00000001642	TTC34	protein_coding
534	BRM	16	44071454	58289347	16	50271751	50306501	34751	+	ENSBTAG00000009349	MMEL1	protein_coding
535	BRM	16	44071454	58289347	16	50307835	50310990	3156	-	ENSBTAG00000001727	PRXL2B	protein_coding
536	BRM	16	44071454	58289347	16	50311161	50311296	136	+	ENSBTAG00000043866	5S_rRNA	rRNA
537	BRM	16	44071454	58289347	16	50339379	50341218	1840	+	ENSBTAG00000002483	HES5	protein_coding
538	BRM	16	44071454	58289347	16	50343101	50358696	15596	+	ENSBTAG00000002479	PANK4	protein_coding
539	BRM	16	44071454	58289347	16	50361199	50426588	65390	-	ENSBTAG00000002464	PLCH2	protein_coding
540	BRM	16	44071454	58289347	16	50437154	50442749	5596	+	ENSBTAG00000009309	PEX10	protein_coding
541	BRM	16	44071454	58289347	16	50442765	50452928	10164	-	ENSBTAG00000009307	RER1	protein_coding
542	BRM	16	44071454	58289347	16	50453092	50502162	49071	+	ENSBTAG00000009306	MORN1	protein_coding
543	BRM	16	44071454	58289347	16	50503873	50508942	5070	-	ENSBTAG00000053791	#N/A	lncRNA
544	BRM	16	44071454	58289347	16	50517026	50569566	52541	-	ENSBTAG00000038716	SKI	protein_coding
545	BRM	16	44071454	58289347	16	50520129	50520193	65	-	ENSBTAG00000053283	bta-mir-11974	miRNA
546	BRM	16	44071454	58289347	16	50529895	50529951	57	+	ENSBTAG00000051683	bta-mir-2896	miRNA
547	BRM	16	44071454	58289347	16	50593827	50598411	4585	+	ENSBTAG00000014136	FAAP20	protein_coding
548	BRM	16	44071454	58289347	16	50600040	50699718	99679	-	ENSBTAG00000014119	PRKCZ	protein_coding
549	BRM	16	44071454	58289347	16	50661372	50661479	108	+	ENSBTAG00000045361	U6	snRNA
550	BRM	16	44071454	58289347	16	50708331	50725360	17030	-	ENSBTAG00000008672	GABRD	protein_coding
551	BRM	16	44071454	58289347	16	50729233	50730677	1445	+	ENSBTAG00000050044	#N/A	lncRNA
552	BRM	16	44071454	58289347	16	50741176	50773803	32628	+	ENSBTAG00000053757	#N/A	lncRNA
553	BRM	16	44071454	58289347	16	50775398	50830785	55388	+	ENSBTAG00000005231	CFAP74	protein_coding
554	BRM	16	44071454	58289347	16	50793539	50794558	1020	-	ENSBTAG00000052711	#N/A	protein_coding
555	BRM	16	44071454	58289347	16	50833281	50834787	1507	+	ENSBTAG00000024509	TMEM52	protein_coding
556	BRM	16	44071454	58289347	16	50848909	50849011	103	+	ENSBTAG00000043783	U6	snRNA
557	BRM	16	44071454	58289347	16	50856300	50933400	77101	+	ENSBTAG00000000215	GNB1	protein_coding
558	BRM	16	44071454	58289347	16	50937583	50955983	18401	+	ENSBTAG00000000212	NADK	protein_coding
559	BRM	16	44071454	58289347	16	50965708	50979510	13803	+	ENSBTAG00000031749	SLC35E2	protein_coding
560	BRM	16	44071454	58289347	16	50983615	51003930	20316	+	ENSBTAG00000010737	CDK11B	protein_coding
561	BRM	16	44071454	58289347	16	50992698	50993211	514	-	ENSBTAG00000039728	#N/A	protein_coding
562	BRM	16	44071454	58289347	16	51003903	51006594	2692	-	ENSBTAG00000010732	MMP23	protein_coding
563	BRM	16	44071454	58289347	16	51007644	51020416	12773	-	ENSBTAG00000010720	MIB2	protein_coding
564	BRM	16	44071454	58289347	16	51032298	51034282	1985	+	ENSBTAG00000050720	#N/A	protein_coding
565	BRM	16	44071454	58289347	16	51040526	51041203	678	+	ENSBTAG00000047755	FNDC10	protein_coding
566	BRM	16	44071454	58289347	16	51053560	51078042	24483	+	ENSBTAG00000002575	SSU72	protein_coding
567	BRM	16	44071454	58289347	16	51079281	51085040	5760	+	ENSBTAG00000046073	TMEM240	protein_coding
568	BRM	16	44071454	58289347	16	51085081	51101450	16370	-	ENSBTAG00000002219	ATAD3A	protein_coding
569	BRM	16	44071454	58289347	16	51109184	51114581	5398	-	ENSBTAG00000021294	VWA1	protein_coding
570	BRM	16	44071454	58289347	16	51119142	51122449	3308	-	ENSBTAG00000023784	TMEM88B	protein_coding
571	BRM	16	44071454	58289347	16	51125124	51128060	2937	+	ENSBTAG00000039055	ANKRD65	protein_coding
572	BRM	16	44071454	58289347	16	51132210	51135384	3175	+	ENSBTAG00000004872	MRPL20	protein_coding
573	BRM	16	44071454	58289347	16	51136847	51145545	8699	+	ENSBTAG00000004873	CCNL2	protein_coding
574	BRM	16	44071454	58289347	16	51147301	51151891	4591	+	ENSBTAG00000004874	AURKAIP1	protein_coding
575	BRM	16	44071454	58289347	16	51172933	51177376	4444	+	ENSBTAG00000012247	MXRA8	protein_coding
576	BRM	16	44071454	58289347	16	51179889	51192095	12207	+	ENSBTAG00000010696	DVL1	protein_coding
577	BRM	16	44071454	58289347	16	51192931	51195907	2977	-	ENSBTAG00000051410	TAS1R3	protein_coding
578	BRM	16	44071454	58289347	16	51197668	51201525	3858	-	ENSBTAG00000007623	CPTP	protein_coding
579	BRM	16	44071454	58289347	16	51201649	51211966	10318	+	ENSBTAG00000007620	INTS11	protein_coding
580	BRM	16	44071454	58289347	16	51211860	51214693	2834	-	ENSBTAG00000007619	PUSL1	protein_coding
581	BRM	16	44071454	58289347	16	51215231	51229547	14317	+	ENSBTAG00000009856	ACAP3	protein_coding
582	BRM	16	44071454	58289347	16	51229739	51235484	5746	-	ENSBTAG00000017674	SCNN1D	protein_coding
583	BRM	16	44071454	58289347	16	51239385	51252236	12852	+	ENSBTAG00000015882	UBE2J2	protein_coding
584	BRM	16	44071454	58289347	16	51253733	51257855	4123	+	ENSBTAG00000031631	C1QTNF12	protein_coding
585	BRM	16	44071454	58289347	16	51269081	51270070	990	-	ENSBTAG00000037523	B3GALT6	protein_coding
586	BRM	16	44071454	58289347	16	51270270	51282975	12706	+	ENSBTAG00000015642	SDF4	protein_coding
587	BRM	16	44071454	58289347	16	51282437	51288691	6255	+	ENSBTAG00000015635	TNFRSF4	protein_coding
588	BRM	16	44071454	58289347	16	51293430	51296461	3032	+	ENSBTAG00000015632	TNFRSF18	protein_coding
589	BRM	16	44071454	58289347	16	51299216	51327827	28612	-	ENSBTAG00000018028	TTLL10	protein_coding
590	BRM	16	44071454	58289347	16	51321445	51321528	84	-	ENSBTAG00000036395	bta-mir-429	miRNA
591	BRM	16	44071454	58289347	16	51322680	51322765	86	-	ENSBTAG00000029998	bta-mir-200a	miRNA
592	BRM	16	44071454	58289347	16	51323334	51323413	80	-	ENSBTAG00000030062	MIR200B	miRNA
593	BRM	16	44071454	58289347	16	51375151	51400873	25723	+	ENSBTAG00000014511	C16H1orf159	protein_coding
594	BRM	16	44071454	58289347	16	51406283	51420997	14715	-	ENSBTAG00000024492	#N/A	protein_coding
595	BRM	16	44071454	58289347	16	51406585	51407334	750	+	ENSBTAG00000046758	RNF223	protein_coding
596	BRM	16	44071454	58289347	16	51422628	51461967	39340	-	ENSBTAG00000013191	AGRN	protein_coding
597	BRM	16	44071454	58289347	16	51464069	51465107	1039	-	ENSBTAG00000014707	ISG15	protein_coding
598	BRM	16	44071454	58289347	16	51474167	51475191	1025	+	ENSBTAG00000014705	HES4	protein_coding
599	BRM	16	44071454	58289347	16	51493180	51498783	5604	+	ENSBTAG00000014540	PERM1	protein_coding
600	BRM	16	44071454	58289347	16	51499247	51512948	13702	-	ENSBTAG00000013813	KLHL17	protein_coding
601	BRM	16	44071454	58289347	16	51514474	51527133	12660	+	ENSBTAG00000016528	NOC2L	protein_coding
602	BRM	16	44071454	58289347	16	51526682	51544095	17414	-	ENSBTAG00000008739	SAMD11	protein_coding
603	BRM	16	44071454	58289347	16	51625615	51631658	6044	+	ENSBTAG00000018730	ZBTB17	protein_coding
604	BRM	16	44071454	58289347	16	51634020	51725074	91055	-	ENSBTAG00000018729	SPEN	protein_coding
605	BRM	16	44071454	58289347	16	51732802	51751122	18321	+	ENSBTAG00000048320	#N/A	lncRNA
606	BRM	16	44071454	58289347	16	51777677	51805354	27678	-	ENSBTAG00000018725	FBLIM1	protein_coding
607	BRM	16	44071454	58289347	16	51815209	51819141	3933	-	ENSBTAG00000018724	TMEM82	protein_coding
608	BRM	16	44071454	58289347	16	51819919	51824310	4392	-	ENSBTAG00000018723	SLC25A34	protein_coding
609	BRM	16	44071454	58289347	16	51825824	51865648	39825	-	ENSBTAG00000018722	PLEKHM2	protein_coding
610	BRM	16	44071454	58289347	16	51881399	51918806	37408	-	ENSBTAG00000039662	#N/A	protein_coding
611	BRM	16	44071454	58289347	16	51888944	51889047	104	+	ENSBTAG00000043486	U6	snRNA
612	BRM	16	44071454	58289347	16	51949575	51958274	8700	+	ENSBTAG00000002478	AGMAT	protein_coding
613	BRM	16	44071454	58289347	16	51959038	51998821	39784	-	ENSBTAG00000002476	DNAJC16	protein_coding
614	BRM	16	44071454	58289347	16	52000725	52023460	22736	+	ENSBTAG00000002472	CASP9	protein_coding
615	BRM	16	44071454	58289347	16	52022459	52038878	16420	-	ENSBTAG00000024496	CELA2A	protein_coding
616	BRM	16	44071454	58289347	16	52045644	52053426	7783	-	ENSBTAG00000024497	CTRC	protein_coding
617	BRM	16	44071454	58289347	16	52057202	52075315	18114	-	ENSBTAG00000009048	EFHD2	protein_coding
618	BRM	16	44071454	58289347	16	52086460	52251893	165434	-	ENSBTAG00000002408	FHAD1	protein_coding
619	BRM	16	44071454	58289347	16	52283707	52343027	59321	-	ENSBTAG00000005300	TMEM51	protein_coding
620	BRM	16	44071454	58289347	16	52389243	52403213	13971	-	ENSBTAG00000015606	KAZN	protein_coding
621	BRM	16	44071454	58289347	16	52436774	52521621	84848	-	ENSBTAG00000054228	#N/A	protein_coding
622	BRM	16	44071454	58289347	16	52535078	52553216	18139	-	ENSBTAG00000049488	#N/A	lncRNA
623	BRM	16	44071454	58289347	16	52756681	52757698	1018	+	ENSBTAG00000051583	#N/A	lncRNA
624	BRM	16	44071454	58289347	16	52910142	52910986	845	-	ENSBTAG00000050764	#N/A	protein_coding
625	BRM	16	44071454	58289347	16	53480364	53480419	56	-	ENSBTAG00000053019	bta-mir-2285cz	miRNA
626	BRM	16	44071454	58289347	16	53601131	53601187	57	-	ENSBTAG00000049922	bta-mir-2285cv-2	miRNA
627	BRM	16	44071454	58289347	16	53788899	53921908	133010	-	ENSBTAG00000020552	PRDM2	protein_coding
628	BRM	16	44071454	58289347	16	54008203	54043523	35321	-	ENSBTAG00000001788	PDPN	protein_coding
629	BRM	16	44071454	58289347	16	54111470	54145850	34381	+	ENSBTAG00000017883	LRRC38	protein_coding
630	BRM	16	44071454	58289347	16	54214285	54220938	6654	-	ENSBTAG00000024791	#N/A	protein_coding
631	BRM	16	44071454	58289347	16	54223140	54230410	7271	-	ENSBTAG00000050422	#N/A	protein_coding
632	BRM	16	44071454	58289347	16	54235513	54245417	9905	-	ENSBTAG00000054147	#N/A	protein_coding
633	BRM	16	44071454	58289347	16	54264824	54269432	4609	+	ENSBTAG00000051014	#N/A	protein_coding
634	BRM	16	44071454	58289347	16	54285818	54291206	5389	+	ENSBTAG00000046630	#N/A	protein_coding
635	BRM	16	44071454	58289347	16	54293666	54303728	10063	+	ENSBTAG00000054475	#N/A	protein_coding
636	BRM	16	44071454	58289347	16	54316164	54338646	22483	+	ENSBTAG00000053200	#N/A	protein_coding
637	BRM	16	44071454	58289347	16	54372751	54376141	3391	-	ENSBTAG00000031507	#N/A	protein_coding
638	BRM	16	44071454	58289347	16	54391322	54396356	5035	-	ENSBTAG00000054788	#N/A	protein_coding
639	BRM	16	44071454	58289347	16	54397481	54401384	3904	-	ENSBTAG00000051639	#N/A	protein_coding
640	BRM	16	44071454	58289347	16	54412587	54416492	3906	-	ENSBTAG00000050338	#N/A	protein_coding
641	BRM	16	44071454	58289347	16	54417617	54421522	3906	-	ENSBTAG00000050268	#N/A	protein_coding
642	BRM	16	44071454	58289347	16	54422647	54426546	3900	-	ENSBTAG00000050926	#N/A	protein_coding
643	BRM	16	44071454	58289347	16	54427671	54431574	3904	-	ENSBTAG00000049796	#N/A	protein_coding
644	BRM	16	44071454	58289347	16	54432041	54436598	4558	-	ENSBTAG00000050819	#N/A	protein_coding
645	BRM	16	44071454	58289347	16	54437065	54441622	4558	-	ENSBTAG00000054313	#N/A	protein_coding
646	BRM	16	44071454	58289347	16	54442089	54446642	4554	-	ENSBTAG00000051774	#N/A	protein_coding
647	BRM	16	44071454	58289347	16	54444828	54450678	5851	-	ENSBTAG00000053765	#N/A	protein_coding
648	BRM	16	44071454	58289347	16	54472657	54483140	10484	-	ENSBTAG00000053475	#N/A	protein_coding
649	BRM	16	44071454	58289347	16	54498041	54517183	19143	-	ENSBTAG00000052938	#N/A	protein_coding
650	BRM	16	44071454	58289347	16	54565731	54572282	6552	+	ENSBTAG00000054186	#N/A	protein_coding
651	BRM	16	44071454	58289347	16	54583382	54593092	9711	+	ENSBTAG00000052006	#N/A	protein_coding
652	BRM	16	44071454	58289347	16	54638150	54641840	3691	+	ENSBTAG00000051707	#N/A	protein_coding
653	BRM	16	44071454	58289347	16	54654244	54661053	6810	-	ENSBTAG00000012389	#N/A	protein_coding
654	BRM	16	44071454	58289347	16	54730528	54762653	32126	-	ENSBTAG00000012158	C16H1orf158	protein_coding
655	BRM	16	44071454	58289347	16	54777644	54856765	79122	-	ENSBTAG00000015373	AADACL3	protein_coding
656	BRM	16	44071454	58289347	16	54932618	54942555	9938	+	ENSBTAG00000004855	PRDX6	protein_coding
657	BRM	16	44071454	58289347	16	54950134	54976476	26343	-	ENSBTAG00000002231	#N/A	protein_coding
658	BRM	16	44071454	58289347	16	55043280	55090916	47637	-	ENSBTAG00000044117	ANKRD45	protein_coding
659	BRM	16	44071454	58289347	16	55073726	55075616	1891	+	ENSBTAG00000046799	TEX50	protein_coding
660	BRM	16	44071454	58289347	16	55095155	55166521	71367	+	ENSBTAG00000024485	KLHL20	protein_coding
661	BRM	16	44071454	58289347	16	55179506	55203940	24435	-	ENSBTAG00000006925	CENPL	protein_coding
662	BRM	16	44071454	58289347	16	55204247	55232009	27763	+	ENSBTAG00000004358	DARS2	protein_coding
663	BRM	16	44071454	58289347	16	55234390	55236405	2016	-	ENSBTAG00000050891	#N/A	lncRNA
664	BRM	16	44071454	58289347	16	55234666	55234742	77	-	ENSBTAG00000043378	SNORD81	snoRNA
665	BRM	16	44071454	58289347	16	55234875	55234951	77	-	ENSBTAG00000042180	#N/A	snoRNA
666	BRM	16	44071454	58289347	16	55235622	55235702	81	-	ENSBTAG00000042339	#N/A	snoRNA
667	BRM	16	44071454	58289347	16	55235623	55235699	77	-	ENSBTAG00000049517	#N/A	snoRNA
668	BRM	16	44071454	58289347	16	55235873	55235953	81	-	ENSBTAG00000043268	SNORD79	snoRNA
669	BRM	16	44071454	58289347	16	55236195	55236259	65	-	ENSBTAG00000042504	#N/A	snoRNA
670	BRM	16	44071454	58289347	16	55236501	55236561	61	-	ENSBTAG00000043432	#N/A	snoRNA
671	BRM	16	44071454	58289347	16	55236837	55236905	69	-	ENSBTAG00000042217	#N/A	snoRNA
672	BRM	16	44071454	58289347	16	55237171	55237252	82	-	ENSBTAG00000042974	SNORD24	snoRNA
673	BRM	16	44071454	58289347	16	55237412	55237474	63	-	ENSBTAG00000042931	#N/A	snoRNA
674	BRM	16	44071454	58289347	16	55237829	55237908	80	-	ENSBTAG00000043207	#N/A	snoRNA
675	BRM	16	44071454	58289347	16	55238448	55250178	11731	+	ENSBTAG00000004361	ZBTB37	protein_coding
676	BRM	16	44071454	58289347	16	55267223	55277874	10652	-	ENSBTAG00000004362	SERPINC1	protein_coding
677	BRM	16	44071454	58289347	16	55297385	55365823	68439	-	ENSBTAG00000052708	RC3H1	protein_coding
678	BRM	16	44071454	58289347	16	55448968	55449069	102	+	ENSBTAG00000042396	U6	snRNA
679	BRM	16	44071454	58289347	16	55481252	55578205	96954	+	ENSBTAG00000027809	RABGAP1L	protein_coding
680	BRM	16	44071454	58289347	16	55568552	55703114	134563	+	ENSBTAG00000049490	#N/A	protein_coding
681	BRM	16	44071454	58289347	16	55747309	55751660	4352	+	ENSBTAG00000055112	GPR52	protein_coding
682	BRM	16	44071454	58289347	16	56061197	56219499	158303	+	ENSBTAG00000024482	#N/A	protein_coding
683	BRM	16	44071454	58289347	16	56231860	56242610	10751	+	ENSBTAG00000001107	CACYBP	protein_coding
684	BRM	16	44071454	58289347	16	56248846	56268263	19418	-	ENSBTAG00000001109	MRPS14	protein_coding
685	BRM	16	44071454	58289347	16	56325447	56386531	61085	+	ENSBTAG00000015650	TNN	protein_coding
686	BRM	16	44071454	58289347	16	56399984	56400286	303	-	ENSBTAG00000017691	KIAA0040	protein_coding
687	BRM	16	44071454	58289347	16	56537573	56539378	1806	-	ENSBTAG00000051894	#N/A	protein_coding
688	BRM	16	44071454	58289347	16	56545152	56764975	219824	-	ENSBTAG00000011706	TNR	protein_coding
689	BRM	16	44071454	58289347	16	56752306	56752416	111	-	ENSBTAG00000028880	5S_rRNA	rRNA
690	BRM	16	44071454	58289347	16	57120847	57120975	129	+	ENSBTAG00000042851	#N/A	snoRNA
691	BRM	16	44071454	58289347	16	57201765	57426155	224391	-	ENSBTAG00000031385	COP1	protein_coding
692	BRM	16	44071454	58289347	16	57228956	57229096	141	-	ENSBTAG00000044308	SCARNA3	scaRNA
693	BRM	16	44071454	58289347	16	57724441	58036056	311616	+	ENSBTAG00000018303	PAPPA2	protein_coding
694	BRM	16	44071454	58289347	16	58058897	58410271	351375	-	ENSBTAG00000012953	ASTN1	protein_coding
695	BRM	16	44071454	58289347	16	58247500	58247595	96	-	ENSBTAG00000029898	bta-mir-488	miRNA
696	BRM	19	42110400	46627006	19	42107008	42130544	23537	+	ENSBTAG00000013698	TTC25	protein_coding
697	BRM	19	42110400	46627006	19	42130921	42138136	7216	+	ENSBTAG00000025762	CNP	protein_coding
698	BRM	19	42110400	46627006	19	42139364	42169593	30230	-	ENSBTAG00000002654	DNAJC7	protein_coding
699	BRM	19	42110400	46627006	19	42171684	42176531	4848	+	ENSBTAG00000002657	NKIRAS2	protein_coding
700	BRM	19	42110400	46627006	19	42177663	42235344	57682	-	ENSBTAG00000046162	ZNF385C	protein_coding
701	BRM	19	42110400	46627006	19	42189839	42210142	20304	-	ENSBTAG00000048660	C19H17orf113	protein_coding
702	BRM	19	42110400	46627006	19	42237031	42247670	10640	-	ENSBTAG00000046580	DHX58	protein_coding
703	BRM	19	42110400	46627006	19	42247950	42256261	8312	-	ENSBTAG00000044019	KAT2A	protein_coding
704	BRM	19	42110400	46627006	19	42256788	42280743	23956	-	ENSBTAG00000006982	RAB5C	protein_coding
705	BRM	19	42110400	46627006	19	42257571	42258084	514	+	ENSBTAG00000024979	HSPB9	protein_coding
706	BRM	19	42110400	46627006	19	42283857	42299780	15924	-	ENSBTAG00000001195	KCNH4	protein_coding
707	BRM	19	42110400	46627006	19	42302320	42303571	1252	-	ENSBTAG00000000665	HCRT	protein_coding
708	BRM	19	42110400	46627006	19	42307188	42312293	5106	-	ENSBTAG00000000666	GHDC	protein_coding
709	BRM	19	42110400	46627006	19	42319170	42357910	38741	-	ENSBTAG00000010125	STAT5B	protein_coding
710	BRM	19	42110400	46627006	19	42387164	42390885	3722	+	ENSBTAG00000052763	#N/A	lncRNA
711	BRM	19	42110400	46627006	19	42395221	42416545	21325	+	ENSBTAG00000009496	STAT5A	protein_coding
712	BRM	19	42110400	46627006	19	42417949	42491771	73823	-	ENSBTAG00000021523	STAT3	protein_coding
713	BRM	19	42110400	46627006	19	42507157	42521900	14744	-	ENSBTAG00000039684	CAVIN1	protein_coding
714	BRM	19	42110400	46627006	19	42545957	42546808	852	+	ENSBTAG00000053969	#N/A	protein_coding
715	BRM	19	42110400	46627006	19	42555705	42611486	55782	+	ENSBTAG00000019218	ATP6V0A1	protein_coding
716	BRM	19	42110400	46627006	19	42586453	42586587	135	+	ENSBTAG00000046078	#N/A	snoRNA
717	BRM	19	42110400	46627006	19	42618490	42625469	6980	+	ENSBTAG00000047956	NAGLU	protein_coding
718	BRM	19	42110400	46627006	19	42627994	42630487	2494	+	ENSBTAG00000047604	HSD17B1	protein_coding
719	BRM	19	42110400	46627006	19	42639186	42642459	3274	+	ENSBTAG00000046746	COASY	protein_coding
720	BRM	19	42110400	46627006	19	42643523	42650621	7099	+	ENSBTAG00000046670	MLX	protein_coding
721	BRM	19	42110400	46627006	19	42650230	42654921	4692	-	ENSBTAG00000020907	PSMC3IP	protein_coding
722	BRM	19	42110400	46627006	19	42657793	42677130	19338	-	ENSBTAG00000032493	RETREG3	protein_coding
723	BRM	19	42110400	46627006	19	42676073	42680834	4762	+	ENSBTAG00000048152	TUBG1	protein_coding
724	BRM	19	42110400	46627006	19	42720105	42725012	4908	+	ENSBTAG00000030347	TUBG2	protein_coding
725	BRM	19	42110400	46627006	19	42725940	42734368	8429	-	ENSBTAG00000019090	PLEKHH3	protein_coding
726	BRM	19	42110400	46627006	19	42736941	42738908	1968	-	ENSBTAG00000019095	CCR10	protein_coding
727	BRM	19	42110400	46627006	19	42739776	42753673	13898	+	ENSBTAG00000019097	CNTNAP1	protein_coding
728	BRM	19	42110400	46627006	19	42754606	42786890	32285	-	ENSBTAG00000021918	EZH1	protein_coding
729	BRM	19	42110400	46627006	19	42799859	42802110	2252	+	ENSBTAG00000019903	RAMP2	protein_coding
730	BRM	19	42110400	46627006	19	42805687	42810586	4900	+	ENSBTAG00000019906	VPS25	protein_coding
731	BRM	19	42110400	46627006	19	42811378	42827596	16219	+	ENSBTAG00000019907	WNK4	protein_coding
732	BRM	19	42110400	46627006	19	42827055	42828164	1110	-	ENSBTAG00000019911	COA3	protein_coding
733	BRM	19	42110400	46627006	19	42828503	42836826	8324	+	ENSBTAG00000019912	CNTD1	protein_coding
734	BRM	19	42110400	46627006	19	42837412	42848106	10695	-	ENSBTAG00000019914	BECN1	protein_coding
735	BRM	19	42110400	46627006	19	42859304	42866438	7135	+	ENSBTAG00000019918	PSME3	protein_coding
736	BRM	19	42110400	46627006	19	42863961	42872446	8486	+	ENSBTAG00000030334	AOC2	protein_coding
737	BRM	19	42110400	46627006	19	42872899	42879842	6944	+	ENSBTAG00000030333	AOC3	protein_coding
738	BRM	19	42110400	46627006	19	42885853	42890067	4215	+	ENSBTAG00000046264	#N/A	pseudogene
739	BRM	19	42110400	46627006	19	42892778	42892884	107	-	ENSBTAG00000052353	U6	snRNA
740	BRM	19	42110400	46627006	19	42896014	42919772	23759	+	ENSBTAG00000039321	SAO	protein_coding
741	BRM	19	42110400	46627006	19	42921502	42933320	11819	+	ENSBTAG00000001041	#N/A	protein_coding
742	BRM	19	42110400	46627006	19	42949691	42960484	10794	+	ENSBTAG00000010184	G6PC	protein_coding
743	BRM	19	42110400	46627006	19	42993675	43002885	9211	-	ENSBTAG00000015136	AARSD1	protein_coding
744	BRM	19	42110400	46627006	19	43006019	43011475	5457	-	ENSBTAG00000049300	AARSD1	protein_coding
745	BRM	19	42110400	46627006	19	43012010	43020122	8113	+	ENSBTAG00000015140	RUNDC1	protein_coding
746	BRM	19	42110400	46627006	19	43026103	43028384	2282	+	ENSBTAG00000017441	RPL27	protein_coding
747	BRM	19	42110400	46627006	19	43030226	43044830	14605	+	ENSBTAG00000007389	IFI35	protein_coding
748	BRM	19	42110400	46627006	19	43044124	43051001	6878	-	ENSBTAG00000007390	VAT1	protein_coding
749	BRM	19	42110400	46627006	19	43051798	43056172	4375	+	ENSBTAG00000007393	RND2	protein_coding
750	BRM	19	42110400	46627006	19	43069372	43139018	69647	-	ENSBTAG00000022520	BRCA1	protein_coding
751	BRM	19	42110400	46627006	19	43140344	43169417	29074	+	ENSBTAG00000001632	NBR1	protein_coding
752	BRM	19	42110400	46627006	19	43169555	43176493	6939	+	ENSBTAG00000006801	TMEM106A	protein_coding
753	BRM	19	42110400	46627006	19	43195585	43195775	191	+	ENSBTAG00000049749	U2	snRNA
754	BRM	19	42110400	46627006	19	43203123	43203311	189	+	ENSBTAG00000030314	U2	snRNA
755	BRM	19	42110400	46627006	19	43210557	43210747	191	+	ENSBTAG00000051505	U2	snRNA
756	BRM	19	42110400	46627006	19	43221844	43222034	191	+	ENSBTAG00000049920	U2	snRNA
757	BRM	19	42110400	46627006	19	43229814	43230004	191	+	ENSBTAG00000050956	U2	snRNA
758	BRM	19	42110400	46627006	19	43234239	43234428	190	+	ENSBTAG00000030308	U2	snRNA
759	BRM	19	42110400	46627006	19	43241355	43245467	4113	+	ENSBTAG00000053307	#N/A	protein_coding
760	BRM	19	42110400	46627006	19	43242759	43242949	191	+	ENSBTAG00000052292	U2	snRNA
761	BRM	19	42110400	46627006	19	43246328	43246518	191	-	ENSBTAG00000050664	U2	snRNA
762	BRM	19	42110400	46627006	19	43247067	43285248	38182	-	ENSBTAG00000049347	#N/A	protein_coding
763	BRM	19	42110400	46627006	19	43252658	43252848	191	-	ENSBTAG00000053925	U2	snRNA
764	BRM	19	42110400	46627006	19	43263952	43264143	192	-	ENSBTAG00000049357	U2	snRNA
765	BRM	19	42110400	46627006	19	43267531	43267720	190	+	ENSBTAG00000045620	U2	snRNA
766	BRM	19	42110400	46627006	19	43279069	43283183	4115	+	ENSBTAG00000053634	#N/A	protein_coding
767	BRM	19	42110400	46627006	19	43284044	43284234	191	-	ENSBTAG00000050245	U2	snRNA
768	BRM	19	42110400	46627006	19	43289823	43290301	479	+	ENSBTAG00000030305	#N/A	protein_coding
769	BRM	19	42110400	46627006	19	43290850	43291041	192	+	ENSBTAG00000053656	U2	snRNA
770	BRM	19	42110400	46627006	19	43294703	43294893	191	+	ENSBTAG00000051514	U2	snRNA
771	BRM	19	42110400	46627006	19	43308818	43309008	191	-	ENSBTAG00000051825	U2	snRNA
772	BRM	19	42110400	46627006	19	43320170	43320360	191	-	ENSBTAG00000052024	U2	snRNA
773	BRM	19	42110400	46627006	19	43334213	43334403	191	-	ENSBTAG00000049633	U2	snRNA
774	BRM	19	42110400	46627006	19	43342402	43344318	1917	+	ENSBTAG00000016847	ARL4D	protein_coding
775	BRM	19	42110400	46627006	19	43415313	43443775	28463	+	ENSBTAG00000008339	DHX8	protein_coding
776	BRM	19	42110400	46627006	19	43447918	43462772	14855	-	ENSBTAG00000008333	ETV4	protein_coding
777	BRM	19	42110400	46627006	19	43548089	43566761	18673	-	ENSBTAG00000015751	MEOX1	protein_coding
778	BRM	19	42110400	46627006	19	43644345	43649198	4854	-	ENSBTAG00000053970	SOST	protein_coding
779	BRM	19	42110400	46627006	19	43658550	43671863	13314	-	ENSBTAG00000003966	DUSP3	protein_coding
780	BRM	19	42110400	46627006	19	43673337	43676150	2814	+	ENSBTAG00000045732	CFAP97D1	protein_coding
781	BRM	19	42110400	46627006	19	43688049	43714818	26770	-	ENSBTAG00000017536	MPP3	protein_coding
782	BRM	19	42110400	46627006	19	43733650	43745515	11866	+	ENSBTAG00000007434	CD300LG	protein_coding
783	BRM	19	42110400	46627006	19	43761909	43789395	27487	-	ENSBTAG00000001279	MPP2	protein_coding
784	BRM	19	42110400	46627006	19	43812831	43813560	730	-	ENSBTAG00000002441	PPY	protein_coding
785	BRM	19	42110400	46627006	19	43821266	43822992	1727	-	ENSBTAG00000046022	PYY	protein_coding
786	BRM	19	42110400	46627006	19	43832593	43833784	1192	-	ENSBTAG00000045652	PYY2	protein_coding
787	BRM	19	42110400	46627006	19	43861632	43866825	5194	+	ENSBTAG00000016249	NAGS	protein_coding
788	BRM	19	42110400	46627006	19	43868247	43871745	3499	-	ENSBTAG00000016251	TMEM101	protein_coding
789	BRM	19	42110400	46627006	19	43884990	43904700	19711	-	ENSBTAG00000016252	LSM12	protein_coding
790	BRM	19	42110400	46627006	19	43907173	43912005	4833	+	ENSBTAG00000016253	G6PC3	protein_coding
791	BRM	19	42110400	46627006	19	43912352	43951162	38811	-	ENSBTAG00000016254	HDAC5	protein_coding
792	BRM	19	42110400	46627006	19	43951041	43951118	78	-	ENSBTAG00000048970	#N/A	miRNA
793	BRM	19	42110400	46627006	19	43971820	43985354	13535	+	ENSBTAG00000004464	HROB	protein_coding
794	BRM	19	42110400	46627006	19	43988805	43997148	8344	+	ENSBTAG00000019658	ASB16	protein_coding
795	BRM	19	42110400	46627006	19	43994278	43994958	681	-	ENSBTAG00000055030	#N/A	protein_coding
796	BRM	19	42110400	46627006	19	44005513	44009459	3947	+	ENSBTAG00000019660	TMUB2	protein_coding
797	BRM	19	42110400	46627006	19	44009199	44017030	7832	-	ENSBTAG00000019662	ATXN7L3	protein_coding
798	BRM	19	42110400	46627006	19	44017094	44018122	1029	+	ENSBTAG00000049992	#N/A	lncRNA
799	BRM	19	42110400	46627006	19	44022180	44035259	13080	-	ENSBTAG00000005067	UBTF	protein_coding
800	BRM	19	42110400	46627006	19	44040466	44040711	246	+	ENSBTAG00000050012	#N/A	protein_coding
801	BRM	19	42110400	46627006	19	44065112	44082448	17337	-	ENSBTAG00000001610	SLC4A1	protein_coding
802	BRM	19	42110400	46627006	19	44116205	44125810	9606	+	ENSBTAG00000001615	RUNDC3A	protein_coding
803	BRM	19	42110400	46627006	19	44126334	44130992	4659	-	ENSBTAG00000019463	SLC25A39	protein_coding
804	BRM	19	42110400	46627006	19	44149003	44156201	7199	+	ENSBTAG00000018823	GRN	protein_coding
805	BRM	19	42110400	46627006	19	44156311	44167029	10719	-	ENSBTAG00000011447	FAM171A2	protein_coding
806	BRM	19	42110400	46627006	19	44172212	44185276	13065	-	ENSBTAG00000008165	ITGA2B	protein_coding
807	BRM	19	42110400	46627006	19	44191849	44284815	92967	-	ENSBTAG00000038316	GPATCH8	protein_coding
808	BRM	19	42110400	46627006	19	44198134	44199294	1161	+	ENSBTAG00000051141	#N/A	protein_coding
809	BRM	19	42110400	46627006	19	44328506	44330388	1883	+	ENSBTAG00000020590	FZD2	protein_coding
810	BRM	19	42110400	46627006	19	44410793	44424220	13428	+	ENSBTAG00000039485	MEIOC	protein_coding
811	BRM	19	42110400	46627006	19	44427063	44436404	9342	-	ENSBTAG00000005693	CCDC43	protein_coding
812	BRM	19	42110400	46627006	19	44448991	44478957	29967	+	ENSBTAG00000005696	DBF4B	protein_coding
813	BRM	19	42110400	46627006	19	44482064	44507278	25215	+	ENSBTAG00000001735	ADAM11	protein_coding
814	BRM	19	42110400	46627006	19	44526681	44554914	28234	-	ENSBTAG00000004036	GJC1	protein_coding
815	BRM	19	42110400	46627006	19	44564294	44566917	2624	+	ENSBTAG00000016736	HIGD1B	protein_coding
816	BRM	19	42110400	46627006	19	44566296	44603604	37309	-	ENSBTAG00000013526	EFTUD2	protein_coding
817	BRM	19	42110400	46627006	19	44575115	44575188	74	-	ENSBTAG00000044884	bta-mir-2343	miRNA
818	BRM	19	42110400	46627006	19	44603495	44608759	5265	+	ENSBTAG00000049540	CCDC103	protein_coding
819	BRM	19	42110400	46627006	19	44609317	44610582	1266	+	ENSBTAG00000013532	FAM187A	protein_coding
820	BRM	19	42110400	46627006	19	44611313	44621130	9818	-	ENSBTAG00000013534	GFAP	protein_coding
821	BRM	19	42110400	46627006	19	44629534	44650895	21362	-	ENSBTAG00000008088	KIF18B	protein_coding
822	BRM	19	42110400	46627006	19	44658033	44665380	7348	-	ENSBTAG00000011759	C1QL1	protein_coding
823	BRM	19	42110400	46627006	19	44675321	44675737	417	+	ENSBTAG00000051790	#N/A	protein_coding
824	BRM	19	42110400	46627006	19	44704036	44707865	3830	+	ENSBTAG00000053720	#N/A	lncRNA
825	BRM	19	42110400	46627006	19	44717121	44737363	20243	-	ENSBTAG00000006048	DCAKD	protein_coding
826	BRM	19	42110400	46627006	19	44745276	44776088	30813	+	ENSBTAG00000006051	NMT1	protein_coding
827	BRM	19	42110400	46627006	19	44781286	44802191	20906	-	ENSBTAG00000006052	PLCD3	protein_coding
828	BRM	19	42110400	46627006	19	44803416	44810326	6911	+	ENSBTAG00000006054	ACBD4	protein_coding
829	BRM	19	42110400	46627006	19	44814089	44816001	1913	+	ENSBTAG00000006056	HEXIM1	protein_coding
830	BRM	19	42110400	46627006	19	44822055	44828523	6469	+	ENSBTAG00000024974	HEXIM2	protein_coding
831	BRM	19	42110400	46627006	19	44863248	44892548	29301	+	ENSBTAG00000004196	FMNL1	protein_coding
832	BRM	19	42110400	46627006	19	44889563	44892848	3286	-	ENSBTAG00000024975	#N/A	protein_coding
833	BRM	19	42110400	46627006	19	44908849	44952435	43587	-	ENSBTAG00000007084	MAP3K14	protein_coding
834	BRM	19	42110400	46627006	19	44995862	44995965	104	+	ENSBTAG00000043534	U6	snRNA
835	BRM	19	42110400	46627006	19	45042256	45058084	15829	-	ENSBTAG00000000571	ARHGAP27	protein_coding
836	BRM	19	42110400	46627006	19	45071025	45071131	107	-	ENSBTAG00000053075	U6	snRNA
837	BRM	19	42110400	46627006	19	45075121	45075870	750	-	ENSBTAG00000054347	#N/A	protein_coding
838	BRM	19	42110400	46627006	19	45077683	45078810	1128	+	ENSBTAG00000054137	#N/A	lncRNA
839	BRM	19	42110400	46627006	19	45080029	45137328	57300	-	ENSBTAG00000020359	PLEKHM1	protein_coding
840	BRM	19	42110400	46627006	19	45160172	45160473	302	-	ENSBTAG00000050518	#N/A	protein_coding
841	BRM	19	42110400	46627006	19	45160546	45189379	28834	-	ENSBTAG00000027274	#N/A	protein_coding
842	BRM	19	42110400	46627006	19	45197569	45209062	11494	-	ENSBTAG00000050086	#N/A	protein_coding
843	BRM	19	42110400	46627006	19	45209905	45220950	11046	-	ENSBTAG00000000030	RDM1	protein_coding
844	BRM	19	42110400	46627006	19	45222278	45251778	29501	-	ENSBTAG00000000029	LYZL6	protein_coding
845	BRM	19	42110400	46627006	19	45252253	45252618	366	+	ENSBTAG00000024942	RPRML	protein_coding
846	BRM	19	42110400	46627006	19	45277559	45298155	20597	-	ENSBTAG00000015958	GOSR2	protein_coding
847	BRM	19	42110400	46627006	19	45336095	45341333	5239	-	ENSBTAG00000002664	WNT9B	protein_coding
848	BRM	19	42110400	46627006	19	45384549	45434296	49748	+	ENSBTAG00000016012	WNT3	protein_coding
849	BRM	19	42110400	46627006	19	45443488	45591669	148182	-	ENSBTAG00000008442	NSF	protein_coding
850	BRM	19	42110400	46627006	19	45605688	45624227	18540	+	ENSBTAG00000006785	ARF2	protein_coding
851	BRM	19	42110400	46627006	19	45723662	45723768	107	+	ENSBTAG00000053203	U6	snRNA
852	BRM	19	42110400	46627006	19	45791345	45843559	52215	+	ENSBTAG00000002749	CRHR1	lncRNA
853	BRM	19	42110400	46627006	19	45849428	45859038	9611	+	ENSBTAG00000052240	SPPL2C	protein_coding
854	BRM	19	42110400	46627006	19	45883594	46004542	120949	+	ENSBTAG00000017512	MAPT	protein_coding
855	BRM	19	42110400	46627006	19	46008699	46179281	170583	-	ENSBTAG00000012564	KANSL1	protein_coding
856	BRM	19	42110400	46627006	19	46114000	46114377	378	+	ENSBTAG00000046260	#N/A	protein_coding
857	BRM	19	42110400	46627006	19	46204190	46261649	57460	-	ENSBTAG00000002726	CDC27	protein_coding
858	BRM	19	42110400	46627006	19	46285322	46300142	14821	+	ENSBTAG00000021916	MYL4	protein_coding
859	BRM	19	42110400	46627006	19	46308772	46312096	3325	-	ENSBTAG00000025165	#N/A	pseudogene
860	BRM	19	42110400	46627006	19	46329945	46392416	62472	+	ENSBTAG00000009987	ITGB3	protein_coding
861	BRM	19	42110400	46627006	19	46427098	46427478	381	-	ENSBTAG00000051312	#N/A	protein_coding
862	BRM	19	42110400	46627006	19	46545400	46565714	20315	+	ENSBTAG00000055001	#N/A	lncRNA
863	BRM	19	42110400	46627006	19	46594360	46599864	5505	+	ENSBTAG00000051497	#N/A	lncRNA

## Sheet: Pathways involved
Table S1 - Genes found in Brahman’s runs homozygosity islands and the processes that are involved.
	geneSet	description	link	size	overlap	expect	enrichmentRatio	pValue	FDR	overlapId	userId
1	bta05165	Human papillomavirus infection	http://www.kegg.jp/kegg-bin/show_pathway?bta05165+112446776+281715+281871+282642+286768+286877+287017+504242+507480+515011+516433+517433+523325+526409+538507+539203+540216+540753+541101+615356+615414+787633	354	22	8.94477	2.45954	8.24307e-05	0.0266251	112446776;281715;281871;282642;286768;286877;287017;504242;507480;515011;516433;517433;523325;526409;538507;539203;540216;540753;541101;615356;615414;787633	ENSBTAG00000019336;ENSBTAG00000016649;ENSBTAG00000014238;ENSBTAG00000016198;ENSBTAG00000011429;ENSBTAG00000021210;ENSBTAG00000024525;ENSBTAG00000002483;ENSBTAG00000014119;ENSBTAG00000010696;ENSBTAG00000014707;ENSBTAG00000014705;ENSBTAG00000015650;ENSBTAG00000011706;ENSBTAG00000019218;ENSBTAG00000048152;ENSBTAG00000030347;ENSBTAG00000016254;ENSBTAG00000008165;ENSBTAG00000020590;ENSBTAG00000016012;…
2	bta05166	Human T-cell leukemia virus 1 infection	http://www.kegg.jp/kegg-bin/show_pathway?bta05166+112446776+281033+282375+282376+508367+509107+523325+538507+539203+540106+540660+540753+615414+618516+783470	268	15	6.77175	2.21509	0.00320477	0.370251	112446776;281033;282375;282376;508367;509107;523325;538507;539203;540106;540660;540753;615414;618516;783470	ENSBTAG00000019336;ENSBTAG00000016649;ENSBTAG00000021697;ENSBTAG00000017462;ENSBTAG00000016198;ENSBTAG00000026489;ENSBTAG00000018073;ENSBTAG00000025868;ENSBTAG00000010696;ENSBTAG00000010125;ENSBTAG00000009496;ENSBTAG00000020590;ENSBTAG00000007084;ENSBTAG00000016012;ENSBTAG00000002726
3	bta00260	Glycine, serine and threonine metabolism	http://www.kegg.jp/kegg-bin/show_pathway?bta00260+100336082+281002+319141+504764+789307	43	5	1.08651	4.60188	0.00432923	0.370251	100336082;281002;319141;504764;789307	ENSBTAG00000008434;ENSBTAG00000019299;ENSBTAG00000030334;ENSBTAG00000030333;ENSBTAG00000001041
4	bta04721	Synaptic vesicle cycle	http://www.kegg.jp/kegg-bin/show_pathway?bta04721+281078+286768+287017+504457+517446+530692	63	6	1.59187	3.76916	0.00496567	0.370251	281078;286768;287017;504457;517446;530692	ENSBTAG00000020106;ENSBTAG00000014238;ENSBTAG00000011397;ENSBTAG00000001137;ENSBTAG00000019218;ENSBTAG00000008442
5	bta03020	RNA polymerase	http://www.kegg.jp/kegg-bin/show_pathway?bta03020+505599+511587+534232+767843	29	4	0.732764	5.45878	0.00573145	0.370251	505599;511587;534232;767843	ENSBTAG00000040199;ENSBTAG00000004820;ENSBTAG00000005311;ENSBTAG00000012243
6	bta00410	beta-Alanine metabolism	http://www.kegg.jp/kegg-bin/show_pathway?bta00410+100336082+281002+518852+789307	34	4	0.859102	4.65602	0.0101463	0.546212	100336082;281002;518852;789307	ENSBTAG00000019625;ENSBTAG00000030334;ENSBTAG00000030333;ENSBTAG00000001041
7	bta04115	p53 signaling pathway	http://www.kegg.jp/kegg-bin/show_pathway?bta04115+100140945+507901+510373+515105+519896+615414	77	6	1.94561	3.08386	0.0129651	0.598246	100140945;507901;510373;515105;519896;615414	ENSBTAG00000016649;ENSBTAG00000013988;ENSBTAG00000007102;ENSBTAG00000005812;ENSBTAG00000002472;ENSBTAG00000031385
8	bta00360	Phenylalanine metabolism	http://www.kegg.jp/kegg-bin/show_pathway?bta00360+100336082+281002+789307	23	3	0.581158	5.16211	0.0194043	0.725942	100336082;281002;789307	ENSBTAG00000030334;ENSBTAG00000030333;ENSBTAG00000001041
9	bta04931	Insulin resistance	http://www.kegg.jp/kegg-bin/show_pathway?bta04931+281715+281992+286877+369023+508531+508541+538710	109	7	2.75418	2.54159	0.0202275	0.725942	281715;281992;286877;369023;508531;508541;538710	ENSBTAG00000008063;ENSBTAG00000011429;ENSBTAG00000014119;ENSBTAG00000021523;ENSBTAG00000046670;ENSBTAG00000010184;ENSBTAG00000016253
10	bta04330	Notch signaling pathway	http://www.kegg.jp/kegg-bin/show_pathway?bta04330+112446776+523325+539203+787633	48	4	1.21285	3.29802	0.0324308	0.74129	112446776;523325;539203;787633	ENSBTAG00000019336;ENSBTAG00000016198;ENSBTAG00000002483;ENSBTAG00000010696
11	bta04310	Wnt signaling pathway	http://www.kegg.jp/kegg-bin/show_pathway?bta04310+112446776+523325+538507+539203+539639+540753+615414+618428	147	8	3.71435	2.15381	0.0326118	0.74129	112446776;523325;538507;539203;539639;540753;615414;618428	ENSBTAG00000001749;ENSBTAG00000019336;ENSBTAG00000016649;ENSBTAG00000016198;ENSBTAG00000010696;ENSBTAG00000001107;ENSBTAG00000020590;ENSBTAG00000016012
12	bta04966	Collecting duct acid secretion	http://www.kegg.jp/kegg-bin/show_pathway?bta04966+286768+286817+287017	28	3	0.707496	4.24031	0.032748	0.74129	286768;286817;287017	ENSBTAG00000014238;ENSBTAG00000019218;ENSBTAG00000001610
13	bta05215	Prostate cancer	http://www.kegg.jp/kegg-bin/show_pathway?bta05215+100140945+112446776+281715+509107+540106+541166	95	6	2.40043	2.49955	0.0328358	0.74129	100140945;112446776;281715;509107;540106;541166	ENSBTAG00000014915;ENSBTAG00000021697;ENSBTAG00000017462;ENSBTAG00000016198;ENSBTAG00000011429;ENSBTAG00000002472
14	bta04920	Adipocytokine signaling pathway	http://www.kegg.jp/kegg-bin/show_pathway?bta04920+281992+369023+407234+508541+538710	72	5	1.81928	2.74835	0.035076	0.74129	281992;369023;407234;508541;538710	ENSBTAG00000009050;ENSBTAG00000008063;ENSBTAG00000021523;ENSBTAG00000010184;ENSBTAG00000016253
15	bta05224	Breast cancer	http://www.kegg.jp/kegg-bin/show_pathway?bta05224+353120+523325+530239+538507+539203+540317+540753+787633	150	8	3.79016	2.11073	0.0361288	0.74129	353120;523325;530239;538507;539203;540317;540753;787633	ENSBTAG00000019336;ENSBTAG00000006800;ENSBTAG00000030343;ENSBTAG00000002483;ENSBTAG00000010696;ENSBTAG00000022520;ENSBTAG00000020590;ENSBTAG00000016012
16	bta00520	Amino sugar and nucleotide sugar metabolism	http://www.kegg.jp/kegg-bin/show_pathway?bta00520+515773+537070+540602+782201	50	4	1.26339	3.1661	0.0369318	0.74129	515773;537070;540602;782201	ENSBTAG00000004009;ENSBTAG00000016516;ENSBTAG00000001142;ENSBTAG00000019023
17	bta04922	Glucagon signaling pathway	http://www.kegg.jp/kegg-bin/show_pathway?bta04922+112446776+281715+281992+369023+509107+538710	99	6	2.5015	2.39856	0.0390152	0.74129	112446776;281715;281992;369023;509107;538710	ENSBTAG00000017462;ENSBTAG00000016198;ENSBTAG00000008063;ENSBTAG00000011429;ENSBTAG00000010184;ENSBTAG00000016253
18	bta04916	Melanogenesis	http://www.kegg.jp/kegg-bin/show_pathway?bta04916+112446776+281715+523325+538507+539203+540753	102	6	2.57731	2.32801	0.0441054	0.791447	112446776;281715;523325;538507;539203;540753	ENSBTAG00000019336;ENSBTAG00000016198;ENSBTAG00000011429;ENSBTAG00000010696;ENSBTAG00000020590;ENSBTAG00000016012
19	bta03018	RNA degradation	http://www.kegg.jp/kegg-bin/show_pathway?bta03018+281141+507934+511821+514548+533245	79	5	1.99615	2.50482	0.0491547	0.814374	281141;507934;511821;514548;533245	ENSBTAG00000030285;ENSBTAG00000015109;ENSBTAG00000025859;ENSBTAG00000018925;ENSBTAG00000013411
20	bta04151	PI3K-Akt signaling pathway	http://www.kegg.jp/kegg-bin/show_pathway?bta04151+100140945+281201+281715+282642+353120+369023+509107+515011+517433+526409+530239+538710+540106+540317+615414	373	15	9.42486	1.59154	0.0504256	0.814374	100140945;281201;281715;282642;353120;369023;509107;515011;517433;526409;530239;538710;540106;540317;615414	ENSBTAG00000006800;ENSBTAG00000030343;ENSBTAG00000016649;ENSBTAG00000021697;ENSBTAG00000017462;ENSBTAG00000011429;ENSBTAG00000000215;ENSBTAG00000002472;ENSBTAG00000015650;ENSBTAG00000011706;ENSBTAG00000010184;ENSBTAG00000022520;ENSBTAG00000016253;ENSBTAG00000008165;ENSBTAG00000009987
21	bta04215	Apoptosis	http://www.kegg.jp/kegg-bin/show_pathway?bta04215+100140945+510373+527278	34	3	0.859102	3.49202	0.0536275	0.824842	100140945;510373;527278	ENSBTAG00000013988;ENSBTAG00000002472;ENSBTAG00000019914
22	bta04512	ECM-receptor interaction	http://www.kegg.jp/kegg-bin/show_pathway?bta04512+282642+515011+517433+525795+526409	83	5	2.09722	2.38411	0.0584998	0.840098	282642;515011;517433;525795;526409	ENSBTAG00000013191;ENSBTAG00000015650;ENSBTAG00000011706;ENSBTAG00000008165;ENSBTAG00000009987
23	bta04510	Focal adhesion	http://www.kegg.jp/kegg-bin/show_pathway?bta04510+282642+515011+517433+526409+540106+615414+616294+783470+790892	198	9	5.00301	1.79892	0.0634524	0.840098	282642;515011;517433;526409;540106;615414;616294;783470;790892	ENSBTAG00000016649;ENSBTAG00000021697;ENSBTAG00000021978;ENSBTAG00000008057;ENSBTAG00000025868;ENSBTAG00000015650;ENSBTAG00000011706;ENSBTAG00000008165;ENSBTAG00000009987
24	bta00910	Nitrogen metabolism	http://www.kegg.jp/kegg-bin/show_pathway?bta00910+280742+511923	17	2	0.429551	4.65602	0.0673929	0.840098	280742;511923	ENSBTAG00000011420;ENSBTAG00000009515
25	bta04726	Serotonergic synapse	http://www.kegg.jp/kegg-bin/show_pathway?bta04726+281201+282211+519394+532114+616094+785824	116	6	2.93106	2.04704	0.0731821	0.840098	281201;282211;519394;532114;616094;785824	ENSBTAG00000040304;ENSBTAG00000016624;ENSBTAG00000039011;ENSBTAG00000026501;ENSBTAG00000026502;ENSBTAG00000000215
26	bta05217	Basal cell carcinoma	http://www.kegg.jp/kegg-bin/show_pathway?bta05217+523325+538507+539203+540753	63	4	1.59187	2.51277	0.0744798	0.840098	523325;538507;539203;540753	ENSBTAG00000019336;ENSBTAG00000010696;ENSBTAG00000020590;ENSBTAG00000016012
27	bta01210	2-Oxocarboxylic acid metabolism	http://www.kegg.jp/kegg-bin/show_pathway?bta01210+280976+538004	18	2	0.454819	4.39735	0.0745913	0.840098	280976;538004	ENSBTAG00000006429;ENSBTAG00000016249
28	bta00350	Tyrosine metabolism	http://www.kegg.jp/kegg-bin/show_pathway?bta00350+100336082+281002+789307	39	3	0.985441	3.04432	0.074828	0.840098	100336082;281002;789307	ENSBTAG00000030334;ENSBTAG00000030333;ENSBTAG00000001041
29	bta04973	Carbohydrate digestion and absorption	http://www.kegg.jp/kegg-bin/show_pathway?bta04973+282868+369023+538710	40	3	1.01071	2.96821	0.079453	0.840098	282868;369023;538710	ENSBTAG00000034323;ENSBTAG00000010184;ENSBTAG00000016253
30	bta00770	Pantothenate and CoA biosynthesis	http://www.kegg.jp/kegg-bin/show_pathway?bta00770+514589+614728	19	2	0.480087	4.16591	0.082022	0.840098	514589;614728	ENSBTAG00000002479;ENSBTAG00000046746
31	bta04137	Mitophagy	http://www.kegg.jp/kegg-bin/show_pathway?bta04137+509107+515032+527278+617809	66	4	1.66767	2.39856	0.0851276	0.840098	509107;515032;527278;617809	ENSBTAG00000013956;ENSBTAG00000017462;ENSBTAG00000019914;ENSBTAG00000001632
32	bta04390	Hippo signaling pathway	http://www.kegg.jp/kegg-bin/show_pathway?bta04390+286877+515105+523325+538507+539203+540753+615414	151	7	3.81543	1.83466	0.0878026	0.840098	286877;515105;523325;538507;539203;540753;615414	ENSBTAG00000019336;ENSBTAG00000016649;ENSBTAG00000005812;ENSBTAG00000014119;ENSBTAG00000010696;ENSBTAG00000020590;ENSBTAG00000016012
33	bta05223	Non-small cell lung cancer	http://www.kegg.jp/kegg-bin/show_pathway?bta05223+100140945+282375+282376+508541	67	4	1.69294	2.36276	0.0888338	0.840098	100140945;282375;282376;508541	ENSBTAG00000002472;ENSBTAG00000010125;ENSBTAG00000009496;ENSBTAG00000021523
34	bta05161	Hepatitis B	http://www.kegg.jp/kegg-bin/show_pathway?bta05161+100140945+112446776+281715+282375+282376+508541+509107	152	7	3.84069	1.82259	0.0901774	0.840098	100140945;112446776;281715;282375;282376;508541;509107	ENSBTAG00000017462;ENSBTAG00000016198;ENSBTAG00000011429;ENSBTAG00000002472;ENSBTAG00000010125;ENSBTAG00000009496;ENSBTAG00000021523
35	bta04142	Lysosome	http://www.kegg.jp/kegg-bin/show_pathway?bta04142+281078+286768+531327+533357+534634+789125	123	6	3.10793	1.93055	0.0910323	0.840098	281078;286768;531327;533357;534634;789125	ENSBTAG00000006552;ENSBTAG00000006464;ENSBTAG00000009506;ENSBTAG00000001137;ENSBTAG00000019218;ENSBTAG00000047956
36	bta04934	Cushing syndrome	http://www.kegg.jp/kegg-bin/show_pathway?bta04934+281715+281716+509107+523325+538507+539203+540753	154	7	3.89123	1.79892	0.0950351	0.852676	281715;281716;509107;523325;538507;539203;540753	ENSBTAG00000019336;ENSBTAG00000017462;ENSBTAG00000011429;ENSBTAG00000010696;ENSBTAG00000020590;ENSBTAG00000016012;ENSBTAG00000002749
37	bta04933	AGE-RAGE signaling pathway in diabetic complications	http://www.kegg.jp/kegg-bin/show_pathway?bta04933+282375+282376+286877+508541+513057	102	5	2.57731	1.94001	0.115579	0.977663	282375;282376;286877;508541;513057	ENSBTAG00000014119;ENSBTAG00000010125;ENSBTAG00000009496;ENSBTAG00000021523;ENSBTAG00000006052
38	bta04068	FoxO signaling pathway	http://www.kegg.jp/kegg-bin/show_pathway?bta04068+112446776+369023+508541+538710+539020+615414	132	6	3.33534	1.79892	0.117134	0.977663	112446776;369023;508541;538710;539020;615414	ENSBTAG00000001511;ENSBTAG00000016649;ENSBTAG00000016198;ENSBTAG00000021523;ENSBTAG00000010184;ENSBTAG00000016253
39	bta03040	Spliceosome	http://www.kegg.jp/kegg-bin/show_pathway?bta03040+100124428+507180+509425+536093+615156+767931	133	6	3.36061	1.78539	0.120245	0.977663	100124428;507180;509425;536093;615156;767931	ENSBTAG00000001697;ENSBTAG00000006423;ENSBTAG00000006104;ENSBTAG00000009732;ENSBTAG00000008339;ENSBTAG00000013526
40	bta03013	RNA transport	http://www.kegg.jp/kegg-bin/show_pathway?bta03013+100124428+286819+444858+506836+539639+616055+783760	164	7	4.14391	1.68923	0.121447	0.977663	100124428;286819;444858;506836;539639;616055;783760	ENSBTAG00000014724;ENSBTAG00000001749;ENSBTAG00000012881;ENSBTAG00000011414;ENSBTAG00000012481;ENSBTAG00000017652;ENSBTAG00000009732
41	bta04962	Vasopressin-regulated water reabsorption	http://www.kegg.jp/kegg-bin/show_pathway?bta04962+281715+504457+613749	49	3	1.23812	2.42303	0.126168	0.977663	281715;504457;613749	ENSBTAG00000011429;ENSBTAG00000006982;ENSBTAG00000008442
42	bta05016	Huntington disease	http://www.kegg.jp/kegg-bin/show_pathway?bta05016+100140945+112446776+281078+281715+327670+505599+517446+534232	198	8	5.00301	1.59904	0.128447	0.977663	100140945;112446776;281078;281715;327670;505599;517446;534232	ENSBTAG00000040199;ENSBTAG00000020106;ENSBTAG00000004820;ENSBTAG00000016198;ENSBTAG00000009509;ENSBTAG00000011429;ENSBTAG00000001137;ENSBTAG00000002472
43	bta00510	N-Glycan biosynthesis	http://www.kegg.jp/kegg-bin/show_pathway?bta00510+282073+520087+614624	50	3	1.26339	2.37457	0.131864	0.977663	282073;520087;614624	ENSBTAG00000010357;ENSBTAG00000005652;ENSBTAG00000012503
44	bta01524	Platinum drug resistance	http://www.kegg.jp/kegg-bin/show_pathway?bta01524+100140945+353120+510373+537958	78	4	1.97088	2.02955	0.134409	0.977663	100140945;353120;510373;537958	ENSBTAG00000013988;ENSBTAG00000009734;ENSBTAG00000002472;ENSBTAG00000022520
45	bta04742	Taste transduction	http://www.kegg.jp/kegg-bin/show_pathway?bta04742+519394+523473+532114+616094	79	4	1.99615	2.00386	0.138956	0.977663	519394;523473;532114;616094	ENSBTAG00000040304;ENSBTAG00000016624;ENSBTAG00000039011;ENSBTAG00000016734
46	bta04630	JAK-STAT signaling pathway	http://www.kegg.jp/kegg-bin/show_pathway?bta04630+112446776+281189+282375+282376+508541+538672+540106+615414	202	8	5.10408	1.56737	0.139234	0.977663	112446776;281189;282375;282376;508541;538672;540106;615414	ENSBTAG00000000476;ENSBTAG00000016649;ENSBTAG00000021697;ENSBTAG00000016198;ENSBTAG00000010125;ENSBTAG00000009496;ENSBTAG00000021523;ENSBTAG00000013534
47	bta05410	Hypertrophic cardiomyopathy (HCM)	http://www.kegg.jp/kegg-bin/show_pathway?bta05410+282642+497015+515011+784075	80	4	2.02142	1.97881	0.143565	0.980722	282642;497015;515011;784075	ENSBTAG00000021994;ENSBTAG00000011424;ENSBTAG00000008165;ENSBTAG00000009987
48	bta05206	MicroRNAs in cancer	http://www.kegg.jp/kegg-bin/show_pathway?bta05206+112446776+282642+353120+508541+517232+517433+526409+540106+540753+615414	270	10	6.82228	1.46578	0.145742	0.980722	112446776;282642;353120;508541;517232;517433;526409;540106;540753;615414	ENSBTAG00000016649;ENSBTAG00000021697;ENSBTAG00000016198;ENSBTAG00000000076;ENSBTAG00000015650;ENSBTAG00000011706;ENSBTAG00000021523;ENSBTAG00000022520;ENSBTAG00000016012;ENSBTAG00000009987
49	bta04210	Apoptosis	http://www.kegg.jp/kegg-bin/show_pathway?bta04210+100140945+508367+509107+510373+512730+768036	142	6	3.58802	1.67223	0.150034	0.988111	100140945;508367;509107;510373;512730;768036	ENSBTAG00000013988;ENSBTAG00000018530;ENSBTAG00000017462;ENSBTAG00000020015;ENSBTAG00000002472;ENSBTAG00000007084
50	bta04917	Prolactin signaling pathway	http://www.kegg.jp/kegg-bin/show_pathway?bta04917+282375+282376+508541+615414	82	4	2.07195	1.93055	0.152958	0.988111	282375;282376;508541;615414	ENSBTAG00000016649;ENSBTAG00000010125;ENSBTAG00000009496;ENSBTAG00000021523
51	bta00230	Purine metabolism	http://www.kegg.jp/kegg-bin/show_pathway?bta00230+281357+505599+510949+511587+534232+617805+767843	177	7	4.47239	1.56516	0.160791	0.990811	281357;505599;510949;511587;534232;617805;767843	ENSBTAG00000040199;ENSBTAG00000017313;ENSBTAG00000004820;ENSBTAG00000000077;ENSBTAG00000005311;ENSBTAG00000011434;ENSBTAG00000012243
52	bta04672	Intestinal immune network for IgA production	http://www.kegg.jp/kegg-bin/show_pathway?bta04672+508367+539108+618516	55	3	1.38972	2.1587	0.161605	0.990811	508367;539108;618516	ENSBTAG00000026489;ENSBTAG00000019095;ENSBTAG00000007084
53	bta04146	Peroxisome	http://www.kegg.jp/kegg-bin/show_pathway?bta04146+506631+518852+537878+614539	84	4	2.12249	1.88458	0.162579	0.990811	506631;518852;537878;614539	ENSBTAG00000019625;ENSBTAG00000011826;ENSBTAG00000006200;ENSBTAG00000009309
54	bta05134	Legionellosis	http://www.kegg.jp/kegg-bin/show_pathway?bta05134+100140945+507345+617809	56	3	1.41499	2.12015	0.167781	1	100140945;507345;617809	ENSBTAG00000013956;ENSBTAG00000015000;ENSBTAG00000002472
55	bta00630	Glyoxylate and dicarboxylate metabolism	http://www.kegg.jp/kegg-bin/show_pathway?bta00630+280976+504764	30	2	0.758032	2.63841	0.174901	1	280976;504764	ENSBTAG00000006429;ENSBTAG00000019299
56	bta05414	Dilated cardiomyopathy (DCM)	http://www.kegg.jp/kegg-bin/show_pathway?bta05414+282642+497015+515011+784075	88	4	2.22356	1.79892	0.18245	1	282642;497015;515011;784075	ENSBTAG00000021994;ENSBTAG00000011424;ENSBTAG00000008165;ENSBTAG00000009987
57	bta00052	Galactose metabolism	http://www.kegg.jp/kegg-bin/show_pathway?bta00052+369023+538710	31	2	0.783299	2.5533	0.18403	1	369023;538710	ENSBTAG00000010184;ENSBTAG00000016253
58	bta00750	Vitamin B6 metabolism	http://www.kegg.jp/kegg-bin/show_pathway?bta00750+506308	8	1	0.202142	4.94702	0.185212	1	506308	ENSBTAG00000030255
59	bta04150	mTOR signaling pathway	http://www.kegg.jp/kegg-bin/show_pathway?bta04150+287017+523325+538507+539203+540753+788925	152	6	3.84069	1.56222	0.1866	1	287017;523325;538507;539203;540753;788925	ENSBTAG00000019336;ENSBTAG00000014238;ENSBTAG00000039784;ENSBTAG00000010696;ENSBTAG00000020590;ENSBTAG00000016012
60	bta05226	Gastric cancer	http://www.kegg.jp/kegg-bin/show_pathway?bta05226+523325+530239+538507+539203+540317+540753	153	6	3.86596	1.55201	0.190437	1	523325;530239;538507;539203;540317;540753	ENSBTAG00000019336;ENSBTAG00000006800;ENSBTAG00000030343;ENSBTAG00000010696;ENSBTAG00000020590;ENSBTAG00000016012
61	bta00500	Starch and sucrose metabolism	http://www.kegg.jp/kegg-bin/show_pathway?bta00500+369023+538710	32	2	0.808567	2.47351	0.193225	1	369023;538710	ENSBTAG00000010184;ENSBTAG00000016253
62	bta04110	Cell cycle	http://www.kegg.jp/kegg-bin/show_pathway?bta04110+112446776+512915+522122+540660+615414	123	5	3.10793	1.60879	0.199978	1	112446776;512915;522122;540660;615414	ENSBTAG00000016649;ENSBTAG00000016198;ENSBTAG00000024132;ENSBTAG00000018730;ENSBTAG00000002726
63	bta04010	MAPK signaling pathway	http://www.kegg.jp/kegg-bin/show_pathway?bta04010+281296+505369+508367+509107+519958+530239+540106+540317+615432+784075	292	10	7.37817	1.35535	0.204154	1	281296;505369;508367;509107;519958;530239;540106;540317;615432;784075	ENSBTAG00000017103;ENSBTAG00000006800;ENSBTAG00000030343;ENSBTAG00000021994;ENSBTAG00000021697;ENSBTAG00000019828;ENSBTAG00000017462;ENSBTAG00000003966;ENSBTAG00000007084;ENSBTAG00000017512
64	bta04932	Non-alcoholic fatty liver disease (NAFLD)	http://www.kegg.jp/kegg-bin/show_pathway?bta04932+281992+327670+407234+508531+509107+510373	158	6	3.9923	1.50289	0.210067	1	281992;327670;407234;508531;509107;510373	ENSBTAG00000009050;ENSBTAG00000013988;ENSBTAG00000017462;ENSBTAG00000009509;ENSBTAG00000008063;ENSBTAG00000046670
65	bta00051	Fructose and mannose metabolism	http://www.kegg.jp/kegg-bin/show_pathway?bta00051+537070+615392	34	2	0.859102	2.32801	0.211782	1	537070;615392	ENSBTAG00000016650;ENSBTAG00000004009
66	bta05169	Epstein-Barr virus infection	http://www.kegg.jp/kegg-bin/show_pathway?bta05169+100140945+281871+508367+508541+510373+519958+539784+615414	227	8	5.73577	1.39476	0.216004	1	100140945;281871;508367;508541;510373;519958;539784;615414	ENSBTAG00000005660;ENSBTAG00000016649;ENSBTAG00000013988;ENSBTAG00000019828;ENSBTAG00000014707;ENSBTAG00000002472;ENSBTAG00000021523;ENSBTAG00000007084
67	bta00010	Glycolysis / Gluconeogenesis	http://www.kegg.jp/kegg-bin/show_pathway?bta00010+281141+369023+538710	64	3	1.61713	1.85513	0.219367	1	281141;369023;538710	ENSBTAG00000013411;ENSBTAG00000010184;ENSBTAG00000016253
68	bta00310	Lysine degradation	http://www.kegg.jp/kegg-bin/show_pathway?bta00310+518852+533087+789222	64	3	1.61713	1.85513	0.219367	1	518852;533087;789222	ENSBTAG00000019625;ENSBTAG00000020552;ENSBTAG00000021918
69	bta04064	NF-kappa B signaling pathway	http://www.kegg.jp/kegg-bin/show_pathway?bta04064+508367+519271+519958+618516	96	4	2.4257	1.64901	0.224354	1	508367;519271;519958;618516	ENSBTAG00000013658;ENSBTAG00000019828;ENSBTAG00000026489;ENSBTAG00000007084
70	bta05221	Acute myeloid leukemia	http://www.kegg.jp/kegg-bin/show_pathway?bta05221+282375+282376+508541	66	3	1.66767	1.79892	0.232748	1	282375;282376;508541	ENSBTAG00000010125;ENSBTAG00000009496;ENSBTAG00000021523
71	bta00240	Pyrimidine metabolism	http://www.kegg.jp/kegg-bin/show_pathway?bta00240+505599+511587+534232+767843	98	4	2.47624	1.61535	0.235204	1	505599;511587;534232;767843	ENSBTAG00000040199;ENSBTAG00000004820;ENSBTAG00000005311;ENSBTAG00000012243
72	bta00140	Steroid hormone biosynthesis	http://www.kegg.jp/kegg-bin/show_pathway?bta00140+282211+353107+785824	67	3	1.69294	1.77207	0.239493	1	282211;353107;785824	ENSBTAG00000026501;ENSBTAG00000026502;ENSBTAG00000047604
73	bta04623	Cytosolic DNA-sensing pathway	http://www.kegg.jp/kegg-bin/show_pathway?bta04623+505599+534232+767843	67	3	1.69294	1.77207	0.239493	1	505599;534232;767843	ENSBTAG00000040199;ENSBTAG00000004820;ENSBTAG00000005311
74	bta05412	Arrhythmogenic right ventricular cardiomyopathy (ARVC)	http://www.kegg.jp/kegg-bin/show_pathway?bta05412+282642+515011+784075	68	3	1.7182	1.74601	0.246272	1	282642;515011;784075	ENSBTAG00000021994;ENSBTAG00000008165;ENSBTAG00000009987
75	bta05203	Viral carcinogenesis	http://www.kegg.jp/kegg-bin/show_pathway?bta05203+112446776+281715+282375+282376+504242+508541+509107+615414	241	8	6.08952	1.31373	0.264825	1	112446776;281715;282375;282376;504242;508541;509107;615414	ENSBTAG00000016649;ENSBTAG00000017462;ENSBTAG00000016198;ENSBTAG00000011429;ENSBTAG00000010125;ENSBTAG00000009496;ENSBTAG00000021523;ENSBTAG00000016254
76	bta04550	Signaling pathways regulating pluripotency of stem cells	http://www.kegg.jp/kegg-bin/show_pathway?bta04550+508541+523325+538507+539203+540753	137	5	3.46168	1.44439	0.26513	1	508541;523325;538507;539203;540753	ENSBTAG00000019336;ENSBTAG00000010696;ENSBTAG00000021523;ENSBTAG00000020590;ENSBTAG00000016012
77	bta05167	Kaposi sarcoma-associated herpesvirus infection	http://www.kegg.jp/kegg-bin/show_pathway?bta05167+100140945+112446776+281201+508541+510373+527278+540106	206	7	5.20515	1.34482	0.265234	1	100140945;112446776;281201;508541;510373;527278;540106	ENSBTAG00000013988;ENSBTAG00000021697;ENSBTAG00000016198;ENSBTAG00000000215;ENSBTAG00000002472;ENSBTAG00000021523;ENSBTAG00000019914
78	bta01230	Biosynthesis of amino acids	http://www.kegg.jp/kegg-bin/show_pathway?bta01230+280976+281141+538004	73	3	1.84454	1.62642	0.28056	1	280976;281141;538004	ENSBTAG00000006429;ENSBTAG00000013411;ENSBTAG00000016249
79	bta05218	Melanoma	http://www.kegg.jp/kegg-bin/show_pathway?bta05218+530239+540106+540317	73	3	1.84454	1.62642	0.28056	1	530239;540106;540317	ENSBTAG00000006800;ENSBTAG00000030343;ENSBTAG00000021697
80	bta05416	Viral myocarditis	http://www.kegg.jp/kegg-bin/show_pathway?bta05416+100140945+444858+510373	73	3	1.84454	1.62642	0.28056	1	100140945;444858;510373	ENSBTAG00000012881;ENSBTAG00000013988;ENSBTAG00000002472
81	bta04015	Rap1 signaling pathway	http://www.kegg.jp/kegg-bin/show_pathway?bta04015+282642+286877+515011+530239+540106+540317+783470	210	7	5.30622	1.31921	0.280993	1	282642;286877;515011;530239;540106;540317;783470	ENSBTAG00000006800;ENSBTAG00000030343;ENSBTAG00000021697;ENSBTAG00000025868;ENSBTAG00000014119;ENSBTAG00000008165;ENSBTAG00000009987
82	bta04144	Endocytosis	http://www.kegg.jp/kegg-bin/show_pathway?bta04144+281078+286877+515444+517446+532778+533602+534750+613749	246	8	6.21586	1.28703	0.283023	1	281078;286877;515444;517446;532778;533602;534750;613749	ENSBTAG00000020106;ENSBTAG00000011902;ENSBTAG00000001057;ENSBTAG00000001137;ENSBTAG00000014119;ENSBTAG00000009856;ENSBTAG00000006982;ENSBTAG00000019906
83	bta00061	Fatty acid biosynthesis	http://www.kegg.jp/kegg-bin/show_pathway?bta00061+508130	13	1	0.32848	3.04432	0.28319	1	508130	ENSBTAG00000002413
84	bta03450	Non-homologous end-joining	http://www.kegg.jp/kegg-bin/show_pathway?bta03450+510132	13	1	0.32848	3.04432	0.28319	1	510132	ENSBTAG00000006103
85	bta03440	Homologous recombination	http://www.kegg.jp/kegg-bin/show_pathway?bta03440+353120+512897	42	2	1.06124	1.88458	0.287062	1	353120;512897	ENSBTAG00000005225;ENSBTAG00000022520
86	bta04961	Endocrine and other factor-regulated calcium reabsorption	http://www.kegg.jp/kegg-bin/show_pathway?bta04961+281078+517446	42	2	1.06124	1.88458	0.287062	1	281078;517446	ENSBTAG00000020106;ENSBTAG00000001137
87	bta04261	Adrenergic signaling in cardiomyocytes	http://www.kegg.jp/kegg-bin/show_pathway?bta04261+281715+497015+504201+509107+784075	143	5	3.61328	1.38378	0.294438	1	281715;497015;504201;509107;784075	ENSBTAG00000021994;ENSBTAG00000017462;ENSBTAG00000011424;ENSBTAG00000011429;ENSBTAG00000021916
88	bta05162	Measles	http://www.kegg.jp/kegg-bin/show_pathway?bta05162+282375+282376+508541+515105+615414	146	5	3.68909	1.35535	0.309302	1	282375;282376;508541;515105;615414	ENSBTAG00000016649;ENSBTAG00000005812;ENSBTAG00000010125;ENSBTAG00000009496;ENSBTAG00000021523
89	bta03420	Nucleotide excision repair	http://www.kegg.jp/kegg-bin/show_pathway?bta03420+504637+537958	45	2	1.13705	1.75894	0.315248	1	504637;537958	ENSBTAG00000014727;ENSBTAG00000009734
90	bta04919	Thyroid hormone signaling pathway	http://www.kegg.jp/kegg-bin/show_pathway?bta04919+100140945+112446776+282642+513057	113	4	2.85525	1.40093	0.319681	1	100140945;112446776;282642;513057	ENSBTAG00000016198;ENSBTAG00000002472;ENSBTAG00000006052;ENSBTAG00000009987
91	bta03050	Proteasome	http://www.kegg.jp/kegg-bin/show_pathway?bta03050+100336105+539784	46	2	1.16232	1.7207	0.324594	1	100336105;539784	ENSBTAG00000005660;ENSBTAG00000019918
92	bta04260	Cardiac muscle contraction	http://www.kegg.jp/kegg-bin/show_pathway?bta04260+497015+504201+784075	80	3	2.02142	1.48411	0.329173	1	497015;504201;784075	ENSBTAG00000021994;ENSBTAG00000011424;ENSBTAG00000021916
93	bta04668	TNF signaling pathway	http://www.kegg.jp/kegg-bin/show_pathway?bta04668+281715+508367+509107+519958	115	4	2.90579	1.37656	0.331194	1	281715;508367;509107;519958	ENSBTAG00000019828;ENSBTAG00000017462;ENSBTAG00000011429;ENSBTAG00000007084
94	bta05202	Transcriptional misregulation in cancer	http://www.kegg.jp/kegg-bin/show_pathway?bta05202+512915+533129+538371+539020+541166+615414	187	6	4.72506	1.26982	0.334682	1	512915;533129;538371;539020;541166;615414	ENSBTAG00000001511;ENSBTAG00000014915;ENSBTAG00000016649;ENSBTAG00000012498;ENSBTAG00000018730;ENSBTAG00000008333
95	bta05030	Cocaine addiction	http://www.kegg.jp/kegg-bin/show_pathway?bta05030+281715+509107	48	2	1.21285	1.64901	0.343182	1	281715;509107	ENSBTAG00000017462;ENSBTAG00000011429
96	bta01212	Fatty acid metabolism	http://www.kegg.jp/kegg-bin/show_pathway?bta01212+508130+518852	49	2	1.23812	1.61535	0.352417	1	508130;518852	ENSBTAG00000019625;ENSBTAG00000002413
97	bta00603	Glycosphingolipid biosynthesis	http://www.kegg.jp/kegg-bin/show_pathway?bta00603+533357	17	1	0.429551	2.32801	0.353056	1	533357	ENSBTAG00000009506
98	bta04611	Platelet activation	http://www.kegg.jp/kegg-bin/show_pathway?bta04611+282642+286877+515011+783470	119	4	3.00686	1.33029	0.354278	1	282642;286877;515011;783470	ENSBTAG00000025868;ENSBTAG00000014119;ENSBTAG00000008165;ENSBTAG00000009987
99	bta03010	Ribosome	http://www.kegg.jp/kegg-bin/show_pathway?bta03010+282688+404137+445421+506358+616065	158	5	3.9923	1.25241	0.36956	1	282688;404137;445421;506358;616065	ENSBTAG00000003228;ENSBTAG00000014423;ENSBTAG00000004872;ENSBTAG00000001109;ENSBTAG00000017441
100	bta00280	Valine, leucine and isoleucine degradation	http://www.kegg.jp/kegg-bin/show_pathway?bta00280+513504+518852	51	2	1.28865	1.55201	0.370748	1	513504;518852	ENSBTAG00000019625;ENSBTAG00000006548

## Sheet: Cellular Component
Table S1 - Genes found in Brahman’s runs homozygosity islands and the processes that are involved.
	geneSet	description	link	size	overlap	expect	enrichmentRatio	pValue	FDR	overlapId	userId
1	GO:0019867	outer membrane	http://amigo.geneontology.org/amigo/term/GO:0019867	102	9	3.4579	2.60273	0.00744822	0.856546	353115;505009;508137;510780;515773;613306;615392;615897;618777	ENSBTAG00000016650;ENSBTAG00000004822;ENSBTAG00000010157;ENSBTAG00000017439;ENSBTAG00000016516;ENSBTAG00000045957;ENSBTAG00000032777;ENSBTAG00000011217;ENSBTAG00000007623
2	GO:0031300	intrinsic component of organelle membrane	http://amigo.geneontology.org/amigo/term/GO:0031300	132	9	4.47494	2.0112	0.0347321	1	506149;506631;508137;510373;537878;539832;614539;618392;100125922	ENSBTAG00000013988;ENSBTAG00000011826;ENSBTAG00000003693;ENSBTAG00000006200;ENSBTAG00000009508;ENSBTAG00000011217;ENSBTAG00000009309;ENSBTAG00000009307;ENSBTAG00000019911
3	GO:0031519	PcG protein complex	http://amigo.geneontology.org/amigo/term/GO:0031519	26	3	0.881427	3.40357	0.0563175	1	513830;525770;533087	ENSBTAG00000046724;ENSBTAG00000007228;ENSBTAG00000021918
4	GO:0043209	myelin sheath	http://amigo.geneontology.org/amigo/term/GO:0043209	109	7	3.69521	1.89434	0.0761095	1	280752;280976;281189;281201;286877;540997;617001	ENSBTAG00000006429;ENSBTAG00000001727;ENSBTAG00000014119;ENSBTAG00000000215;ENSBTAG00000025762;ENSBTAG00000019097;ENSBTAG00000013534
5	GO:0005740	mitochondrial envelope	http://amigo.geneontology.org/amigo/term/GO:0005740	490	22	16.6115	1.32438	0.104796	1	281033;327670;353115;445421;506149;506358;508137;509684;510324;510373;510780;511268;514191;515553;515773;527278;539832;613306;615392;615897;618777;784353	ENSBTAG00000014460;ENSBTAG00000016650;ENSBTAG00000013988;ENSBTAG00000004822;ENSBTAG00000010157;ENSBTAG00000017439;ENSBTAG00000009508;ENSBTAG00000009509;ENSBTAG00000016516;ENSBTAG00000018073;ENSBTAG00000045957;ENSBTAG00000011388;ENSBTAG00000032777;ENSBTAG00000020518;ENSBTAG00000011217;ENSBTAG00000002219;ENSBTAG00000004872;ENSBTAG00000018723;ENSBTAG00000001109;ENSBTAG00000019911;ENSBTAG00000019914;…
6	GO:0016234	inclusion body	http://amigo.geneontology.org/amigo/term/GO:0016234	35	3	1.18654	2.52837	0.114026	1	281296;533737;616055	ENSBTAG00000015268;ENSBTAG00000012481;ENSBTAG00000017512
7	GO:0099568	cytoplasmic region	http://amigo.geneontology.org/amigo/term/GO:0099568	216	11	7.32262	1.50219	0.115403	1	281078;281296;286817;286877;510699;520088;530692;533602;615476;616412;618235	ENSBTAG00000011902;ENSBTAG00000013173;ENSBTAG00000011397;ENSBTAG00000001137;ENSBTAG00000021686;ENSBTAG00000046574;ENSBTAG00000014119;ENSBTAG00000013813;ENSBTAG00000007393;ENSBTAG00000001610;ENSBTAG00000017512
8	GO:0098978	glutamatergic synapse	http://amigo.geneontology.org/amigo/term/GO:0098978	122	7	4.13593	1.69249	0.119631	1	282642;509346;517446;526409;530692;540107;616065	ENSBTAG00000020106;ENSBTAG00000019290;ENSBTAG00000011397;ENSBTAG00000014423;ENSBTAG00000011706;ENSBTAG00000001279;ENSBTAG00000009987
9	GO:1990391	DNA repair complex	http://amigo.geneontology.org/amigo/term/GO:1990391	22	2	0.745823	2.6816	0.170085	1	510132;537958	ENSBTAG00000006103;ENSBTAG00000009734
10	GO:0005657	replication fork	http://amigo.geneontology.org/amigo/term/GO:0005657	43	3	1.45774	2.05797	0.177759	1	504637;537958;539020	ENSBTAG00000001511;ENSBTAG00000014727;ENSBTAG00000009734
11	GO:0016604	nuclear body	http://amigo.geneontology.org/amigo/term/GO:0016604	368	16	12.4756	1.28251	0.182073	1	281296;281715;282859;319141;507180;509425;511170;511268;511387;512693;515032;519958;523151;539639;540107;614679	ENSBTAG00000001749;ENSBTAG00000008434;ENSBTAG00000006588;ENSBTAG00000019828;ENSBTAG00000006423;ENSBTAG00000000662;ENSBTAG00000016511;ENSBTAG00000019290;ENSBTAG00000011429;ENSBTAG00000020518;ENSBTAG00000024485;ENSBTAG00000001632;ENSBTAG00000013526;ENSBTAG00000008088;ENSBTAG00000024974;ENSBTAG00000017512
12	GO:0005905	clathrin-coated pit	http://amigo.geneontology.org/amigo/term/GO:0005905	23	2	0.779724	2.56501	0.182352	1	281078;517446	ENSBTAG00000020106;ENSBTAG00000001137
13	GO:0098589	membrane region	http://amigo.geneontology.org/amigo/term/GO:0098589	138	7	4.67834	1.49626	0.18725	1	281296;510324;511268;514259;526409;538457;540107	ENSBTAG00000019290;ENSBTAG00000011388;ENSBTAG00000020518;ENSBTAG00000009048;ENSBTAG00000011706;ENSBTAG00000039684;ENSBTAG00000017512
14	GO:0019898	extrinsic component of membrane	http://amigo.geneontology.org/amigo/term/GO:0019898	145	7	4.91565	1.42402	0.220939	1	281201;353115;510324;516303;527278;540107;541597	ENSBTAG00000004822;ENSBTAG00000019290;ENSBTAG00000011388;ENSBTAG00000006609;ENSBTAG00000008125;ENSBTAG00000000215;ENSBTAG00000019914
15	GO:0030427	site of polarized growth	http://amigo.geneontology.org/amigo/term/GO:0030427	48	3	1.62725	1.8436	0.221572	1	281296;508535;513830	ENSBTAG00000007605;ENSBTAG00000046724;ENSBTAG00000017512
16	GO:0044306	neuron projection terminus	http://amigo.geneontology.org/amigo/term/GO:0044306	50	3	1.69505	1.76986	0.239674	1	530692;541597;616333	ENSBTAG00000011397;ENSBTAG00000008125;ENSBTAG00000015857
17	GO:0045177	apical part of cell	http://amigo.geneontology.org/amigo/term/GO:0045177	149	7	5.05125	1.38579	0.241102	1	282642;282868;286877;287017;541101;615388;100336102	ENSBTAG00000014238;ENSBTAG00000009913;ENSBTAG00000034323;ENSBTAG00000014119;ENSBTAG00000048152;ENSBTAG00000007434;ENSBTAG00000009987
18	GO:0030424	axon	http://amigo.geneontology.org/amigo/term/GO:0030424	229	10	7.76334	1.28811	0.248962	1	281296;286877;508535;511387;513830;519675;530692;540997;541597;616333	ENSBTAG00000007605;ENSBTAG00000046724;ENSBTAG00000011397;ENSBTAG00000008125;ENSBTAG00000015857;ENSBTAG00000014119;ENSBTAG00000024485;ENSBTAG00000019097;ENSBTAG00000011759;ENSBTAG00000017512
19	GO:0044456	synapse part	http://amigo.geneontology.org/amigo/term/GO:0044456	391	16	13.2553	1.20706	0.251163	1	281078;281296;282642;508711;509346;511268;517446;519271;519675;530692;533737;534995;541597;616065;616333;618235	ENSBTAG00000020106;ENSBTAG00000013658;ENSBTAG00000015268;ENSBTAG00000005765;ENSBTAG00000013173;ENSBTAG00000011397;ENSBTAG00000001137;ENSBTAG00000020518;ENSBTAG00000014423;ENSBTAG00000008125;ENSBTAG00000015857;ENSBTAG00000008672;ENSBTAG00000001279;ENSBTAG00000011759;ENSBTAG00000017512;ENSBTAG00000009987
20	GO:0030684	preribosome	http://amigo.geneontology.org/amigo/term/GO:0030684	52	3	1.76285	1.70179	0.258014	1	508638;512692;767931	ENSBTAG00000006104;ENSBTAG00000016510;ENSBTAG00000016528
21	GO:0042579	microbody	http://amigo.geneontology.org/amigo/term/GO:0042579	77	4	2.61038	1.53234	0.26417	1	506631;518852;537878;614539	ENSBTAG00000019625;ENSBTAG00000011826;ENSBTAG00000006200;ENSBTAG00000009309
22	GO:0031970	organelle envelope lumen	http://amigo.geneontology.org/amigo/term/GO:0031970	53	3	1.79675	1.66968	0.267256	1	510324;511268;618428	ENSBTAG00000011388;ENSBTAG00000020518;ENSBTAG00000001107
23	GO:0044431	Golgi apparatus part	http://amigo.geneontology.org/amigo/term/GO:0044431	376	15	12.7468	1.17677	0.292958	1	281078;281134;281715;282073;506148;509687;511387;522406;527278;528783;532778;538565;539393;614904;100125922	ENSBTAG00000010357;ENSBTAG00000005658;ENSBTAG00000014459;ENSBTAG00000009886;ENSBTAG00000009507;ENSBTAG00000001057;ENSBTAG00000011429;ENSBTAG00000011433;ENSBTAG00000000078;ENSBTAG00000001137;ENSBTAG00000009307;ENSBTAG00000037523;ENSBTAG00000015642;ENSBTAG00000024485;ENSBTAG00000019914
24	GO:0120114	Sm-like protein family complex	http://amigo.geneontology.org/amigo/term/GO:0120114	56	3	1.89846	1.58023	0.295188	1	507180;509425;767931	ENSBTAG00000006423;ENSBTAG00000006104;ENSBTAG00000013526
25	GO:0005819	spindle	http://amigo.geneontology.org/amigo/term/GO:0005819	186	8	6.30559	1.26872	0.295673	1	281078;506632;511170;514192;538314;540216;540660;541101	ENSBTAG00000003143;ENSBTAG00000014451;ENSBTAG00000001137;ENSBTAG00000008350;ENSBTAG00000048152;ENSBTAG00000030347;ENSBTAG00000008088;ENSBTAG00000002726
26	GO:0005730	nucleolus	http://amigo.geneontology.org/amigo/term/GO:0005730	491	19	16.6454	1.14146	0.305796	1	281816;282688;497012;505599;508367;508638;509108;510132;511587;511821;512692;513486;514449;523474;533245;538936;615352;767833;767931	ENSBTAG00000040199;ENSBTAG00000010790;ENSBTAG00000003228;ENSBTAG00000017463;ENSBTAG00000006103;ENSBTAG00000006104;ENSBTAG00000016510;ENSBTAG00000015005;ENSBTAG00000011444;ENSBTAG00000025859;ENSBTAG00000012243;ENSBTAG00000018925;ENSBTAG00000016733;ENSBTAG00000016528;ENSBTAG00000018725;ENSBTAG00000016847;ENSBTAG00000005067;ENSBTAG00000007084;ENSBTAG00000000030
27	GO:0098685	Schaffer collateral - CA1 synapse	http://amigo.geneontology.org/amigo/term/GO:0098685	33	2	1.11873	1.78774	0.30863	1	509346;526409	ENSBTAG00000011706;ENSBTAG00000001279
28	GO:1990234	transferase complex	http://amigo.geneontology.org/amigo/term/GO:1990234	493	19	16.7132	1.13683	0.312124	1	353120;504407;505599;506103;506632;509776;511387;511587;514192;519271;525252;527278;533087;534232;535946;540660;615414;618428;767843	ENSBTAG00000040199;ENSBTAG00000014451;ENSBTAG00000016649;ENSBTAG00000013658;ENSBTAG00000004820;ENSBTAG00000005311;ENSBTAG00000012243;ENSBTAG00000014934;ENSBTAG00000024539;ENSBTAG00000008350;ENSBTAG00000015882;ENSBTAG00000024485;ENSBTAG00000001107;ENSBTAG00000021918;ENSBTAG00000019914;ENSBTAG00000022520;ENSBTAG00000019662;ENSBTAG00000012564;ENSBTAG00000002726
29	GO:0043230	extracellular organelle	http://amigo.geneontology.org/amigo/term/GO:0043230	60	3	2.03406	1.47488	0.332674	1	280988;515011;789125	ENSBTAG00000000522;ENSBTAG00000047956;ENSBTAG00000008165
30	GO:0034399	nuclear periphery	http://amigo.geneontology.org/amigo/term/GO:0034399	61	3	2.06796	1.4507	0.34205	1	281296;286877;507180	ENSBTAG00000006423;ENSBTAG00000014119;ENSBTAG00000017512
31	GO:0035770	ribonucleoprotein granule	http://amigo.geneontology.org/amigo/term/GO:0035770	114	5	3.86472	1.29376	0.343958	1	281296;506702;507345;512693;514548	ENSBTAG00000030285;ENSBTAG00000016511;ENSBTAG00000015000;ENSBTAG00000003719;ENSBTAG00000017512
32	GO:0044297	cell body	http://amigo.geneontology.org/amigo/term/GO:0044297	170	7	5.76317	1.21461	0.35442	1	281189;281296;281715;286877;511268;513830;537070	ENSBTAG00000046724;ENSBTAG00000004009;ENSBTAG00000011429;ENSBTAG00000020518;ENSBTAG00000014119;ENSBTAG00000013534;ENSBTAG00000017512
33	GO:0048770	pigment granule	http://amigo.geneontology.org/amigo/term/GO:0048770	63	3	2.13576	1.40465	0.360768	1	280752;286768;613749	ENSBTAG00000025762;ENSBTAG00000006982;ENSBTAG00000019218
34	GO:0009986	cell surface	http://amigo.geneontology.org/amigo/term/GO:0009986	340	13	11.5263	1.12785	0.367398	1	281002;282642;504230;510430;515011;522392;526409;528782;539108;539817;540048;540106;100302586	ENSBTAG00000003179;ENSBTAG00000012706;ENSBTAG00000021697;ENSBTAG00000045754;ENSBTAG00000012247;ENSBTAG00000015635;ENSBTAG00000011706;ENSBTAG00000019095;ENSBTAG00000019903;ENSBTAG00000030333;ENSBTAG00000008165;ENSBTAG00000000029;ENSBTAG00000009987
35	GO:0098552	side of membrane	http://amigo.geneontology.org/amigo/term/GO:0098552	232	9	7.86504	1.1443	0.387804	1	281201;282642;404137;513830;515011;516303;528782;539108;541597	ENSBTAG00000046724;ENSBTAG00000006609;ENSBTAG00000008125;ENSBTAG00000000215;ENSBTAG00000015635;ENSBTAG00000019095;ENSBTAG00000017441;ENSBTAG00000008165;ENSBTAG00000009987
36	GO:0048475	coated membrane	http://amigo.geneontology.org/amigo/term/GO:0048475	68	3	2.30527	1.30137	0.407143	1	281078;517446;532778	ENSBTAG00000020106;ENSBTAG00000001057;ENSBTAG00000001137
37	GO:1905368	peptidase complex	http://amigo.geneontology.org/amigo/term/GO:1905368	68	3	2.30527	1.30137	0.407143	1	525252;539784;100336105	ENSBTAG00000005660;ENSBTAG00000019918;ENSBTAG00000019662
38	GO:0019866	organelle inner membrane	http://amigo.geneontology.org/amigo/term/GO:0019866	379	14	12.8485	1.08962	0.409307	1	327670;445421;506149;506358;508137;509684;510324;511268;514191;515553;539832;615156;618392;784353	ENSBTAG00000001697;ENSBTAG00000014460;ENSBTAG00000003693;ENSBTAG00000009508;ENSBTAG00000009509;ENSBTAG00000011388;ENSBTAG00000020518;ENSBTAG00000011217;ENSBTAG00000002219;ENSBTAG00000004872;ENSBTAG00000018723;ENSBTAG00000001109;ENSBTAG00000019911;ENSBTAG00000019463
39	GO:0031594	neuromuscular junction	http://amigo.geneontology.org/amigo/term/GO:0031594	42	2	1.42384	1.40465	0.419331	1	530692;534995	ENSBTAG00000005765;ENSBTAG00000011397
40	GO:0044445	cytosolic part	http://amigo.geneontology.org/amigo/term/GO:0044445	184	7	6.23779	1.12219	0.432969	1	281141;404137;519271;533602;539784;616065;100140945	ENSBTAG00000005660;ENSBTAG00000011902;ENSBTAG00000013658;ENSBTAG00000013411;ENSBTAG00000014423;ENSBTAG00000002472;ENSBTAG00000017441
41	GO:0098590	plasma membrane region	http://amigo.geneontology.org/amigo/term/GO:0098590	474	17	16.0691	1.05793	0.441096	1	281201;281296;282642;282868;286817;286877;287017;506308;508711;509346;530692;533737;538457;538468;540107;615388;100336102	ENSBTAG00000014238;ENSBTAG00000030255;ENSBTAG00000015268;ENSBTAG00000019290;ENSBTAG00000009913;ENSBTAG00000011397;ENSBTAG00000012605;ENSBTAG00000034323;ENSBTAG00000014119;ENSBTAG00000008672;ENSBTAG00000000215;ENSBTAG00000039684;ENSBTAG00000007434;ENSBTAG00000001279;ENSBTAG00000001610;ENSBTAG00000017512;ENSBTAG00000009987
42	GO:0005791	rough endoplasmic reticulum	http://amigo.geneontology.org/amigo/term/GO:0005791	44	2	1.49165	1.3408	0.442771	1	281222;404137	ENSBTAG00000000665;ENSBTAG00000017441
43	GO:0032153	cell division site	http://amigo.geneontology.org/amigo/term/GO:0032153	44	2	1.49165	1.3408	0.442771	1	506308;510699	ENSBTAG00000030255;ENSBTAG00000007393
44	GO:0098984	neuron to neuron synapse	http://amigo.geneontology.org/amigo/term/GO:0098984	101	4	3.424	1.16822	0.449178	1	281296;509346;530692;541597	ENSBTAG00000011397;ENSBTAG00000008125;ENSBTAG00000001279;ENSBTAG00000017512
45	GO:0044433	cytoplasmic vesicle part	http://amigo.geneontology.org/amigo/term/GO:0044433	393	14	13.3231	1.05081	0.464067	1	281078;281134;286768;505009;527278;530692;532778;533602;534750;534995;540107;613749;615388;616333	ENSBTAG00000005658;ENSBTAG00000011902;ENSBTAG00000005765;ENSBTAG00000001057;ENSBTAG00000019290;ENSBTAG00000011397;ENSBTAG00000001137;ENSBTAG00000015857;ENSBTAG00000007623;ENSBTAG00000006982;ENSBTAG00000019218;ENSBTAG00000019906;ENSBTAG00000019914;ENSBTAG00000007434
46	GO:0016469	proton-transporting two-sector ATPase complex	http://amigo.geneontology.org/amigo/term/GO:0016469	46	2	1.55945	1.28251	0.465683	1	286768;287017	ENSBTAG00000014238;ENSBTAG00000019218
47	GO:0005768	endosome	http://amigo.geneontology.org/amigo/term/GO:0005768	426	15	14.4418	1.03865	0.478621	1	281002;287017;505009;506148;515032;522346;527278;533602;534750;540107;541101;613749;615388;767942;789307	ENSBTAG00000011902;ENSBTAG00000014238;ENSBTAG00000015157;ENSBTAG00000009507;ENSBTAG00000019290;ENSBTAG00000007623;ENSBTAG00000006982;ENSBTAG00000048152;ENSBTAG00000019906;ENSBTAG00000019914;ENSBTAG00000030333;ENSBTAG00000001041;ENSBTAG00000001632;ENSBTAG00000007434;ENSBTAG00000018823
48	GO:0000793	condensed chromosome	http://amigo.geneontology.org/amigo/term/GO:0000793	106	4	3.59351	1.11312	0.48662	1	353120;541101;615953;618392	ENSBTAG00000003693;ENSBTAG00000009956;ENSBTAG00000048152;ENSBTAG00000022520
49	GO:0005635	nuclear envelope	http://amigo.geneontology.org/amigo/term/GO:0005635	223	8	7.55993	1.05821	0.486951	1	286877;505009;539639;539763;615156;616055;618392;618428	ENSBTAG00000001697;ENSBTAG00000001749;ENSBTAG00000000275;ENSBTAG00000003693;ENSBTAG00000012481;ENSBTAG00000014119;ENSBTAG00000007623;ENSBTAG00000001107
50	GO:0005815	microtubule organizing center	http://amigo.geneontology.org/amigo/term/GO:0005815	371	13	12.5773	1.03361	0.492796	1	282859;286877;509107;514669;527084;533602;535381;538314;540216;540660;541101;614606;785182	ENSBTAG00000003143;ENSBTAG00000005657;ENSBTAG00000011902;ENSBTAG00000000049;ENSBTAG00000014015;ENSBTAG00000006588;ENSBTAG00000017462;ENSBTAG00000020014;ENSBTAG00000015859;ENSBTAG00000014119;ENSBTAG00000048152;ENSBTAG00000030347;ENSBTAG00000002726
51	GO:0098982	GABA-ergic synapse	http://amigo.geneontology.org/amigo/term/GO:0098982	20	1	0.678021	1.47488	0.498852	1	508711	ENSBTAG00000008672
52	GO:0030964	NADH dehydrogenase complex	http://amigo.geneontology.org/amigo/term/GO:0030964	49	2	1.66115	1.20398	0.498988	1	327670;511268	ENSBTAG00000009509;ENSBTAG00000020518
53	GO:0098687	chromosomal region	http://amigo.geneontology.org/amigo/term/GO:0098687	171	6	5.79708	1.035	0.525275	1	510132;534608;615527;615953;616055;618392	ENSBTAG00000003693;ENSBTAG00000012481;ENSBTAG00000006103;ENSBTAG00000009956;ENSBTAG00000016735;ENSBTAG00000006925
54	GO:0005798	Golgi-associated vesicle	http://amigo.geneontology.org/amigo/term/GO:0005798	84	3	2.84769	1.05349	0.546599	1	281078;532778;614904	ENSBTAG00000014459;ENSBTAG00000001057;ENSBTAG00000001137
55	GO:0030139	endocytic vesicle	http://amigo.geneontology.org/amigo/term/GO:0030139	84	3	2.84769	1.05349	0.546599	1	527278;530692;613749	ENSBTAG00000011397;ENSBTAG00000006982;ENSBTAG00000019914
56	GO:0098798	mitochondrial protein complex	http://amigo.geneontology.org/amigo/term/GO:0098798	236	8	8.00064	0.99992	0.552203	1	327670;445421;506149;506358;508137;510780;511268;615897	ENSBTAG00000010157;ENSBTAG00000009508;ENSBTAG00000009509;ENSBTAG00000032777;ENSBTAG00000020518;ENSBTAG00000011217;ENSBTAG00000004872;ENSBTAG00000001109
57	GO:0099080	supramolecular complex	http://amigo.geneontology.org/amigo/term/GO:0099080	418	14	14.1706	0.987959	0.559872	1	281189;281296;497015;506632;508535;511170;539530;540216;540660;541101;541597;614904;768036;780784	ENSBTAG00000014459;ENSBTAG00000007605;ENSBTAG00000018530;ENSBTAG00000012030;ENSBTAG00000011424;ENSBTAG00000014719;ENSBTAG00000008350;ENSBTAG00000008125;ENSBTAG00000048152;ENSBTAG00000030347;ENSBTAG00000013534;ENSBTAG00000008088;ENSBTAG00000017512;ENSBTAG00000002726
58	GO:0043235	receptor complex	http://amigo.geneontology.org/amigo/term/GO:0043235	178	6	6.03438	0.994302	0.565044	1	282642;504230;508711;510324;515011;540907	ENSBTAG00000005313;ENSBTAG00000011388;ENSBTAG00000008672;ENSBTAG00000019903;ENSBTAG00000008165;ENSBTAG00000009987
59	GO:0030054	cell junction	http://amigo.geneontology.org/amigo/term/GO:0030054	451	15	15.2894	0.981074	0.570765	1	282642;286877;511119;513828;515011;515105;515551;524132;540107;541597;616333;618235;767820;767833;790892	ENSBTAG00000044001;ENSBTAG00000009624;ENSBTAG00000013173;ENSBTAG00000019290;ENSBTAG00000008057;ENSBTAG00000019550;ENSBTAG00000008125;ENSBTAG00000005812;ENSBTAG00000015857;ENSBTAG00000014119;ENSBTAG00000018725;ENSBTAG00000039662;ENSBTAG00000008165;ENSBTAG00000004036;ENSBTAG00000009987
60	GO:0032993	protein-DNA complex	http://amigo.geneontology.org/amigo/term/GO:0032993	118	4	4.00032	0.99992	0.571807	1	505599;510132;512897;537958	ENSBTAG00000040199;ENSBTAG00000005225;ENSBTAG00000006103;ENSBTAG00000009734
61	GO:0005681	spliceosomal complex	http://amigo.geneontology.org/amigo/term/GO:0005681	121	4	4.10202	0.975128	0.591855	1	507180;509425;615156;767931	ENSBTAG00000001697;ENSBTAG00000006423;ENSBTAG00000006104;ENSBTAG00000013526
62	GO:1905360	GTPase complex	http://amigo.geneontology.org/amigo/term/GO:1905360	27	1	0.915328	1.0925	0.606702	1	281201	ENSBTAG00000000215
63	GO:0009295	nucleoid	http://amigo.geneontology.org/amigo/term/GO:0009295	28	1	0.949229	1.05349	0.620093	1	784353	ENSBTAG00000002219
64	GO:0000118	histone deacetylase complex	http://amigo.geneontology.org/amigo/term/GO:0000118	29	1	0.98313	1.01716	0.633031	1	535394	ENSBTAG00000018272
65	GO:0045171	intercellular bridge	http://amigo.geneontology.org/amigo/term/GO:0045171	29	1	0.98313	1.01716	0.633031	1	537958	ENSBTAG00000009734
66	GO:0098797	plasma membrane protein complex	http://amigo.geneontology.org/amigo/term/GO:0098797	287	9	9.7296	0.925013	0.644304	1	281078;281201;282642;504230;510324;511119;515011;540997;541597	ENSBTAG00000011388;ENSBTAG00000001137;ENSBTAG00000008125;ENSBTAG00000000215;ENSBTAG00000019097;ENSBTAG00000019903;ENSBTAG00000008165;ENSBTAG00000004036;ENSBTAG00000009987
67	GO:0005773	vacuole	http://amigo.geneontology.org/amigo/term/GO:0005773	288	9	9.7635	0.921801	0.64844	1	282275;282438;286768;515032;527278;531327;533357;533602;767942	ENSBTAG00000006552;ENSBTAG00000007609;ENSBTAG00000011902;ENSBTAG00000009506;ENSBTAG00000004855;ENSBTAG00000019218;ENSBTAG00000019914;ENSBTAG00000001632;ENSBTAG00000018823
68	GO:0005840	ribosome	http://amigo.geneontology.org/amigo/term/GO:0005840	197	6	6.6785	0.898405	0.664144	1	282688;404137;445421;505917;506358;616065	ENSBTAG00000003228;ENSBTAG00000014423;ENSBTAG00000021294;ENSBTAG00000004872;ENSBTAG00000001109;ENSBTAG00000017441
69	GO:0012506	vesicle membrane	http://amigo.geneontology.org/amigo/term/GO:0012506	230	7	7.79724	0.897754	0.669548	1	281078;281134;286768;530692;532778;534995;616333	ENSBTAG00000005658;ENSBTAG00000005765;ENSBTAG00000001057;ENSBTAG00000011397;ENSBTAG00000001137;ENSBTAG00000015857;ENSBTAG00000019218
70	GO:0015629	actin cytoskeleton	http://amigo.geneontology.org/amigo/term/GO:0015629	230	7	7.79724	0.897754	0.669548	1	497015;506308;510324;615476;767833;780784;790892	ENSBTAG00000030255;ENSBTAG00000008057;ENSBTAG00000011388;ENSBTAG00000011424;ENSBTAG00000014719;ENSBTAG00000013813;ENSBTAG00000018725
71	GO:0048471	perinuclear region of cytoplasm	http://amigo.geneontology.org/amigo/term/GO:0048471	300	9	10.1703	0.884929	0.69593	1	281041;281222;282438;286819;511268;511387;523070;616055;767990	ENSBTAG00000014724;ENSBTAG00000012481;ENSBTAG00000013174;ENSBTAG00000009351;ENSBTAG00000021696;ENSBTAG00000020518;ENSBTAG00000004855;ENSBTAG00000024485;ENSBTAG00000000665
72	GO:0099023	tethering complex	http://amigo.geneontology.org/amigo/term/GO:0099023	37	1	1.25434	0.797233	0.721925	1	533602	ENSBTAG00000011902
73	GO:0005759	mitochondrial matrix	http://amigo.geneontology.org/amigo/term/GO:0005759	245	7	8.30575	0.842789	0.732209	1	445421;506358;511268;513504;538004;538772;784353	ENSBTAG00000006548;ENSBTAG00000020518;ENSBTAG00000002219;ENSBTAG00000004872;ENSBTAG00000004358;ENSBTAG00000001109;ENSBTAG00000016249
74	GO:0030135	coated vesicle	http://amigo.geneontology.org/amigo/term/GO:0030135	111	3	3.76301	0.797233	0.732649	1	281078;506148;532778	ENSBTAG00000009507;ENSBTAG00000001057;ENSBTAG00000001137
75	GO:0005581	collagen trimer	http://amigo.geneontology.org/amigo/term/GO:0005581	39	1	1.32214	0.756349	0.740569	1	519675	ENSBTAG00000011759
76	GO:0017053	transcriptional repressor complex	http://amigo.geneontology.org/amigo/term/GO:0017053	40	1	1.35604	0.737441	0.74942	1	617620	ENSBTAG00000007659
77	GO:0042175	nuclear outer membrane-endoplasmic reticulum membrane network	http://amigo.geneontology.org/amigo/term/GO:0042175	476	14	16.1369	0.867577	0.750695	1	281715;282211;369023;404137;505009;506103;507345;509687;515773;527278;527590;538710;614624;100336102	ENSBTAG00000005652;ENSBTAG00000009886;ENSBTAG00000026501;ENSBTAG00000016516;ENSBTAG00000009913;ENSBTAG00000015000;ENSBTAG00000011429;ENSBTAG00000010732;ENSBTAG00000007623;ENSBTAG00000015882;ENSBTAG00000019914;ENSBTAG00000010184;ENSBTAG00000017441;ENSBTAG00000016253
78	GO:0036477	somatodendritic compartment	http://amigo.geneontology.org/amigo/term/GO:0036477	283	8	9.59399	0.833855	0.751574	1	281296;281715;286877;509346;511387;513830;537070;615476	ENSBTAG00000046724;ENSBTAG00000004009;ENSBTAG00000011429;ENSBTAG00000014119;ENSBTAG00000013813;ENSBTAG00000024485;ENSBTAG00000001279;ENSBTAG00000017512
79	GO:0090734	site of DNA damage	http://amigo.geneontology.org/amigo/term/GO:0090734	42	1	1.42384	0.702325	0.766229	1	507345	ENSBTAG00000015000
80	GO:0030133	transport vesicle	http://amigo.geneontology.org/amigo/term/GO:0030133	193	5	6.5429	0.764187	0.790262	1	281078;281134;530692;534995;616333	ENSBTAG00000005658;ENSBTAG00000005765;ENSBTAG00000011397;ENSBTAG00000001137;ENSBTAG00000015857
81	GO:0005929	cilium	http://amigo.geneontology.org/amigo/term/GO:0005929	296	8	10.0347	0.797233	0.794092	1	281201;281296;282859;514669;523070;538468;540048;541101	ENSBTAG00000006588;ENSBTAG00000013174;ENSBTAG00000012605;ENSBTAG00000015859;ENSBTAG00000000215;ENSBTAG00000048152;ENSBTAG00000000029;ENSBTAG00000017512
82	GO:0097223	sperm part	http://amigo.geneontology.org/amigo/term/GO:0097223	86	2	2.91549	0.685991	0.795136	1	523070;540048	ENSBTAG00000013174;ENSBTAG00000000029
83	GO:0005788	endoplasmic reticulum lumen	http://amigo.geneontology.org/amigo/term/GO:0005788	47	1	1.59335	0.627609	0.803503	1	506316	ENSBTAG00000003151
84	GO:0070469	respiratory chain	http://amigo.geneontology.org/amigo/term/GO:0070469	88	2	2.98329	0.670401	0.805582	1	327670;511268	ENSBTAG00000009509;ENSBTAG00000020518
85	GO:0005793	endoplasmic reticulum-Golgi intermediate compartment	http://amigo.geneontology.org/amigo/term/GO:0005793	48	1	1.62725	0.614534	0.810215	1	532778	ENSBTAG00000001057
86	GO:0044309	neuron spine	http://amigo.geneontology.org/amigo/term/GO:0044309	48	1	1.62725	0.614534	0.810215	1	509346	ENSBTAG00000001279
87	GO:0000228	nuclear chromosome	http://amigo.geneontology.org/amigo/term/GO:0000228	302	8	10.2381	0.781394	0.811808	1	353120;508541;510132;512730;525770;537958;541101;618392	ENSBTAG00000003693;ENSBTAG00000007228;ENSBTAG00000006103;ENSBTAG00000009734;ENSBTAG00000020015;ENSBTAG00000021523;ENSBTAG00000048152;ENSBTAG00000022520
88	GO:0031252	cell leading edge	http://amigo.geneontology.org/amigo/term/GO:0031252	164	4	5.55977	0.719454	0.813554	1	281296;506308;509346;541101	ENSBTAG00000030255;ENSBTAG00000048152;ENSBTAG00000001279;ENSBTAG00000017512
89	GO:0005811	lipid droplet	http://amigo.geneontology.org/amigo/term/GO:0005811	49	1	1.66115	0.601992	0.816699	1	613749	ENSBTAG00000006982
90	GO:1904949	ATPase complex	http://amigo.geneontology.org/amigo/term/GO:1904949	49	1	1.66115	0.601992	0.816699	1	504637	ENSBTAG00000014727
91	GO:0098827	endoplasmic reticulum subcompartment	http://amigo.geneontology.org/amigo/term/GO:0098827	471	13	15.9674	0.81416	0.819583	1	281715;282211;369023;404137;506103;507345;509687;515773;527278;527590;538710;614624;100336102	ENSBTAG00000005652;ENSBTAG00000009886;ENSBTAG00000026501;ENSBTAG00000016516;ENSBTAG00000009913;ENSBTAG00000015000;ENSBTAG00000011429;ENSBTAG00000010732;ENSBTAG00000015882;ENSBTAG00000019914;ENSBTAG00000010184;ENSBTAG00000017441;ENSBTAG00000016253
92	GO:1990204	oxidoreductase complex	http://amigo.geneontology.org/amigo/term/GO:1990204	92	2	3.11889	0.641253	0.825067	1	327670;511268	ENSBTAG00000009509;ENSBTAG00000020518
93	GO:0031225	anchored component of membrane	http://amigo.geneontology.org/amigo/term/GO:0031225	52	1	1.76285	0.567262	0.834857	1	509346	ENSBTAG00000001279
94	GO:0042383	sarcolemma	http://amigo.geneontology.org/amigo/term/GO:0042383	55	1	1.86456	0.536321	0.851225	1	282868	ENSBTAG00000034323
95	GO:0030496	midbody	http://amigo.geneontology.org/amigo/term/GO:0030496	99	2	3.3562	0.595912	0.854997	1	506308;538961	ENSBTAG00000030255;ENSBTAG00000010789
96	GO:0045111	intermediate filament cytoskeleton	http://amigo.geneontology.org/amigo/term/GO:0045111	105	2	3.55961	0.56186	0.876865	1	281189;523474	ENSBTAG00000016733;ENSBTAG00000013534
97	GO:0005875	microtubule associated complex	http://amigo.geneontology.org/amigo/term/GO:0005875	70	1	2.37307	0.421395	0.911782	1	511170	ENSBTAG00000008088
98	GO:1990351	transporter complex	http://amigo.geneontology.org/amigo/term/GO:1990351	160	3	5.42416	0.553081	0.913412	1	506149;540997;541597	ENSBTAG00000009508;ENSBTAG00000008125;ENSBTAG00000019097
99	GO:0031012	extracellular matrix	http://amigo.geneontology.org/amigo/term/GO:0031012	167	3	5.66147	0.529898	0.927258	1	505917;526409;527590	ENSBTAG00000010732;ENSBTAG00000021294;ENSBTAG00000011706
100	GO:0098858	actin-based cell projection	http://amigo.geneontology.org/amigo/term/GO:0098858	78	1	2.64428	0.378175	0.933278	1	513830	ENSBTAG00000046724

## Sheet: Molecular Function
Table S1 - Genes found in Brahman’s runs homozygosity islands and the processes that are involved.
	geneSet	description	link	size	overlap	expect	enrichmentRatio	pValue	FDR	overlapId	userId
1	GO:0042803	protein homodimerization activity	http://amigo.geneontology.org/amigo/term/GO:0042803	440	22	13.598	1.61789	0.0172076	1	281296;281715;282073;282438;286817;497015;504764;505369;506148;508541;511268;514788;527278;533357;534750;537958;538565;538772;539202;540106;618428;100302586	ENSBTAG00000010357;ENSBTAG00000017103;ENSBTAG00000021697;ENSBTAG00000006204;ENSBTAG00000009506;ENSBTAG00000009507;ENSBTAG00000011424;ENSBTAG00000011429;ENSBTAG00000000078;ENSBTAG00000019299;ENSBTAG00000009734;ENSBTAG00000020518;ENSBTAG00000021202;ENSBTAG00000045754;ENSBTAG00000004855;ENSBTAG00000004358;ENSBTAG00000001107;ENSBTAG00000021523;ENSBTAG00000019906;ENSBTAG00000019914;ENSBTAG00000001610;…
2	GO:0017069	snRNA binding	http://amigo.geneontology.org/amigo/term/GO:0017069	24	3	0.741709	4.04472	0.0365638	1	539696;614679;767931	ENSBTAG00000006104;ENSBTAG00000006056;ENSBTAG00000024974
3	GO:0005507	copper ion binding	http://amigo.geneontology.org/amigo/term/GO:0005507	44	4	1.3598	2.94161	0.0460394	1	281002;511268;789307;100336082	ENSBTAG00000020518;ENSBTAG00000030334;ENSBTAG00000030333;ENSBTAG00000001041
4	GO:0051020	GTPase binding	http://amigo.geneontology.org/amigo/term/GO:0051020	234	12	7.23166	1.65937	0.0586744	1	281201;507809;511099;513828;514453;527278;539393;616055;767820;780881;783760;100297734	ENSBTAG00000011414;ENSBTAG00000030258;ENSBTAG00000030257;ENSBTAG00000009624;ENSBTAG00000012481;ENSBTAG00000011403;ENSBTAG00000011416;ENSBTAG00000011433;ENSBTAG00000019550;ENSBTAG00000020837;ENSBTAG00000000215;ENSBTAG00000019914
5	GO:0008047	enzyme activator activity	http://amigo.geneontology.org/amigo/term/GO:0008047	235	12	7.26256	1.65231	0.0602094	1	511268;513828;514548;519958;527428;532778;540101;540106;616055;767820;100297734;100336105	ENSBTAG00000030285;ENSBTAG00000030257;ENSBTAG00000021697;ENSBTAG00000019828;ENSBTAG00000009624;ENSBTAG00000012481;ENSBTAG00000001057;ENSBTAG00000019550;ENSBTAG00000020518;ENSBTAG00000027809;ENSBTAG00000024482;ENSBTAG00000019918
6	GO:0019207	kinase regulator activity	http://amigo.geneontology.org/amigo/term/GO:0019207	119	7	3.67764	1.9034	0.0751687	1	519958;538796;538961;539696;614606;614679;615414	ENSBTAG00000005657;ENSBTAG00000016649;ENSBTAG00000010789;ENSBTAG00000019828;ENSBTAG00000004873;ENSBTAG00000006056;ENSBTAG00000024974
7	GO:0003712	transcription coregulator activity	http://amigo.geneontology.org/amigo/term/GO:0003712	246	12	7.60251	1.57843	0.0788737	1	281992;353120;507480;507934;508530;508638;511268;516433;523070;525252;535394;787633	ENSBTAG00000015109;ENSBTAG00000013174;ENSBTAG00000008063;ENSBTAG00000018272;ENSBTAG00000020518;ENSBTAG00000021210;ENSBTAG00000002483;ENSBTAG00000014705;ENSBTAG00000016528;ENSBTAG00000020907;ENSBTAG00000022520;ENSBTAG00000019662
8	GO:0008135	translation factor activity, RNA binding	http://amigo.geneontology.org/amigo/term/GO:0008135	58	4	1.79246	2.23157	0.103719	1	286819;513922;514449;783760	ENSBTAG00000014724;ENSBTAG00000011414;ENSBTAG00000010790;ENSBTAG00000010324
9	GO:0051117	ATPase binding	http://amigo.geneontology.org/amigo/term/GO:0051117	37	3	1.14347	2.6236	0.105217	1	286768;537878;767931	ENSBTAG00000011826;ENSBTAG00000006104;ENSBTAG00000019218
10	GO:0008134	transcription factor binding	http://amigo.geneontology.org/amigo/term/GO:0008134	317	14	9.79673	1.42905	0.113245	1	281992;282376;353115;507480;507934;508541;508638;511268;511587;514192;515105;516433;535394;787633	ENSBTAG00000014451;ENSBTAG00000004822;ENSBTAG00000015109;ENSBTAG00000008063;ENSBTAG00000012243;ENSBTAG00000018272;ENSBTAG00000020518;ENSBTAG00000021210;ENSBTAG00000005812;ENSBTAG00000002483;ENSBTAG00000014705;ENSBTAG00000016528;ENSBTAG00000010125;ENSBTAG00000021523
11	GO:0016829	lyase activity	http://amigo.geneontology.org/amigo/term/GO:0016829	133	7	4.1103	1.70304	0.117429	1	280742;280976;281141;281357;510132;510949;511268	ENSBTAG00000000077;ENSBTAG00000006429;ENSBTAG00000006103;ENSBTAG00000011434;ENSBTAG00000009515;ENSBTAG00000013411;ENSBTAG00000020518
12	GO:0003684	damaged DNA binding	http://amigo.geneontology.org/amigo/term/GO:0003684	40	3	1.23618	2.42683	0.125302	1	353120;510132;537958	ENSBTAG00000006103;ENSBTAG00000009734;ENSBTAG00000022520
13	GO:0042162	telomeric DNA binding	http://amigo.geneontology.org/amigo/term/GO:0042162	20	2	0.61809	3.23577	0.125663	1	510132;534608	ENSBTAG00000006103;ENSBTAG00000016735
14	GO:0001067	regulatory region nucleic acid binding	http://amigo.geneontology.org/amigo/term/GO:0001067	500	20	15.4523	1.29431	0.140733	1	281715;281992;282376;353115;353120;497012;507480;508541;509107;510132;515105;516433;518910;523151;529059;534608;539020;541166;617914;787633	ENSBTAG00000001511;ENSBTAG00000014915;ENSBTAG00000004822;ENSBTAG00000021435;ENSBTAG00000017462;ENSBTAG00000006103;ENSBTAG00000000662;ENSBTAG00000008063;ENSBTAG00000011429;ENSBTAG00000007761;ENSBTAG00000016735;ENSBTAG00000021210;ENSBTAG00000005812;ENSBTAG00000002483;ENSBTAG00000014705;ENSBTAG00000010125;ENSBTAG00000021523;ENSBTAG00000022520;ENSBTAG00000015751;ENSBTAG00000005067
15	GO:0003924	GTPase activity	http://amigo.geneontology.org/amigo/term/GO:0003924	220	10	6.79899	1.47081	0.143409	1	281201;509053;509425;510699;513922;540216;541101;613749;618235;768036	ENSBTAG00000018530;ENSBTAG00000010324;ENSBTAG00000013173;ENSBTAG00000000215;ENSBTAG00000002657;ENSBTAG00000006982;ENSBTAG00000048152;ENSBTAG00000030347;ENSBTAG00000007393;ENSBTAG00000013526
16	GO:0001882	nucleoside binding	http://amigo.geneontology.org/amigo/term/GO:0001882	276	12	8.52965	1.40686	0.146706	1	281357;282601;509053;509425;510699;513922;538936;540216;541101;613749;618235;768036	ENSBTAG00000018530;ENSBTAG00000010324;ENSBTAG00000013173;ENSBTAG00000011434;ENSBTAG00000002657;ENSBTAG00000006982;ENSBTAG00000048152;ENSBTAG00000030347;ENSBTAG00000007393;ENSBTAG00000016847;ENSBTAG00000013526;ENSBTAG00000006785
17	GO:0044390	ubiquitin-like protein conjugating enzyme binding	http://amigo.geneontology.org/amigo/term/GO:0044390	23	2	0.710804	2.81372	0.157768	1	281992;511268	ENSBTAG00000008063;ENSBTAG00000020518
18	GO:0019001	guanyl nucleotide binding	http://amigo.geneontology.org/amigo/term/GO:0019001	281	12	8.68417	1.38182	0.160362	1	281357;282601;509053;509425;510699;513922;538936;540216;541101;613749;618235;768036	ENSBTAG00000018530;ENSBTAG00000010324;ENSBTAG00000013173;ENSBTAG00000011434;ENSBTAG00000002657;ENSBTAG00000006982;ENSBTAG00000048152;ENSBTAG00000030347;ENSBTAG00000007393;ENSBTAG00000016847;ENSBTAG00000013526;ENSBTAG00000006785
19	GO:0000981	DNA-binding transcription factor activity, RNA polymerase II-specific	http://amigo.geneontology.org/amigo/term/GO:0000981	396	16	12.2382	1.30738	0.164476	1	281715;281992;282376;353115;507480;508541;509107;515105;516433;518910;529059;539020;541166;616734;617914;787633	ENSBTAG00000001511;ENSBTAG00000014915;ENSBTAG00000004822;ENSBTAG00000021435;ENSBTAG00000017462;ENSBTAG00000008063;ENSBTAG00000011429;ENSBTAG00000007761;ENSBTAG00000014760;ENSBTAG00000021210;ENSBTAG00000005812;ENSBTAG00000002483;ENSBTAG00000014705;ENSBTAG00000010125;ENSBTAG00000021523;ENSBTAG00000015751
20	GO:0060589	nucleoside-triphosphatase regulator activity	http://amigo.geneontology.org/amigo/term/GO:0060589	146	7	4.51206	1.5514	0.165643	1	513828;527428;532778;540101;616055;767820;100297734	ENSBTAG00000030257;ENSBTAG00000009624;ENSBTAG00000012481;ENSBTAG00000001057;ENSBTAG00000019550;ENSBTAG00000027809;ENSBTAG00000024482
21	GO:0051087	chaperone binding	http://amigo.geneontology.org/amigo/term/GO:0051087	46	3	1.42161	2.11029	0.169056	1	281296;506631;540083	ENSBTAG00000006200;ENSBTAG00000018318;ENSBTAG00000017512
22	GO:0016614	oxidoreductase activity, acting on CH-OH group of donors	http://amigo.geneontology.org/amigo/term/GO:0016614	95	5	2.93593	1.70304	0.170221	1	353107;504764;518852;541597;617001	ENSBTAG00000019625;ENSBTAG00000019299;ENSBTAG00000008125;ENSBTAG00000001727;ENSBTAG00000047604
23	GO:0097110	scaffold protein binding	http://amigo.geneontology.org/amigo/term/GO:0097110	25	2	0.772613	2.58862	0.17993	1	497012;511268	ENSBTAG00000020518;ENSBTAG00000005067
24	GO:0019900	kinase binding	http://amigo.geneontology.org/amigo/term/GO:0019900	320	13	9.88945	1.31453	0.19086	1	281296;282642;508541;510699;511268;512027;514453;515032;515105;516303;527278;615414;100140945	ENSBTAG00000016649;ENSBTAG00000011411;ENSBTAG00000006609;ENSBTAG00000020518;ENSBTAG00000005812;ENSBTAG00000020837;ENSBTAG00000002472;ENSBTAG00000021523;ENSBTAG00000019914;ENSBTAG00000007393;ENSBTAG00000001632;ENSBTAG00000017512;ENSBTAG00000009987
25	GO:0042562	hormone binding	http://amigo.geneontology.org/amigo/term/GO:0042562	49	3	1.51432	1.98109	0.192385	1	281357;407234;504230	ENSBTAG00000009050;ENSBTAG00000011434;ENSBTAG00000019903
26	GO:0140030	modification-dependent protein binding	http://amigo.geneontology.org/amigo/term/GO:0140030	75	4	2.31784	1.72575	0.201365	1	507345;508039;513297;514192	ENSBTAG00000014451;ENSBTAG00000030222;ENSBTAG00000015000;ENSBTAG00000014136
27	GO:0003729	mRNA binding	http://amigo.geneontology.org/amigo/term/GO:0003729	128	6	3.95578	1.51677	0.204068	1	506702;511268;514548;519028;525364;615156	ENSBTAG00000001697;ENSBTAG00000007666;ENSBTAG00000030285;ENSBTAG00000004004;ENSBTAG00000003719;ENSBTAG00000020518
28	GO:0098531	transcription factor activity, direct ligand regulated sequence-specific DNA binding	http://amigo.geneontology.org/amigo/term/GO:0098531	29	2	0.896231	2.23157	0.225413	1	281992;508541	ENSBTAG00000008063;ENSBTAG00000021523
29	GO:0061134	peptidase regulator activity	http://amigo.geneontology.org/amigo/term/GO:0061134	134	6	4.14121	1.44885	0.233863	1	280833;280988;504615;517232;540261;100336105	ENSBTAG00000005122;ENSBTAG00000017531;ENSBTAG00000000522;ENSBTAG00000000076;ENSBTAG00000004362;ENSBTAG00000019918
30	GO:0016874	ligase activity	http://amigo.geneontology.org/amigo/term/GO:0016874	107	5	3.30678	1.51204	0.235719	1	513504;538772;539530;616209;100125882	ENSBTAG00000006548;ENSBTAG00000012030;ENSBTAG00000004738;ENSBTAG00000004358;ENSBTAG00000015136
31	GO:0016209	antioxidant activity	http://amigo.geneontology.org/amigo/term/GO:0016209	55	3	1.69975	1.76497	0.241123	1	282438;511268;617001	ENSBTAG00000020518;ENSBTAG00000001727;ENSBTAG00000004855
32	GO:0002039	p53 binding	http://amigo.geneontology.org/amigo/term/GO:0002039	32	2	0.988945	2.02236	0.260047	1	515105;100336105	ENSBTAG00000005812;ENSBTAG00000019918
33	GO:0016779	nucleotidyltransferase activity	http://amigo.geneontology.org/amigo/term/GO:0016779	84	4	2.59598	1.54084	0.261202	1	505599;511587;534232;767843	ENSBTAG00000040199;ENSBTAG00000004820;ENSBTAG00000005311;ENSBTAG00000012243
34	GO:0005198	structural molecule activity	http://amigo.geneontology.org/amigo/term/GO:0005198	405	15	12.5163	1.19843	0.270304	1	281078;281189;281724;282688;404137;445421;505917;506358;509346;534750;540216;541101;616065;618235;768036	ENSBTAG00000003140;ENSBTAG00000018530;ENSBTAG00000003228;ENSBTAG00000013173;ENSBTAG00000001137;ENSBTAG00000014423;ENSBTAG00000021294;ENSBTAG00000004872;ENSBTAG00000001109;ENSBTAG00000048152;ENSBTAG00000030347;ENSBTAG00000019906;ENSBTAG00000017441;ENSBTAG00000001279;ENSBTAG00000013534
35	GO:0004857	enzyme inhibitor activity	http://amigo.geneontology.org/amigo/term/GO:0004857	201	8	6.21181	1.28787	0.282354	1	280833;280988;504615;517232;539696;540261;614606;614679	ENSBTAG00000005122;ENSBTAG00000017531;ENSBTAG00000000522;ENSBTAG00000005657;ENSBTAG00000000076;ENSBTAG00000004362;ENSBTAG00000006056;ENSBTAG00000024974
36	GO:0044389	ubiquitin-like protein ligase binding	http://amigo.geneontology.org/amigo/term/GO:0044389	174	7	5.37739	1.30175	0.292127	1	282438;353120;506103;510373;527278;533602;618428	ENSBTAG00000011902;ENSBTAG00000013988;ENSBTAG00000015882;ENSBTAG00000004855;ENSBTAG00000001107;ENSBTAG00000019914;ENSBTAG00000022520
37	GO:0016887	ATPase activity	http://amigo.geneontology.org/amigo/term/GO:0016887	236	9	7.29347	1.23398	0.306832	1	286768;286819;287017;504637;507345;510132;511170;511769;530975	ENSBTAG00000014727;ENSBTAG00000014724;ENSBTAG00000006920;ENSBTAG00000017666;ENSBTAG00000014238;ENSBTAG00000006103;ENSBTAG00000015000;ENSBTAG00000019218;ENSBTAG00000008088
38	GO:0003697	single-stranded DNA binding	http://amigo.geneontology.org/amigo/term/GO:0003697	63	3	1.94698	1.54084	0.308635	1	505599;512897;615937	ENSBTAG00000040199;ENSBTAG00000040065;ENSBTAG00000005225
39	GO:0140098	catalytic activity, acting on RNA	http://amigo.geneontology.org/amigo/term/GO:0140098	238	9	7.35528	1.22361	0.315434	1	286819;505599;507596;511587;534232;538772;616209;767843;100125882	ENSBTAG00000014724;ENSBTAG00000040199;ENSBTAG00000004820;ENSBTAG00000005311;ENSBTAG00000012243;ENSBTAG00000019238;ENSBTAG00000004738;ENSBTAG00000004358;ENSBTAG00000015136
40	GO:0016684	oxidoreductase activity, acting on peroxide as acceptor	http://amigo.geneontology.org/amigo/term/GO:0016684	37	2	1.14347	1.74907	0.317749	1	282438;511268	ENSBTAG00000020518;ENSBTAG00000004855
41	GO:1990837	sequence-specific double-stranded DNA binding	http://amigo.geneontology.org/amigo/term/GO:1990837	451	16	13.9379	1.14795	0.3196	1	281715;281992;282376;353115;497012;507480;508541;509107;515105;516433;518910;529059;539020;541166;617914;787633	ENSBTAG00000001511;ENSBTAG00000014915;ENSBTAG00000004822;ENSBTAG00000021435;ENSBTAG00000017462;ENSBTAG00000008063;ENSBTAG00000011429;ENSBTAG00000007761;ENSBTAG00000021210;ENSBTAG00000005812;ENSBTAG00000002483;ENSBTAG00000014705;ENSBTAG00000010125;ENSBTAG00000021523;ENSBTAG00000015751;ENSBTAG00000005067
42	GO:0031072	heat shock protein binding	http://amigo.geneontology.org/amigo/term/GO:0031072	65	3	2.00879	1.49343	0.325693	1	281296;508535;616057	ENSBTAG00000007605;ENSBTAG00000009075;ENSBTAG00000017512
43	GO:0003682	chromatin binding	http://amigo.geneontology.org/amigo/term/GO:0003682	271	10	8.37513	1.19401	0.328081	1	281715;282376;353115;497012;508541;508638;523070;529059;535394;539020	ENSBTAG00000001511;ENSBTAG00000004822;ENSBTAG00000013174;ENSBTAG00000011429;ENSBTAG00000018272;ENSBTAG00000016528;ENSBTAG00000010125;ENSBTAG00000021523;ENSBTAG00000015751;ENSBTAG00000005067
44	GO:0033218	amide binding	http://amigo.geneontology.org/amigo/term/GO:0033218	156	6	4.82111	1.24453	0.351797	1	281357;504230;505009;509687;514788;515848	ENSBTAG00000009886;ENSBTAG00000011434;ENSBTAG00000021202;ENSBTAG00000007623;ENSBTAG00000019903;ENSBTAG00000006054
45	GO:0017171	serine hydrolase activity	http://amigo.geneontology.org/amigo/term/GO:0017171	97	4	2.99774	1.33434	0.352186	1	282687;514047;514191;535381	ENSBTAG00000014460;ENSBTAG00000014015;ENSBTAG00000024496;ENSBTAG00000024497
46	GO:0019955	cytokine binding	http://amigo.geneontology.org/amigo/term/GO:0019955	71	3	2.19422	1.36723	0.376739	1	511268;511387;539108	ENSBTAG00000020518;ENSBTAG00000024485;ENSBTAG00000019095
47	GO:1901681	sulfur compound binding	http://amigo.geneontology.org/amigo/term/GO:1901681	101	4	3.12136	1.28149	0.380476	1	514788;515848;540261;616065	ENSBTAG00000021202;ENSBTAG00000014423;ENSBTAG00000004362;ENSBTAG00000006054
48	GO:0070851	growth factor receptor binding	http://amigo.geneontology.org/amigo/term/GO:0070851	72	3	2.22513	1.34824	0.385187	1	530239;540106;540317	ENSBTAG00000006800;ENSBTAG00000030343;ENSBTAG00000021697
49	GO:0019904	protein domain specific binding	http://amigo.geneontology.org/amigo/term/GO:0019904	316	11	9.76583	1.12638	0.386514	1	281296;514453;517446;523070;529059;533737;537958;615156;618428;767837;100140945	ENSBTAG00000001697;ENSBTAG00000020106;ENSBTAG00000015268;ENSBTAG00000013174;ENSBTAG00000009734;ENSBTAG00000020837;ENSBTAG00000023784;ENSBTAG00000002472;ENSBTAG00000001107;ENSBTAG00000015751;ENSBTAG00000017512
50	GO:0004386	helicase activity	http://amigo.geneontology.org/amigo/term/GO:0004386	73	3	2.25603	1.32977	0.393609	1	286819;510132;514323	ENSBTAG00000014724;ENSBTAG00000009887;ENSBTAG00000006103
51	GO:0008022	protein C-terminus binding	http://amigo.geneontology.org/amigo/term/GO:0008022	74	3	2.28693	1.3118	0.402002	1	510132;533737;537878	ENSBTAG00000011826;ENSBTAG00000015268;ENSBTAG00000006103
52	GO:0008270	zinc ion binding	http://amigo.geneontology.org/amigo/term/GO:0008270	415	14	12.8254	1.09159	0.406805	1	280742;281992;353120;508378;510698;511821;513297;515032;525252;527590;535394;614539;616057;784353	ENSBTAG00000030222;ENSBTAG00000008063;ENSBTAG00000025859;ENSBTAG00000009515;ENSBTAG00000018272;ENSBTAG00000009075;ENSBTAG00000009309;ENSBTAG00000010732;ENSBTAG00000002219;ENSBTAG00000046580;ENSBTAG00000007390;ENSBTAG00000022520;ENSBTAG00000001632;ENSBTAG00000019662
53	GO:0005516	calmodulin binding	http://amigo.geneontology.org/amigo/term/GO:0005516	76	3	2.34874	1.27728	0.418686	1	280905;530692;614904	ENSBTAG00000014459;ENSBTAG00000011397;ENSBTAG00000045652
54	GO:0051427	hormone receptor binding	http://amigo.geneontology.org/amigo/term/GO:0051427	77	3	2.37965	1.26069	0.426971	1	282376;507934;511268	ENSBTAG00000015109;ENSBTAG00000020518;ENSBTAG00000010125
55	GO:0008565	protein transporter activity	http://amigo.geneontology.org/amigo/term/GO:0008565	50	2	1.54523	1.29431	0.460558	1	504230;615897	ENSBTAG00000032777;ENSBTAG00000019903
56	GO:0036002	pre-mRNA binding	http://amigo.geneontology.org/amigo/term/GO:0036002	20	1	0.61809	1.61789	0.466665	1	615156	ENSBTAG00000001697
57	GO:0016782	transferase activity, transferring sulfur-containing groups	http://amigo.geneontology.org/amigo/term/GO:0016782	51	2	1.57613	1.26893	0.470851	1	616451;618738	ENSBTAG00000006273;ENSBTAG00000005595
58	GO:0003727	single-stranded RNA binding	http://amigo.geneontology.org/amigo/term/GO:0003727	52	2	1.60704	1.24453	0.481027	1	508378;513830	ENSBTAG00000046724;ENSBTAG00000046580
59	GO:0019843	rRNA binding	http://amigo.geneontology.org/amigo/term/GO:0019843	52	2	1.60704	1.24453	0.481027	1	506358;538457	ENSBTAG00000004872;ENSBTAG00000039684
60	GO:0008233	peptidase activity	http://amigo.geneontology.org/amigo/term/GO:0008233	341	11	10.5384	1.0438	0.48644	1	281134;282687;511268;514047;514191;527590;539202;539639;539784;616991;100140945	ENSBTAG00000001749;ENSBTAG00000005660;ENSBTAG00000005658;ENSBTAG00000014460;ENSBTAG00000006204;ENSBTAG00000020518;ENSBTAG00000009349;ENSBTAG00000010732;ENSBTAG00000002472;ENSBTAG00000024496;ENSBTAG00000024497
61	GO:0016773	phosphotransferase activity, alcohol group as acceptor	http://amigo.geneontology.org/amigo/term/GO:0016773	377	12	11.651	1.02995	0.500955	1	281357;286877;493708;505369;508367;508778;520088;523474;527643;538710;540907;615414	ENSBTAG00000017103;ENSBTAG00000005313;ENSBTAG00000016649;ENSBTAG00000011406;ENSBTAG00000011434;ENSBTAG00000021686;ENSBTAG00000016733;ENSBTAG00000014119;ENSBTAG00000010737;ENSBTAG00000010184;ENSBTAG00000006048;ENSBTAG00000007084
62	GO:0030594	neurotransmitter receptor activity	http://amigo.geneontology.org/amigo/term/GO:0030594	55	2	1.69975	1.17664	0.510821	1	508711;519394	ENSBTAG00000016624;ENSBTAG00000008672
63	GO:0016229	steroid dehydrogenase activity	http://amigo.geneontology.org/amigo/term/GO:0016229	23	1	0.710804	1.40686	0.514723	1	353107	ENSBTAG00000047604
64	GO:0045182	translation regulator activity	http://amigo.geneontology.org/amigo/term/GO:0045182	23	1	0.710804	1.40686	0.514723	1	616065	ENSBTAG00000014423
65	GO:0015605	organophosphate ester transmembrane transporter activity	http://amigo.geneontology.org/amigo/term/GO:0015605	24	1	0.741709	1.34824	0.529763	1	506631	ENSBTAG00000006200
66	GO:0032182	ubiquitin-like protein binding	http://amigo.geneontology.org/amigo/term/GO:0032182	59	2	1.82337	1.09687	0.548769	1	508039;515032	ENSBTAG00000014136;ENSBTAG00000001632
67	GO:0016757	transferase activity, transferring glycosyl groups	http://amigo.geneontology.org/amigo/term/GO:0016757	162	5	5.00653	0.998695	0.565213	1	282073;520087;522406;539763;614624	ENSBTAG00000010357;ENSBTAG00000005652;ENSBTAG00000000275;ENSBTAG00000012503;ENSBTAG00000037523
68	GO:0016301	kinase activity	http://amigo.geneontology.org/amigo/term/GO:0016301	428	13	13.2271	0.982828	0.567357	1	281357;286877;493708;505369;508367;508778;520088;523474;527643;538004;540107;540907;615414	ENSBTAG00000017103;ENSBTAG00000005313;ENSBTAG00000016649;ENSBTAG00000019290;ENSBTAG00000011406;ENSBTAG00000011434;ENSBTAG00000021686;ENSBTAG00000016733;ENSBTAG00000014119;ENSBTAG00000010737;ENSBTAG00000016249;ENSBTAG00000006048;ENSBTAG00000007084
69	GO:0008092	cytoskeletal protein binding	http://amigo.geneontology.org/amigo/term/GO:0008092	465	14	14.3706	0.974211	0.58071	1	281296;286817;497015;511170;511387;533602;540107;614904;615476;617620;618428;767833;780784;790892	ENSBTAG00000014459;ENSBTAG00000011902;ENSBTAG00000019290;ENSBTAG00000008057;ENSBTAG00000011424;ENSBTAG00000014719;ENSBTAG00000007659;ENSBTAG00000013813;ENSBTAG00000018725;ENSBTAG00000024485;ENSBTAG00000001107;ENSBTAG00000001610;ENSBTAG00000008088;ENSBTAG00000017512
70	GO:0016788	hydrolase activity, acting on ester bonds	http://amigo.geneontology.org/amigo/term/GO:0016788	432	13	13.3508	0.973728	0.58116	1	280752;282438;369023;506308;512730;513057;514788;519958;538710;614837;615392;615432;100125882	ENSBTAG00000016650;ENSBTAG00000030255;ENSBTAG00000019828;ENSBTAG00000021202;ENSBTAG00000020015;ENSBTAG00000002575;ENSBTAG00000004855;ENSBTAG00000025762;ENSBTAG00000010184;ENSBTAG00000015136;ENSBTAG00000003966;ENSBTAG00000016253;ENSBTAG00000006052
71	GO:0140104	molecular carrier activity	http://amigo.geneontology.org/amigo/term/GO:0140104	28	1	0.865327	1.15563	0.585424	1	511268	ENSBTAG00000020518
72	GO:0001653	peptide receptor activity	http://amigo.geneontology.org/amigo/term/GO:0001653	99	3	3.05955	0.980537	0.595108	1	281357;504230;539108	ENSBTAG00000011434;ENSBTAG00000019095;ENSBTAG00000019903
73	GO:0042393	histone binding	http://amigo.geneontology.org/amigo/term/GO:0042393	99	3	3.05955	0.980537	0.595108	1	508638;513297;514192	ENSBTAG00000014451;ENSBTAG00000030222;ENSBTAG00000016528
74	GO:0005326	neurotransmitter transporter activity	http://amigo.geneontology.org/amigo/term/GO:0005326	29	1	0.896231	1.11578	0.598281	1	523784	ENSBTAG00000014525
75	GO:0048037	cofactor binding	http://amigo.geneontology.org/amigo/term/GO:0048037	339	10	10.4766	0.954505	0.606643	1	280976;281002;282211;319141;504764;514788;515773;515848;789307;100336082	ENSBTAG00000008434;ENSBTAG00000006429;ENSBTAG00000026501;ENSBTAG00000016516;ENSBTAG00000019299;ENSBTAG00000021202;ENSBTAG00000030334;ENSBTAG00000030333;ENSBTAG00000001041;ENSBTAG00000006054
76	GO:0015932	nucleobase-containing compound transmembrane transporter activity	http://amigo.geneontology.org/amigo/term/GO:0015932	31	1	0.95804	1.0438	0.622817	1	506631	ENSBTAG00000006200
77	GO:0030276	clathrin binding	http://amigo.geneontology.org/amigo/term/GO:0030276	31	1	0.95804	1.0438	0.622817	1	281078	ENSBTAG00000001137
78	GO:0005518	collagen binding	http://amigo.geneontology.org/amigo/term/GO:0005518	32	1	0.988945	1.01118	0.634519	1	540106	ENSBTAG00000021697
79	GO:0042165	neurotransmitter binding	http://amigo.geneontology.org/amigo/term/GO:0042165	32	1	0.988945	1.01118	0.634519	1	523784	ENSBTAG00000014525
80	GO:0050840	extracellular matrix binding	http://amigo.geneontology.org/amigo/term/GO:0050840	32	1	0.988945	1.01118	0.634519	1	515011	ENSBTAG00000008165
81	GO:0019838	growth factor binding	http://amigo.geneontology.org/amigo/term/GO:0019838	70	2	2.16332	0.924506	0.642197	1	540106;616886	ENSBTAG00000021697;ENSBTAG00000014078
82	GO:0060090	molecular adaptor activity	http://amigo.geneontology.org/amigo/term/GO:0060090	70	2	2.16332	0.924506	0.642197	1	504407;538275	ENSBTAG00000014922;ENSBTAG00000024539
83	GO:1901505	carbohydrate derivative transmembrane transporter activity	http://amigo.geneontology.org/amigo/term/GO:1901505	33	1	1.01985	0.980537	0.64586	1	506631	ENSBTAG00000006200
84	GO:0016798	hydrolase activity, acting on glycosyl bonds	http://amigo.geneontology.org/amigo/term/GO:0016798	71	2	2.19422	0.911485	0.649892	1	533357;540048	ENSBTAG00000009506;ENSBTAG00000000029
85	GO:0003725	double-stranded RNA binding	http://amigo.geneontology.org/amigo/term/GO:0003725	34	1	1.05075	0.951698	0.65685	1	508378	ENSBTAG00000046580
86	GO:0070063	RNA polymerase binding	http://amigo.geneontology.org/amigo/term/GO:0070063	34	1	1.05075	0.951698	0.65685	1	353120	ENSBTAG00000022520
87	GO:0030145	manganese ion binding	http://amigo.geneontology.org/amigo/term/GO:0030145	36	1	1.11256	0.898826	0.677821	1	539202	ENSBTAG00000006204
88	GO:0019902	phosphatase binding	http://amigo.geneontology.org/amigo/term/GO:0019902	76	2	2.34874	0.851519	0.686408	1	508541;540660	ENSBTAG00000021523;ENSBTAG00000002726
89	GO:0051082	unfolded protein binding	http://amigo.geneontology.org/amigo/term/GO:0051082	77	2	2.37965	0.84046	0.693326	1	506316;540083	ENSBTAG00000003151;ENSBTAG00000018318
90	GO:0019787	ubiquitin-like protein transferase activity	http://amigo.geneontology.org/amigo/term/GO:0019787	224	6	6.92261	0.866725	0.696811	1	353120;504407;506103;506632;511387;532877	ENSBTAG00000005519;ENSBTAG00000024539;ENSBTAG00000008350;ENSBTAG00000015882;ENSBTAG00000024485;ENSBTAG00000022520
91	GO:0001664	G protein-coupled receptor binding	http://amigo.geneontology.org/amigo/term/GO:0001664	154	4	4.7593	0.84046	0.70643	1	280905;510430;539817;615800	ENSBTAG00000003179;ENSBTAG00000012706;ENSBTAG00000046022;ENSBTAG00000045652
92	GO:0003707	steroid hormone receptor activity	http://amigo.geneontology.org/amigo/term/GO:0003707	39	1	1.20528	0.829685	0.706909	1	281992	ENSBTAG00000008063
93	GO:0022804	active transmembrane transporter activity	http://amigo.geneontology.org/amigo/term/GO:0022804	191	5	5.90276	0.847061	0.709023	1	286768;286817;287017;511769;523784	ENSBTAG00000017666;ENSBTAG00000014525;ENSBTAG00000014238;ENSBTAG00000019218;ENSBTAG00000001610
94	GO:0016247	channel regulator activity	http://amigo.geneontology.org/amigo/term/GO:0016247	80	2	2.47236	0.808943	0.71333	1	515551;541597	ENSBTAG00000008125;ENSBTAG00000039662
95	GO:0051219	phosphoprotein binding	http://amigo.geneontology.org/amigo/term/GO:0051219	41	1	1.26709	0.789213	0.724832	1	538275	ENSBTAG00000014922
96	GO:0016765	transferase activity, transferring alkyl or aryl (other than methyl) groups	http://amigo.geneontology.org/amigo/term/GO:0016765	42	1	1.29799	0.770422	0.73338	1	540602	ENSBTAG00000019023
97	GO:0038024	cargo receptor activity	http://amigo.geneontology.org/amigo/term/GO:0038024	45	1	1.3907	0.719061	0.757469	1	517446	ENSBTAG00000020106
98	GO:0043178	alcohol binding	http://amigo.geneontology.org/amigo/term/GO:0043178	46	1	1.42161	0.703429	0.765007	1	281033	ENSBTAG00000018073
99	GO:0051540	metal cluster binding	http://amigo.geneontology.org/amigo/term/GO:0051540	47	1	1.45251	0.688462	0.772312	1	280976	ENSBTAG00000006429
100	GO:0016741	transferase activity, transferring one-carbon groups	http://amigo.geneontology.org/amigo/term/GO:0016741	131	3	4.04849	0.741017	0.775908	1	281134;507596;533087	ENSBTAG00000005658;ENSBTAG00000019238;ENSBTAG00000021918
