# Supplementary material for: Characterization of runs of homozygosity, heterozygosity-enriched regions, and population structure in cattle populations selected for different breeding goals
Source: BMC Genomics. 2022 Mar 16;23:209. doi: 10.1186/s12864-022-08384-0 (PMC8925140; doi:10.1186/s12864-022-08384-0)
Supplement: Supplementary file 7 — Additional file 7: Table S3. Genes found in Gyr’s runs of homozygosity islands and the processes that are involved. [file 12864_2022_8384_MOESM7_ESM.xlsx]

## Sheet: Genes identified
Table S3 – Genes found in Gyr’s runs of homozygosity islands and the processes that are involved
	group	CHR	BP1	BP2	chr	start_pos	end_pos	width	strand	gene_id	gene_name	gene_biotype
1	GIR	1	80333027	84911107	1	80349375	80351782	2408	+	ENSBTAG00000006872	#N/A	protein_coding
2	GIR	1	80333027	84911107	1	80416135	80427813	11679	-	ENSBTAG00000052213	ADIPOQ	protein_coding
3	GIR	1	80333027	84911107	1	80452885	80467441	14557	+	ENSBTAG00000014727	RFC4	protein_coding
4	GIR	1	80333027	84911107	1	80467443	80473754	6312	-	ENSBTAG00000014724	EIF4A2	protein_coding
5	GIR	1	80333027	84911107	1	80469761	80469901	141	-	ENSBTAG00000042702	#N/A	snoRNA
6	GIR	1	80333027	84911107	1	80470085	80470216	132	-	ENSBTAG00000042475	SNORA63	snoRNA
7	GIR	1	80333027	84911107	1	80470484	80470660	177	-	ENSBTAG00000044788	SNORA81	snoRNA
8	GIR	1	80333027	84911107	1	80470559	80470663	105	-	ENSBTAG00000050812	bta-mir-1248-1	miRNA
9	GIR	1	80333027	84911107	1	80472432	80472500	69	-	ENSBTAG00000044311	SNORD2	snoRNA
10	GIR	1	80333027	84911107	1	80506965	80530772	23808	-	ENSBTAG00000005122	KNG1	protein_coding
11	GIR	1	80333027	84911107	1	80536976	80545514	8539	-	ENSBTAG00000001265	HRG	protein_coding
12	GIR	1	80333027	84911107	1	80560914	80576233	15320	-	ENSBTAG00000017531	FETUB	protein_coding
13	GIR	1	80333027	84911107	1	80611849	80618915	7067	-	ENSBTAG00000000522	AHSG	protein_coding
14	GIR	1	80333027	84911107	1	80643739	80661936	18198	-	ENSBTAG00000003151	DNAJB11	protein_coding
15	GIR	1	80333027	84911107	1	80666383	80688899	22517	+	ENSBTAG00000003143	TBCCD1	protein_coding
16	GIR	1	80333027	84911107	1	80690735	80696502	5768	+	ENSBTAG00000003140	CRYGS	protein_coding
17	GIR	1	80333027	84911107	1	80873608	81097089	223482	+	ENSBTAG00000005091	DGKG	protein_coding
18	GIR	1	80333027	84911107	1	81135305	81194599	59295	+	ENSBTAG00000014915	ETV5	protein_coding
19	GIR	1	80333027	84911107	1	81254282	81273853	19572	-	ENSBTAG00000011305	#N/A	protein_coding
20	GIR	1	80333027	84911107	1	81266466	81266580	115	-	ENSBTAG00000043831	5S_rRNA	rRNA
21	GIR	1	80333027	84911107	1	81287578	81307980	20403	+	ENSBTAG00000001697	TRA2B	protein_coding
22	GIR	1	80333027	84911107	1	81402025	81572413	170389	+	ENSBTAG00000007666	IGF2BP2	protein_coding
23	GIR	1	80333027	84911107	1	81586790	81621312	34523	-	ENSBTAG00000001749	SENP2	protein_coding
24	GIR	1	80333027	84911107	1	81636267	81688516	52250	+	ENSBTAG00000001535	LIPH	protein_coding
25	GIR	1	80333027	84911107	1	81651371	81652045	675	+	ENSBTAG00000051908	#N/A	pseudogene
26	GIR	1	80333027	84911107	1	81661252	81661366	115	+	ENSBTAG00000029106	5S_rRNA	rRNA
27	GIR	1	80333027	84911107	1	81696499	81706039	9541	+	ENSBTAG00000017115	TMEM41A	protein_coding
28	GIR	1	80333027	84911107	1	81711839	81868201	156363	-	ENSBTAG00000017103	MAP3K13	protein_coding
29	GIR	1	80333027	84911107	1	81877674	81931209	53536	+	ENSBTAG00000019625	EHHADH	protein_coding
30	GIR	1	80333027	84911107	1	81956536	81960076	3541	+	ENSBTAG00000007296	#N/A	protein_coding
31	GIR	1	80333027	84911107	1	81984064	82104798	120735	+	ENSBTAG00000005212	C1H3orf70	protein_coding
32	GIR	1	80333027	84911107	1	82116216	82377026	260811	-	ENSBTAG00000005209	VPS8	protein_coding
33	GIR	1	80333027	84911107	1	82223388	82223494	107	+	ENSBTAG00000053175	U6	snRNA
34	GIR	1	80333027	84911107	1	82384309	82406799	22491	-	ENSBTAG00000050932	#N/A	protein_coding
35	GIR	1	80333027	84911107	1	82460247	82461270	1024	-	ENSBTAG00000048837	#N/A	lncRNA
36	GIR	1	80333027	84911107	1	82499645	82501239	1595	+	ENSBTAG00000019014	MAGEF1	protein_coding
37	GIR	1	80333027	84911107	1	82503374	82526363	22990	-	ENSBTAG00000050833	#N/A	lncRNA
38	GIR	1	80333027	84911107	1	82514654	82514729	76	-	ENSBTAG00000048858	bta-mir-2284y-3	miRNA
39	GIR	1	80333027	84911107	1	82610922	82631983	21062	-	ENSBTAG00000005313	EPHB3	protein_coding
40	GIR	1	80333027	84911107	1	82703621	82705452	1832	+	ENSBTAG00000008343	#N/A	protein_coding
41	GIR	1	80333027	84911107	1	82754031	82755812	1782	+	ENSBTAG00000050376	#N/A	protein_coding
42	GIR	1	80333027	84911107	1	82803353	82813103	9751	-	ENSBTAG00000002878	CHRD	protein_coding
43	GIR	1	80333027	84911107	1	82816651	82821567	4917	+	ENSBTAG00000000476	THPO	protein_coding
44	GIR	1	80333027	84911107	1	82824296	82829473	5178	-	ENSBTAG00000040199	POLR2H	protein_coding
45	GIR	1	80333027	84911107	1	82830348	82844401	14054	+	ENSBTAG00000012284	CLCN2	protein_coding
46	GIR	1	80333027	84911107	1	82845021	82851428	6408	-	ENSBTAG00000012273	FAM131A	protein_coding
47	GIR	1	80333027	84911107	1	82854035	82872768	18734	-	ENSBTAG00000012881	EIF4G1	protein_coding
48	GIR	1	80333027	84911107	1	82862630	82862705	76	-	ENSBTAG00000042094	SNORD66	snoRNA
49	GIR	1	80333027	84911107	1	82878892	82888239	9348	-	ENSBTAG00000005660	PSMD2	protein_coding
50	GIR	1	80333027	84911107	1	82894597	82909029	14433	-	ENSBTAG00000005658	ECE2	protein_coding
51	GIR	1	80333027	84911107	1	82918317	82920472	2156	+	ENSBTAG00000005657	CAMK2N2	protein_coding
52	GIR	1	80333027	84911107	1	82920059	82927198	7140	-	ENSBTAG00000051586	ECE2	protein_coding
53	GIR	1	80333027	84911107	1	82927910	82933513	5604	+	ENSBTAG00000005652	ALG3	protein_coding
54	GIR	1	80333027	84911107	1	82933517	82945153	11637	-	ENSBTAG00000040399	VWA5B2	protein_coding
55	GIR	1	80333027	84911107	1	82934066	82934151	86	-	ENSBTAG00000040245	bta-mir-1224	miRNA
56	GIR	1	80333027	84911107	1	82960351	82968194	7844	-	ENSBTAG00000006920	ABCF3	protein_coding
57	GIR	1	80333027	84911107	1	82970702	82977115	6414	-	ENSBTAG00000020106	AP2M1	protein_coding
58	GIR	1	80333027	84911107	1	82981845	82996905	15061	-	ENSBTAG00000019336	DVL3	protein_coding
59	GIR	1	80333027	84911107	1	83002134	83012323	10190	-	ENSBTAG00000011414	EIF2B5	protein_coding
60	GIR	1	80333027	84911107	1	83030383	83035642	5260	-	ENSBTAG00000040304	#N/A	protein_coding
61	GIR	1	80333027	84911107	1	83064169	83070990	6822	-	ENSBTAG00000016624	HTR3C	protein_coding
62	GIR	1	80333027	84911107	1	83104953	83111141	6189	-	ENSBTAG00000039011	#N/A	protein_coding
63	GIR	1	80333027	84911107	1	83122147	83205242	83096	+	ENSBTAG00000017666	ABCC5	protein_coding
64	GIR	1	80333027	84911107	1	83206224	83206640	417	+	ENSBTAG00000033308	#N/A	processed_pseudogene
65	GIR	1	80333027	84911107	1	83227750	83237050	9301	+	ENSBTAG00000052825	#N/A	protein_coding
66	GIR	1	80333027	84911107	1	83246423	83301299	54877	+	ENSBTAG00000014460	PARL	protein_coding
67	GIR	1	80333027	84911107	1	83304567	83311791	7225	+	ENSBTAG00000014459	MAP6D1	protein_coding
68	GIR	1	80333027	84911107	1	83313948	83416551	102604	-	ENSBTAG00000014451	YEATS2	protein_coding
69	GIR	1	80333027	84911107	1	83419537	83420366	830	+	ENSBTAG00000014449	#N/A	protein_coding
70	GIR	1	80333027	84911107	1	83449266	83481681	32416	-	ENSBTAG00000017450	KLHL24	protein_coding
71	GIR	1	80333027	84911107	1	83545202	83598532	53331	+	ENSBTAG00000037951	KLHL6	protein_coding
72	GIR	1	80333027	84911107	1	83640377	83640508	132	-	ENSBTAG00000042699	SNORA63	snoRNA
73	GIR	1	80333027	84911107	1	83640845	83641019	175	-	ENSBTAG00000046222	#N/A	snoRNA
74	GIR	1	80333027	84911107	1	83641191	83653084	11894	-	ENSBTAG00000049281	#N/A	lncRNA
75	GIR	1	80333027	84911107	1	83641288	83641418	131	-	ENSBTAG00000047590	SNORA63	snoRNA
76	GIR	1	80333027	84911107	1	83653154	83911446	258293	+	ENSBTAG00000010394	MCF2L2	protein_coding
77	GIR	1	80333027	84911107	1	83710030	83711034	1005	-	ENSBTAG00000032217	#N/A	protein_coding
78	GIR	1	80333027	84911107	1	83752076	83827942	75867	-	ENSBTAG00000010397	B3GNT5	protein_coding
79	GIR	1	80333027	84911107	1	83922240	83951783	29544	+	ENSBTAG00000006552	LAMP3	protein_coding
80	GIR	1	80333027	84911107	1	83960686	84019357	58672	+	ENSBTAG00000006548	MCCC1	protein_coding
81	GIR	1	80333027	84911107	1	84042262	84074786	32525	+	ENSBTAG00000012797	DCUN1D1	protein_coding
82	GIR	1	80333027	84911107	1	84108412	84205584	97173	-	ENSBTAG00000000290	ATP11B	protein_coding
83	GIR	1	80333027	84911107	1	84506264	84537490	31227	+	ENSBTAG00000054214	#N/A	lncRNA
84	GIR	5	110192579	116240339	5	110197351	110230629	33279	-	ENSBTAG00000005936	DMC1	protein_coding
85	GIR	5	110192579	116240339	5	110251653	110270520	18868	-	ENSBTAG00000048693	#N/A	protein_coding
86	GIR	5	110192579	116240339	5	110266110	110266216	107	+	ENSBTAG00000048930	U6	snRNA
87	GIR	5	110192579	116240339	5	110270350	110287563	17214	-	ENSBTAG00000010573	FAM227A	protein_coding
88	GIR	5	110192579	116240339	5	110294844	110304271	9428	+	ENSBTAG00000006588	CBY1	protein_coding
89	GIR	5	110192579	116240339	5	110314071	110316041	1971	+	ENSBTAG00000010157	TOMM22	protein_coding
90	GIR	5	110192579	116240339	5	110334791	110358382	23592	+	ENSBTAG00000010324	GTPBP1	protein_coding
91	GIR	5	110192579	116240339	5	110358967	110377270	18304	-	ENSBTAG00000003693	SUN2	protein_coding
92	GIR	5	110192579	116240339	5	110402429	110414622	12194	-	ENSBTAG00000049822	DNAL4	protein_coding
93	GIR	5	110192579	116240339	5	110424099	110445709	21611	-	ENSBTAG00000000109	NPTXR	protein_coding
94	GIR	5	110192579	116240339	5	110466292	110475491	9200	-	ENSBTAG00000046724	CBX6	protein_coding
95	GIR	5	110192579	116240339	5	110498430	110498511	82	+	ENSBTAG00000048961	bta-mir-2285m-4	miRNA
96	GIR	5	110192579	116240339	5	110530859	110534614	3756	+	ENSBTAG00000037800	APOBEC3Z1	protein_coding
97	GIR	5	110192579	116240339	5	110533065	110533171	107	+	ENSBTAG00000044676	U6	snRNA
98	GIR	5	110192579	116240339	5	110539244	110544479	5236	+	ENSBTAG00000051824	#N/A	protein_coding
99	GIR	5	110192579	116240339	5	110559226	110574354	15129	+	ENSBTAG00000007755	APOBEC3H	protein_coding
100	GIR	5	110192579	116240339	5	110592240	110609167	16928	-	ENSBTAG00000007228	CBX7	protein_coding
101	GIR	5	110192579	116240339	5	110665525	110687430	21906	-	ENSBTAG00000021697	PDGFB	protein_coding
102	GIR	5	110192579	116240339	5	110743074	110743208	135	-	ENSBTAG00000042842	#N/A	snoRNA
103	GIR	5	110192579	116240339	5	110745805	110752075	6271	-	ENSBTAG00000003228	RPL3	protein_coding
104	GIR	5	110192579	116240339	5	110746681	110746774	94	-	ENSBTAG00000055233	SNORD83B	snoRNA
105	GIR	5	110192579	116240339	5	110746739	110746814	76	-	ENSBTAG00000052327	bta-mir-2440	miRNA
106	GIR	5	110192579	116240339	5	110748041	110748134	94	-	ENSBTAG00000051699	SNORD83A	snoRNA
107	GIR	5	110192579	116240339	5	110749417	110749472	56	-	ENSBTAG00000044812	#N/A	snoRNA
108	GIR	5	110192579	116240339	5	110751521	110751584	64	-	ENSBTAG00000042456	SNORD43	snoRNA
109	GIR	5	110192579	116240339	5	110777318	110804983	27666	+	ENSBTAG00000005765	SYNGR1	protein_coding
110	GIR	5	110192579	116240339	5	110829261	110855258	25998	+	ENSBTAG00000019828	TAB1	protein_coding
111	GIR	5	110192579	116240339	5	110880567	110910262	29696	+	ENSBTAG00000012503	MGAT3	protein_coding
112	GIR	5	110192579	116240339	5	110930789	110943940	13152	+	ENSBTAG00000017439	MIEF1	protein_coding
113	GIR	5	110192579	116240339	5	110946624	110948715	2092	+	ENSBTAG00000017462	ATF4	protein_coding
114	GIR	5	110192579	116240339	5	110951323	110954950	3628	-	ENSBTAG00000017463	RPS19BP1	protein_coding
115	GIR	5	110192579	116240339	5	110989656	111105495	115840	+	ENSBTAG00000045610	CACNA1I	protein_coding
116	GIR	5	110192579	116240339	5	111159506	111251712	92207	-	ENSBTAG00000000326	ENTHD1	protein_coding
117	GIR	5	110192579	116240339	5	111263287	111329131	65845	+	ENSBTAG00000015157	GRAP2	protein_coding
118	GIR	5	110192579	116240339	5	111351656	111351778	123	-	ENSBTAG00000029343	5S_rRNA	rRNA
119	GIR	5	110192579	116240339	5	111356401	111392015	35615	+	ENSBTAG00000014247	FAM83F	protein_coding
120	GIR	5	110192579	116240339	5	111480932	111657764	176833	+	ENSBTAG00000021076	TNRC6B	protein_coding
121	GIR	5	110192579	116240339	5	111674844	111692267	17424	+	ENSBTAG00000000077	ADSL	protein_coding
122	GIR	5	110192579	116240339	5	111705767	111739844	34078	+	ENSBTAG00000009624	SGSM3	protein_coding
123	GIR	5	110192579	116240339	5	111740795	111851021	110227	-	ENSBTAG00000002630	MRTFA	protein_coding
124	GIR	5	110192579	116240339	5	111845858	111845935	78	-	ENSBTAG00000045469	bta-mir-2439	miRNA
125	GIR	5	110192579	116240339	5	111978639	111978769	131	-	ENSBTAG00000042762	#N/A	snoRNA
126	GIR	5	110192579	116240339	5	111989018	111993080	4063	+	ENSBTAG00000004048	MCHR1	protein_coding
127	GIR	5	110192579	116240339	5	111993131	111997104	3974	+	ENSBTAG00000049882	#N/A	lncRNA
128	GIR	5	110192579	116240339	5	111996514	111996681	168	-	ENSBTAG00000044824	SNORA75	snoRNA
129	GIR	5	110192579	116240339	5	112006046	112086674	80629	-	ENSBTAG00000006200	SLC25A17	protein_coding
130	GIR	5	110192579	116240339	5	112057505	112060850	3346	+	ENSBTAG00000054845	#N/A	protein_coding
131	GIR	5	110192579	116240339	5	112070479	112070582	104	+	ENSBTAG00000042683	U6	snRNA
132	GIR	5	110192579	116240339	5	112092012	112115729	23718	-	ENSBTAG00000006202	ST13	protein_coding
133	GIR	5	110192579	116240339	5	112115956	112159105	43150	+	ENSBTAG00000006204	XPNPEP3	protein_coding
134	GIR	5	110192579	116240339	5	112121010	112122070	1061	-	ENSBTAG00000006205	DNAJB7	protein_coding
135	GIR	5	110192579	116240339	5	112162636	112176251	13616	+	ENSBTAG00000053583	RBX1	protein_coding
136	GIR	5	110192579	116240339	5	112239214	112239320	107	-	ENSBTAG00000052452	U6	snRNA
137	GIR	5	110192579	116240339	5	112282183	112344853	62671	+	ENSBTAG00000016198	EP300	protein_coding
138	GIR	5	110192579	116240339	5	112365014	112382131	17118	+	ENSBTAG00000030222	L3MBTL2	protein_coding
139	GIR	5	110192579	116240339	5	112376908	112376977	70	+	ENSBTAG00000044451	bta-mir-2441	miRNA
140	GIR	5	110192579	116240339	5	112387043	112395842	8800	-	ENSBTAG00000040106	CHADL	protein_coding
141	GIR	5	110192579	116240339	5	112396231	112425046	28816	-	ENSBTAG00000012481	RANGAP1	protein_coding
142	GIR	5	110192579	116240339	5	112426910	112427016	107	-	ENSBTAG00000052440	U6	snRNA
143	GIR	5	110192579	116240339	5	112434864	112492002	57139	+	ENSBTAG00000002782	ZC3H7B	protein_coding
144	GIR	5	110192579	116240339	5	112495969	112519575	23607	+	ENSBTAG00000016580	TEF	protein_coding
145	GIR	5	110192579	116240339	5	112539939	112549987	10049	-	ENSBTAG00000015109	TOB2	protein_coding
146	GIR	5	110192579	116240339	5	112558716	112567981	9266	-	ENSBTAG00000006423	PHF5A	protein_coding
147	GIR	5	110192579	116240339	5	112568047	112617811	49765	+	ENSBTAG00000006429	ACO2	protein_coding
148	GIR	5	110192579	116240339	5	112589353	112589469	117	+	ENSBTAG00000042638	#N/A	snoRNA
149	GIR	5	110192579	116240339	5	112617058	112629599	12542	-	ENSBTAG00000005311	POLR3H	protein_coding
150	GIR	5	110192579	116240339	5	112640001	112654494	14494	+	ENSBTAG00000004004	CSDC2	protein_coding
151	GIR	5	110192579	116240339	5	112654669	112670817	16149	-	ENSBTAG00000004009	PMM1	protein_coding
152	GIR	5	110192579	116240339	5	112687401	112706629	19229	-	ENSBTAG00000047942	DESI1	protein_coding
153	GIR	5	110192579	116240339	5	112706895	112730021	23127	+	ENSBTAG00000006103	XRCC6	protein_coding
154	GIR	5	110192579	116240339	5	112734335	112743206	8872	-	ENSBTAG00000006104	SNU13	protein_coding
155	GIR	5	110192579	116240339	5	112745122	112755777	10656	+	ENSBTAG00000047629	#N/A	protein_coding
156	GIR	5	110192579	116240339	5	112755748	112811605	55858	+	ENSBTAG00000004488	MEI1	protein_coding
157	GIR	5	110192579	116240339	5	112812536	112812670	135	+	ENSBTAG00000043521	SNORA70	snoRNA
158	GIR	5	110192579	116240339	5	112813754	112828982	15229	+	ENSBTAG00000021173	CCDC134	protein_coding
159	GIR	5	110192579	116240339	5	112832407	112890177	57771	+	ENSBTAG00000014265	SREBF2	protein_coding
160	GIR	5	110192579	116240339	5	112884574	112884642	69	+	ENSBTAG00000029975	bta-mir-33a	miRNA
161	GIR	5	110192579	116240339	5	112892748	112897623	4876	-	ENSBTAG00000051879	SHISA8	protein_coding
162	GIR	5	110192579	116240339	5	112905857	112907803	1947	-	ENSBTAG00000026489	TNFRSF13C	protein_coding
163	GIR	5	110192579	116240339	5	112916658	112928741	12084	-	ENSBTAG00000009956	CENPM	protein_coding
164	GIR	5	110192579	116240339	5	112941708	112941914	207	+	ENSBTAG00000050336	#N/A	protein_coding
165	GIR	5	110192579	116240339	5	112960110	112979720	19611	+	ENSBTAG00000013173	SEPTIN3	protein_coding
166	GIR	5	110192579	116240339	5	112982148	113011836	29689	+	ENSBTAG00000013174	WBP2NL	protein_coding
167	GIR	5	110192579	116240339	5	113024569	113032754	8186	-	ENSBTAG00000009506	NAGA	protein_coding
168	GIR	5	110192579	116240339	5	113035565	113040617	5053	+	ENSBTAG00000009507	PHETA2	protein_coding
169	GIR	5	110192579	116240339	5	113040978	113044677	3700	+	ENSBTAG00000009508	SMDT1	protein_coding
170	GIR	5	110192579	116240339	5	113045844	113056944	11101	-	ENSBTAG00000009509	NDUFA6	protein_coding
171	GIR	5	110192579	116240339	5	113067623	113076647	9025	+	ENSBTAG00000038146	#N/A	protein_coding
172	GIR	5	110192579	116240339	5	113078007	113082470	4464	-	ENSBTAG00000026501	MGC127055	protein_coding
173	GIR	5	110192579	116240339	5	113082371	113089067	6697	+	ENSBTAG00000037632	#N/A	protein_coding
174	GIR	5	110192579	116240339	5	113086815	113094984	8170	-	ENSBTAG00000026502	CYP2D14	protein_coding
175	GIR	5	110192579	116240339	5	113102494	113195472	92979	-	ENSBTAG00000000662	TCF20	protein_coding
176	GIR	5	110192579	116240339	5	113103171	113103246	76	-	ENSBTAG00000044478	bta-mir-2442	miRNA
177	GIR	5	110192579	116240339	5	113310514	113347845	37332	-	ENSBTAG00000005018	NFAM1	protein_coding
178	GIR	5	110192579	116240339	5	113347881	113371073	23193	-	ENSBTAG00000051705	#N/A	lncRNA
179	GIR	5	110192579	116240339	5	113417141	113436911	19771	+	ENSBTAG00000016507	SERHL2	protein_coding
180	GIR	5	110192579	116240339	5	113436160	113444152	7993	-	ENSBTAG00000016510	RRP7	protein_coding
181	GIR	5	110192579	116240339	5	113447522	113470655	23134	-	ENSBTAG00000016511	POLDIP3	protein_coding
182	GIR	5	110192579	116240339	5	113470970	113471119	150	+	ENSBTAG00000037110	U12	snRNA
183	GIR	5	110192579	116240339	5	113473711	113498670	24960	-	ENSBTAG00000016516	CYB5R3	protein_coding
184	GIR	5	110192579	116240339	5	113536014	113537081	1068	-	ENSBTAG00000026497	A4GALT	protein_coding
185	GIR	5	110192579	116240339	5	113563824	113564393	570	+	ENSBTAG00000030199	#N/A	protein_coding
186	GIR	5	110192579	116240339	5	113619171	113671084	51914	-	ENSBTAG00000001057	ARFGAP3	protein_coding
187	GIR	5	110192579	116240339	5	113672591	113673049	459	-	ENSBTAG00000045575	#N/A	protein_coding
188	GIR	5	110192579	116240339	5	113686864	113804112	117249	-	ENSBTAG00000019290	PACSIN2	protein_coding
189	GIR	5	110192579	116240339	5	113827081	113862433	35353	-	ENSBTAG00000012030	TTLL1	protein_coding
190	GIR	5	110192579	116240339	5	113882866	113903956	21091	+	ENSBTAG00000049724	#N/A	lncRNA
191	GIR	5	110192579	116240339	5	113908102	113919965	11864	-	ENSBTAG00000002413	MCAT	protein_coding
192	GIR	5	110192579	116240339	5	113927819	113940490	12672	+	ENSBTAG00000018073	TSPO	protein_coding
193	GIR	5	110192579	116240339	5	113942509	113959663	17155	-	ENSBTAG00000001708	TTLL12	protein_coding
194	GIR	5	110192579	116240339	5	113976803	114102640	125838	-	ENSBTAG00000011275	SCUBE1	protein_coding
195	GIR	5	110192579	116240339	5	114174763	114243605	68843	+	ENSBTAG00000053619	MPPED1	protein_coding
196	GIR	5	110192579	116240339	5	114257685	114268117	10433	-	ENSBTAG00000053264	#N/A	protein_coding
197	GIR	5	110192579	116240339	5	114398501	114511655	113155	-	ENSBTAG00000030189	EFCAB6	protein_coding
198	GIR	5	110192579	116240339	5	114521296	114554743	33448	-	ENSBTAG00000006273	SULT4A1	protein_coding
199	GIR	5	110192579	116240339	5	114579479	114579608	130	+	ENSBTAG00000043139	#N/A	snoRNA
200	GIR	5	110192579	116240339	5	114589447	114589565	119	-	ENSBTAG00000053593	5S_rRNA	rRNA
201	GIR	5	110192579	116240339	5	114619207	114682683	63477	+	ENSBTAG00000045746	#N/A	protein_coding
202	GIR	5	110192579	116240339	5	114655422	114673112	17691	+	ENSBTAG00000003367	#N/A	protein_coding
203	GIR	5	110192579	116240339	5	114694985	114725673	30689	+	ENSBTAG00000045957	SAMM50	protein_coding
204	GIR	5	110192579	116240339	5	114752957	114869584	116628	+	ENSBTAG00000021978	PARVB	protein_coding
205	GIR	5	110192579	116240339	5	114877721	114904689	26969	+	ENSBTAG00000008057	PARVG	protein_coding
206	GIR	5	110192579	116240339	5	114937916	115015482	77567	-	ENSBTAG00000003574	SHISAL1	protein_coding
207	GIR	5	110192579	116240339	5	115132411	115133130	720	-	ENSBTAG00000012425	RTL6	protein_coding
208	GIR	5	110192579	116240339	5	115268496	115320963	52468	+	ENSBTAG00000039784	PRR5	protein_coding
209	GIR	5	110192579	116240339	5	115343632	115382618	38987	+	ENSBTAG00000008858	#N/A	protein_coding
210	GIR	5	110192579	116240339	5	115395022	115482327	87306	-	ENSBTAG00000006973	PHF21B	protein_coding
211	GIR	5	110192579	116240339	5	115502717	115502831	115	+	ENSBTAG00000042483	#N/A	snoRNA
212	GIR	5	110192579	116240339	5	115588183	115607119	18937	+	ENSBTAG00000017652	NUP50	protein_coding
213	GIR	5	110192579	116240339	5	115617569	115654855	37287	-	ENSBTAG00000006776	KIAA0930	protein_coding
214	GIR	5	110192579	116240339	5	115660292	115670282	9991	+	ENSBTAG00000048396	#N/A	lncRNA
215	GIR	5	110192579	116240339	5	115685923	115694504	8582	+	ENSBTAG00000009913	UPK3A	protein_coding
216	GIR	5	110192579	116240339	5	115707024	115732866	25843	+	ENSBTAG00000010590	FAM118A	protein_coding
217	GIR	5	110192579	116240339	5	115736399	115818135	81737	-	ENSBTAG00000024132	SMC1B	protein_coding
218	GIR	5	110192579	116240339	5	115818297	115830013	11717	+	ENSBTAG00000003594	RIBC2	protein_coding
219	GIR	5	110192579	116240339	5	115851687	115868151	16465	-	ENSBTAG00000049395	#N/A	lncRNA
220	GIR	5	110192579	116240339	5	115888383	115968965	80583	+	ENSBTAG00000012088	FBLN1	protein_coding
221	GIR	5	110192579	116240339	5	116028707	116169393	140687	+	ENSBTAG00000009351	ATXN10	protein_coding
222	GIR	5	110192579	116240339	5	116230309	116284408	54100	-	ENSBTAG00000048365	WNT7B	protein_coding
223	GIR	14	21914329	26212648	14	21903677	21955373	51697	+	ENSBTAG00000003454	RGS20	protein_coding
224	GIR	14	21914329	26212648	14	21961033	21989950	28918	-	ENSBTAG00000003460	TCEA1	protein_coding
225	GIR	14	21914329	26212648	14	21994932	22011297	16366	-	ENSBTAG00000004243	LYPLA1	protein_coding
226	GIR	14	21914329	26212648	14	22017167	22023197	6031	+	ENSBTAG00000001174	MRPL15	protein_coding
227	GIR	14	21914329	26212648	14	22058467	22073263	14797	-	ENSBTAG00000055199	#N/A	lncRNA
228	GIR	14	21914329	26212648	14	22093129	22095768	2640	-	ENSBTAG00000052277	#N/A	protein_coding
229	GIR	14	21914329	26212648	14	22229596	22232109	2514	+	ENSBTAG00000005748	SOX17	protein_coding
230	GIR	14	21914329	26212648	14	22335447	22344612	9166	+	ENSBTAG00000011203	RP1	protein_coding
231	GIR	14	21914329	26212648	14	22640221	22953771	313551	+	ENSBTAG00000044050	XKR4	protein_coding
232	GIR	14	21914329	26212648	14	23034280	23070124	35845	-	ENSBTAG00000005893	TMEM68	protein_coding
233	GIR	14	21914329	26212648	14	23070145	23095949	25805	+	ENSBTAG00000005898	TGS1	protein_coding
234	GIR	14	21914329	26212648	14	23134995	23244752	109758	+	ENSBTAG00000020034	LYN	protein_coding
235	GIR	14	21914329	26212648	14	23278316	23279689	1374	-	ENSBTAG00000019147	RPS20	protein_coding
236	GIR	14	21914329	26212648	14	23279020	23279086	67	-	ENSBTAG00000045097	#N/A	snoRNA
237	GIR	14	21914329	26212648	14	23293767	23293930	164	+	ENSBTAG00000028889	U1	snRNA
238	GIR	14	21914329	26212648	14	23299177	23300199	1023	-	ENSBTAG00000019145	MOS	protein_coding
239	GIR	14	21914329	26212648	14	23330541	23375751	45211	-	ENSBTAG00000004022	PLAG1	protein_coding
240	GIR	14	21914329	26212648	14	23376061	23383133	7073	+	ENSBTAG00000049910	CHCHD7	protein_coding
241	GIR	14	21914329	26212648	14	23395823	23397050	1228	-	ENSBTAG00000054153	#N/A	protein_coding
242	GIR	14	21914329	26212648	14	23428404	23441042	12639	-	ENSBTAG00000018570	SDR16C5	protein_coding
243	GIR	14	21914329	26212648	14	23475942	23502005	26064	-	ENSBTAG00000040321	SDR16C6	protein_coding
244	GIR	14	21914329	26212648	14	23542370	23546868	4499	-	ENSBTAG00000004924	PENK	protein_coding
245	GIR	14	21914329	26212648	14	23815505	23815599	95	+	ENSBTAG00000043923	U6	snRNA
246	GIR	14	21914329	26212648	14	23867153	23883121	15969	-	ENSBTAG00000015637	BPNT2	protein_coding
247	GIR	14	21914329	26212648	14	24365744	24432635	66892	+	ENSBTAG00000050550	FAM110B	protein_coding
248	GIR	14	21914329	26212648	14	24496775	24496930	156	+	ENSBTAG00000047136	#N/A	protein_coding
249	GIR	14	21914329	26212648	14	24577095	24587122	10028	-	ENSBTAG00000051748	#N/A	lncRNA
250	GIR	14	21914329	26212648	14	24587138	24624435	37298	+	ENSBTAG00000009138	UBXN2B	protein_coding
251	GIR	14	21914329	26212648	14	24664833	24675169	10337	-	ENSBTAG00000005287	CYP7A1	protein_coding
252	GIR	14	21914329	26212648	14	24696870	24697033	164	-	ENSBTAG00000033622	U1	snRNA
253	GIR	14	21914329	26212648	14	24728895	24763264	34370	+	ENSBTAG00000019910	SDCBP	protein_coding
254	GIR	14	21914329	26212648	14	24765312	24830983	65672	-	ENSBTAG00000008958	NSMAF	protein_coding
255	GIR	14	21914329	26212648	14	24946881	25258596	311716	-	ENSBTAG00000004954	TOX	protein_coding
256	GIR	14	21914329	26212648	14	25804210	25805643	1434	-	ENSBTAG00000054521	#N/A	protein_coding
257	GIR	14	21914329	26212648	14	25956319	26038333	82015	-	ENSBTAG00000017529	CA8	protein_coding
258	GIR	14	21914329	26212648	14	26181071	26253265	72195	+	ENSBTAG00000000948	RAB2A	protein_coding
259	GIR	16	45727235	52149496	16	46576941	46612081	35141	-	ENSBTAG00000054938	#N/A	protein_coding
260	GIR	16	45727235	52149496	16	46707282	46777605	70324	+	ENSBTAG00000011217	DNAJC11	protein_coding
261	GIR	16	45727235	52149496	16	46765483	46767243	1761	-	ENSBTAG00000049238	#N/A	protein_coding
262	GIR	16	45727235	52149496	16	46777968	46783678	5711	-	ENSBTAG00000011214	THAP3	protein_coding
263	GIR	16	45727235	52149496	16	46785881	46792583	6703	-	ENSBTAG00000015384	PHF13	protein_coding
264	GIR	16	45727235	52149496	16	46800207	46813319	13113	+	ENSBTAG00000008350	KLHL21	protein_coding
265	GIR	16	45727235	52149496	16	46815369	46823480	8112	-	ENSBTAG00000016735	ZBTB48	protein_coding
266	GIR	16	45727235	52149496	16	46823946	46831825	7880	-	ENSBTAG00000016734	TAS1R1	protein_coding
267	GIR	16	45727235	52149496	16	46832476	46851187	18712	+	ENSBTAG00000016733	NOL9	protein_coding
268	GIR	16	45727235	52149496	16	46873183	46904877	31695	+	ENSBTAG00000016728	PLEKHG5	protein_coding
269	GIR	16	45727235	52149496	16	46905090	46909417	4328	+	ENSBTAG00000006519	TNFRSF25	protein_coding
270	GIR	16	45727235	52149496	16	46910358	46943809	33452	-	ENSBTAG00000006515	ESPN	protein_coding
271	GIR	16	45727235	52149496	16	46949991	46952597	2607	+	ENSBTAG00000021210	HES2	protein_coding
272	GIR	16	45727235	52149496	16	46978211	47087033	108823	+	ENSBTAG00000021202	ACOT7	protein_coding
273	GIR	16	45727235	52149496	16	47090061	47101848	11788	+	ENSBTAG00000013071	GPR153	protein_coding
274	GIR	16	45727235	52149496	16	47103751	47104811	1061	-	ENSBTAG00000024525	HES3	protein_coding
275	GIR	16	45727235	52149496	16	47112287	47113760	1474	+	ENSBTAG00000048433	#N/A	protein_coding
276	GIR	16	45727235	52149496	16	47112357	47119671	7315	+	ENSBTAG00000048308	ICMT	protein_coding
277	GIR	16	45727235	52149496	16	47120164	47137199	17036	-	ENSBTAG00000009075	RNF207	protein_coding
278	GIR	16	45727235	52149496	16	47144460	47152159	7700	+	ENSBTAG00000014423	RPL22	protein_coding
279	GIR	16	45727235	52149496	16	47167118	47225131	58014	+	ENSBTAG00000040477	CHD5	protein_coding
280	GIR	16	45727235	52149496	16	47231521	47298388	66868	-	ENSBTAG00000008125	KCNAB2	protein_coding
281	GIR	16	45727235	52149496	16	47331774	47463903	132130	+	ENSBTAG00000008126	NPHP4	protein_coding
282	GIR	16	45727235	52149496	16	48572113	48653428	81316	-	ENSBTAG00000000792	AJAP1	protein_coding
283	GIR	16	45727235	52149496	16	49204778	49211520	6743	+	ENSBTAG00000024520	C16H1orf174	protein_coding
284	GIR	16	45727235	52149496	16	49213732	49228876	15145	-	ENSBTAG00000020015	DFFB	protein_coding
285	GIR	16	45727235	52149496	16	49231571	49266317	34747	+	ENSBTAG00000020014	CEP104	protein_coding
286	GIR	16	45727235	52149496	16	49235905	49235979	75	+	ENSBTAG00000045373	bta-mir-2320	miRNA
287	GIR	16	45727235	52149496	16	49273661	49284772	11112	+	ENSBTAG00000004738	LRRC47	protein_coding
288	GIR	16	45727235	52149496	16	49286556	49290320	3765	-	ENSBTAG00000045754	SMIM1	protein_coding
289	GIR	16	45727235	52149496	16	49291323	49298061	6739	-	ENSBTAG00000054042	#N/A	protein_coding
290	GIR	16	45727235	52149496	16	49303365	49306839	3475	-	ENSBTAG00000046007	CCDC27	protein_coding
291	GIR	16	45727235	52149496	16	49329176	49404364	75189	-	ENSBTAG00000005812	TP73	protein_coding
292	GIR	16	45727235	52149496	16	49406150	49418212	12063	+	ENSBTAG00000015859	WRAP73	protein_coding
293	GIR	16	45727235	52149496	16	49419764	49422765	3002	-	ENSBTAG00000015857	TPRG1L	protein_coding
294	GIR	16	45727235	52149496	16	49436521	49536217	99697	+	ENSBTAG00000020839	MEGF6	protein_coding
295	GIR	16	45727235	52149496	16	49472683	49472777	95	+	ENSBTAG00000030099	bta-mir-551a	miRNA
296	GIR	16	45727235	52149496	16	49542330	49566060	23731	-	ENSBTAG00000020837	ARHGEF16	protein_coding
297	GIR	16	45727235	52149496	16	49578396	49632261	53866	-	ENSBTAG00000018965	PRDM16	protein_coding
298	GIR	16	45727235	52149496	16	49879644	49879985	342	-	ENSBTAG00000051770	#N/A	protein_coding
299	GIR	16	45727235	52149496	16	49986887	49994676	7790	+	ENSBTAG00000048972	#N/A	lncRNA
300	GIR	16	45727235	52149496	16	50032369	50033784	1416	-	ENSBTAG00000017929	ACTRT2	protein_coding
301	GIR	16	45727235	52149496	16	50249882	50263472	13591	+	ENSBTAG00000001642	TTC34	protein_coding
302	GIR	16	45727235	52149496	16	50271751	50306501	34751	+	ENSBTAG00000009349	MMEL1	protein_coding
303	GIR	16	45727235	52149496	16	50307835	50310990	3156	-	ENSBTAG00000001727	PRXL2B	protein_coding
304	GIR	16	45727235	52149496	16	50311161	50311296	136	+	ENSBTAG00000043866	5S_rRNA	rRNA
305	GIR	16	45727235	52149496	16	50339379	50341218	1840	+	ENSBTAG00000002483	HES5	protein_coding
306	GIR	16	45727235	52149496	16	50343101	50358696	15596	+	ENSBTAG00000002479	PANK4	protein_coding
307	GIR	16	45727235	52149496	16	50361199	50426588	65390	-	ENSBTAG00000002464	PLCH2	protein_coding
308	GIR	16	45727235	52149496	16	50437154	50442749	5596	+	ENSBTAG00000009309	PEX10	protein_coding
309	GIR	16	45727235	52149496	16	50442765	50452928	10164	-	ENSBTAG00000009307	RER1	protein_coding
310	GIR	16	45727235	52149496	16	50453092	50502162	49071	+	ENSBTAG00000009306	MORN1	protein_coding
311	GIR	16	45727235	52149496	16	50503873	50508942	5070	-	ENSBTAG00000053791	#N/A	lncRNA
312	GIR	16	45727235	52149496	16	50517026	50569566	52541	-	ENSBTAG00000038716	SKI	protein_coding
313	GIR	16	45727235	52149496	16	50520129	50520193	65	-	ENSBTAG00000053283	bta-mir-11974	miRNA
314	GIR	16	45727235	52149496	16	50529895	50529951	57	+	ENSBTAG00000051683	bta-mir-2896	miRNA
315	GIR	16	45727235	52149496	16	50593827	50598411	4585	+	ENSBTAG00000014136	FAAP20	protein_coding
316	GIR	16	45727235	52149496	16	50600040	50699718	99679	-	ENSBTAG00000014119	PRKCZ	protein_coding
317	GIR	16	45727235	52149496	16	50661372	50661479	108	+	ENSBTAG00000045361	U6	snRNA
318	GIR	16	45727235	52149496	16	50708331	50725360	17030	-	ENSBTAG00000008672	GABRD	protein_coding
319	GIR	16	45727235	52149496	16	50729233	50730677	1445	+	ENSBTAG00000050044	#N/A	lncRNA
320	GIR	16	45727235	52149496	16	50741176	50773803	32628	+	ENSBTAG00000053757	#N/A	lncRNA
321	GIR	16	45727235	52149496	16	50775398	50830785	55388	+	ENSBTAG00000005231	CFAP74	protein_coding
322	GIR	16	45727235	52149496	16	50793539	50794558	1020	-	ENSBTAG00000052711	#N/A	protein_coding
323	GIR	16	45727235	52149496	16	50833281	50834787	1507	+	ENSBTAG00000024509	TMEM52	protein_coding
324	GIR	16	45727235	52149496	16	50848909	50849011	103	+	ENSBTAG00000043783	U6	snRNA
325	GIR	16	45727235	52149496	16	50856300	50933400	77101	+	ENSBTAG00000000215	GNB1	protein_coding
326	GIR	16	45727235	52149496	16	50937583	50955983	18401	+	ENSBTAG00000000212	NADK	protein_coding
327	GIR	16	45727235	52149496	16	50965708	50979510	13803	+	ENSBTAG00000031749	SLC35E2	protein_coding
328	GIR	16	45727235	52149496	16	50983615	51003930	20316	+	ENSBTAG00000010737	CDK11B	protein_coding
329	GIR	16	45727235	52149496	16	50992698	50993211	514	-	ENSBTAG00000039728	#N/A	protein_coding
330	GIR	16	45727235	52149496	16	51003903	51006594	2692	-	ENSBTAG00000010732	MMP23	protein_coding
331	GIR	16	45727235	52149496	16	51007644	51020416	12773	-	ENSBTAG00000010720	MIB2	protein_coding
332	GIR	16	45727235	52149496	16	51032298	51034282	1985	+	ENSBTAG00000050720	#N/A	protein_coding
333	GIR	16	45727235	52149496	16	51040526	51041203	678	+	ENSBTAG00000047755	FNDC10	protein_coding
334	GIR	16	45727235	52149496	16	51053560	51078042	24483	+	ENSBTAG00000002575	SSU72	protein_coding
335	GIR	16	45727235	52149496	16	51079281	51085040	5760	+	ENSBTAG00000046073	TMEM240	protein_coding
336	GIR	16	45727235	52149496	16	51085081	51101450	16370	-	ENSBTAG00000002219	ATAD3A	protein_coding
337	GIR	16	45727235	52149496	16	51109184	51114581	5398	-	ENSBTAG00000021294	VWA1	protein_coding
338	GIR	16	45727235	52149496	16	51119142	51122449	3308	-	ENSBTAG00000023784	TMEM88B	protein_coding
339	GIR	16	45727235	52149496	16	51125124	51128060	2937	+	ENSBTAG00000039055	ANKRD65	protein_coding
340	GIR	16	45727235	52149496	16	51132210	51135384	3175	+	ENSBTAG00000004872	MRPL20	protein_coding
341	GIR	16	45727235	52149496	16	51136847	51145545	8699	+	ENSBTAG00000004873	CCNL2	protein_coding
342	GIR	16	45727235	52149496	16	51147301	51151891	4591	+	ENSBTAG00000004874	AURKAIP1	protein_coding
343	GIR	16	45727235	52149496	16	51172933	51177376	4444	+	ENSBTAG00000012247	MXRA8	protein_coding
344	GIR	16	45727235	52149496	16	51179889	51192095	12207	+	ENSBTAG00000010696	DVL1	protein_coding
345	GIR	16	45727235	52149496	16	51192931	51195907	2977	-	ENSBTAG00000051410	TAS1R3	protein_coding
346	GIR	16	45727235	52149496	16	51197668	51201525	3858	-	ENSBTAG00000007623	CPTP	protein_coding
347	GIR	16	45727235	52149496	16	51201649	51211966	10318	+	ENSBTAG00000007620	INTS11	protein_coding
348	GIR	16	45727235	52149496	16	51211860	51214693	2834	-	ENSBTAG00000007619	PUSL1	protein_coding
349	GIR	16	45727235	52149496	16	51215231	51229547	14317	+	ENSBTAG00000009856	ACAP3	protein_coding
350	GIR	16	45727235	52149496	16	51229739	51235484	5746	-	ENSBTAG00000017674	SCNN1D	protein_coding
351	GIR	16	45727235	52149496	16	51239385	51252236	12852	+	ENSBTAG00000015882	UBE2J2	protein_coding
352	GIR	16	45727235	52149496	16	51253733	51257855	4123	+	ENSBTAG00000031631	C1QTNF12	protein_coding
353	GIR	16	45727235	52149496	16	51269081	51270070	990	-	ENSBTAG00000037523	B3GALT6	protein_coding
354	GIR	16	45727235	52149496	16	51270270	51282975	12706	+	ENSBTAG00000015642	SDF4	protein_coding
355	GIR	16	45727235	52149496	16	51282437	51288691	6255	+	ENSBTAG00000015635	TNFRSF4	protein_coding
356	GIR	16	45727235	52149496	16	51293430	51296461	3032	+	ENSBTAG00000015632	TNFRSF18	protein_coding
357	GIR	16	45727235	52149496	16	51299216	51327827	28612	-	ENSBTAG00000018028	TTLL10	protein_coding
358	GIR	16	45727235	52149496	16	51321445	51321528	84	-	ENSBTAG00000036395	bta-mir-429	miRNA
359	GIR	16	45727235	52149496	16	51322680	51322765	86	-	ENSBTAG00000029998	bta-mir-200a	miRNA
360	GIR	16	45727235	52149496	16	51323334	51323413	80	-	ENSBTAG00000030062	MIR200B	miRNA
361	GIR	16	45727235	52149496	16	51375151	51400873	25723	+	ENSBTAG00000014511	C16H1orf159	protein_coding
362	GIR	16	45727235	52149496	16	51406283	51420997	14715	-	ENSBTAG00000024492	#N/A	protein_coding
363	GIR	16	45727235	52149496	16	51406585	51407334	750	+	ENSBTAG00000046758	RNF223	protein_coding
364	GIR	16	45727235	52149496	16	51422628	51461967	39340	-	ENSBTAG00000013191	AGRN	protein_coding
365	GIR	16	45727235	52149496	16	51464069	51465107	1039	-	ENSBTAG00000014707	ISG15	protein_coding
366	GIR	16	45727235	52149496	16	51474167	51475191	1025	+	ENSBTAG00000014705	HES4	protein_coding
367	GIR	16	45727235	52149496	16	51493180	51498783	5604	+	ENSBTAG00000014540	PERM1	protein_coding
368	GIR	16	45727235	52149496	16	51499247	51512948	13702	-	ENSBTAG00000013813	KLHL17	protein_coding
369	GIR	16	45727235	52149496	16	51514474	51527133	12660	+	ENSBTAG00000016528	NOC2L	protein_coding
370	GIR	16	45727235	52149496	16	51526682	51544095	17414	-	ENSBTAG00000008739	SAMD11	protein_coding
371	GIR	16	45727235	52149496	16	51625615	51631658	6044	+	ENSBTAG00000018730	ZBTB17	protein_coding
372	GIR	16	45727235	52149496	16	51634020	51725074	91055	-	ENSBTAG00000018729	SPEN	protein_coding
373	GIR	16	45727235	52149496	16	51732802	51751122	18321	+	ENSBTAG00000048320	#N/A	lncRNA
374	GIR	16	45727235	52149496	16	51777677	51805354	27678	-	ENSBTAG00000018725	FBLIM1	protein_coding
375	GIR	16	45727235	52149496	16	51815209	51819141	3933	-	ENSBTAG00000018724	TMEM82	protein_coding
376	GIR	16	45727235	52149496	16	51819919	51824310	4392	-	ENSBTAG00000018723	SLC25A34	protein_coding
377	GIR	16	45727235	52149496	16	51825824	51865648	39825	-	ENSBTAG00000018722	PLEKHM2	protein_coding
378	GIR	16	45727235	52149496	16	51881399	51918806	37408	-	ENSBTAG00000039662	#N/A	protein_coding
379	GIR	16	45727235	52149496	16	51888944	51889047	104	+	ENSBTAG00000043486	U6	snRNA
380	GIR	16	45727235	52149496	16	51949575	51958274	8700	+	ENSBTAG00000002478	AGMAT	protein_coding
381	GIR	16	45727235	52149496	16	51959038	51998821	39784	-	ENSBTAG00000002476	DNAJC16	protein_coding
382	GIR	16	45727235	52149496	16	52000725	52023460	22736	+	ENSBTAG00000002472	CASP9	protein_coding
383	GIR	16	45727235	52149496	16	52022459	52038878	16420	-	ENSBTAG00000024496	CELA2A	protein_coding
384	GIR	16	45727235	52149496	16	52045644	52053426	7783	-	ENSBTAG00000024497	CTRC	protein_coding
385	GIR	16	45727235	52149496	16	52057202	52075315	18114	-	ENSBTAG00000009048	EFHD2	protein_coding
386	GIR	16	45727235	52149496	16	52086460	52251893	165434	-	ENSBTAG00000002408	FHAD1	protein_coding
387	GIR	19	42054880	46678246	19	42049435	42093855	44421	-	ENSBTAG00000016740	ACLY	protein_coding
388	GIR	19	42054880	46678246	19	42064350	42065375	1026	+	ENSBTAG00000050335	#N/A	protein_coding
389	GIR	19	42054880	46678246	19	42107008	42130544	23537	+	ENSBTAG00000013698	TTC25	protein_coding
390	GIR	19	42054880	46678246	19	42130921	42138136	7216	+	ENSBTAG00000025762	CNP	protein_coding
391	GIR	19	42054880	46678246	19	42139364	42169593	30230	-	ENSBTAG00000002654	DNAJC7	protein_coding
392	GIR	19	42054880	46678246	19	42171684	42176531	4848	+	ENSBTAG00000002657	NKIRAS2	protein_coding
393	GIR	19	42054880	46678246	19	42177663	42235344	57682	-	ENSBTAG00000046162	ZNF385C	protein_coding
394	GIR	19	42054880	46678246	19	42189839	42210142	20304	-	ENSBTAG00000048660	C19H17orf113	protein_coding
395	GIR	19	42054880	46678246	19	42237031	42247670	10640	-	ENSBTAG00000046580	DHX58	protein_coding
396	GIR	19	42054880	46678246	19	42247950	42256261	8312	-	ENSBTAG00000044019	KAT2A	protein_coding
397	GIR	19	42054880	46678246	19	42256788	42280743	23956	-	ENSBTAG00000006982	RAB5C	protein_coding
398	GIR	19	42054880	46678246	19	42257571	42258084	514	+	ENSBTAG00000024979	HSPB9	protein_coding
399	GIR	19	42054880	46678246	19	42283857	42299780	15924	-	ENSBTAG00000001195	KCNH4	protein_coding
400	GIR	19	42054880	46678246	19	42302320	42303571	1252	-	ENSBTAG00000000665	HCRT	protein_coding
401	GIR	19	42054880	46678246	19	42307188	42312293	5106	-	ENSBTAG00000000666	GHDC	protein_coding
402	GIR	19	42054880	46678246	19	42319170	42357910	38741	-	ENSBTAG00000010125	STAT5B	protein_coding
403	GIR	19	42054880	46678246	19	42387164	42390885	3722	+	ENSBTAG00000052763	#N/A	lncRNA
404	GIR	19	42054880	46678246	19	42395221	42416545	21325	+	ENSBTAG00000009496	STAT5A	protein_coding
405	GIR	19	42054880	46678246	19	42417949	42491771	73823	-	ENSBTAG00000021523	STAT3	protein_coding
406	GIR	19	42054880	46678246	19	42507157	42521900	14744	-	ENSBTAG00000039684	CAVIN1	protein_coding
407	GIR	19	42054880	46678246	19	42545957	42546808	852	+	ENSBTAG00000053969	#N/A	protein_coding
408	GIR	19	42054880	46678246	19	42555705	42611486	55782	+	ENSBTAG00000019218	ATP6V0A1	protein_coding
409	GIR	19	42054880	46678246	19	42586453	42586587	135	+	ENSBTAG00000046078	#N/A	snoRNA
410	GIR	19	42054880	46678246	19	42618490	42625469	6980	+	ENSBTAG00000047956	NAGLU	protein_coding
411	GIR	19	42054880	46678246	19	42627994	42630487	2494	+	ENSBTAG00000047604	HSD17B1	protein_coding
412	GIR	19	42054880	46678246	19	42639186	42642459	3274	+	ENSBTAG00000046746	COASY	protein_coding
413	GIR	19	42054880	46678246	19	42643523	42650621	7099	+	ENSBTAG00000046670	MLX	protein_coding
414	GIR	19	42054880	46678246	19	42650230	42654921	4692	-	ENSBTAG00000020907	PSMC3IP	protein_coding
415	GIR	19	42054880	46678246	19	42657793	42677130	19338	-	ENSBTAG00000032493	RETREG3	protein_coding
416	GIR	19	42054880	46678246	19	42676073	42680834	4762	+	ENSBTAG00000048152	TUBG1	protein_coding
417	GIR	19	42054880	46678246	19	42720105	42725012	4908	+	ENSBTAG00000030347	TUBG2	protein_coding
418	GIR	19	42054880	46678246	19	42725940	42734368	8429	-	ENSBTAG00000019090	PLEKHH3	protein_coding
419	GIR	19	42054880	46678246	19	42736941	42738908	1968	-	ENSBTAG00000019095	CCR10	protein_coding
420	GIR	19	42054880	46678246	19	42739776	42753673	13898	+	ENSBTAG00000019097	CNTNAP1	protein_coding
421	GIR	19	42054880	46678246	19	42754606	42786890	32285	-	ENSBTAG00000021918	EZH1	protein_coding
422	GIR	19	42054880	46678246	19	42799859	42802110	2252	+	ENSBTAG00000019903	RAMP2	protein_coding
423	GIR	19	42054880	46678246	19	42805687	42810586	4900	+	ENSBTAG00000019906	VPS25	protein_coding
424	GIR	19	42054880	46678246	19	42811378	42827596	16219	+	ENSBTAG00000019907	WNK4	protein_coding
425	GIR	19	42054880	46678246	19	42827055	42828164	1110	-	ENSBTAG00000019911	COA3	protein_coding
426	GIR	19	42054880	46678246	19	42828503	42836826	8324	+	ENSBTAG00000019912	CNTD1	protein_coding
427	GIR	19	42054880	46678246	19	42837412	42848106	10695	-	ENSBTAG00000019914	BECN1	protein_coding
428	GIR	19	42054880	46678246	19	42859304	42866438	7135	+	ENSBTAG00000019918	PSME3	protein_coding
429	GIR	19	42054880	46678246	19	42863961	42872446	8486	+	ENSBTAG00000030334	AOC2	protein_coding
430	GIR	19	42054880	46678246	19	42872899	42879842	6944	+	ENSBTAG00000030333	AOC3	protein_coding
431	GIR	19	42054880	46678246	19	42885853	42890067	4215	+	ENSBTAG00000046264	#N/A	pseudogene
432	GIR	19	42054880	46678246	19	42892778	42892884	107	-	ENSBTAG00000052353	U6	snRNA
433	GIR	19	42054880	46678246	19	42896014	42919772	23759	+	ENSBTAG00000039321	SAO	protein_coding
434	GIR	19	42054880	46678246	19	42921502	42933320	11819	+	ENSBTAG00000001041	#N/A	protein_coding
435	GIR	19	42054880	46678246	19	42949691	42960484	10794	+	ENSBTAG00000010184	G6PC	protein_coding
436	GIR	19	42054880	46678246	19	42993675	43002885	9211	-	ENSBTAG00000015136	AARSD1	protein_coding
437	GIR	19	42054880	46678246	19	43006019	43011475	5457	-	ENSBTAG00000049300	AARSD1	protein_coding
438	GIR	19	42054880	46678246	19	43012010	43020122	8113	+	ENSBTAG00000015140	RUNDC1	protein_coding
439	GIR	19	42054880	46678246	19	43026103	43028384	2282	+	ENSBTAG00000017441	RPL27	protein_coding
440	GIR	19	42054880	46678246	19	43030226	43044830	14605	+	ENSBTAG00000007389	IFI35	protein_coding
441	GIR	19	42054880	46678246	19	43044124	43051001	6878	-	ENSBTAG00000007390	VAT1	protein_coding
442	GIR	19	42054880	46678246	19	43051798	43056172	4375	+	ENSBTAG00000007393	RND2	protein_coding
443	GIR	19	42054880	46678246	19	43069372	43139018	69647	-	ENSBTAG00000022520	BRCA1	protein_coding
444	GIR	19	42054880	46678246	19	43140344	43169417	29074	+	ENSBTAG00000001632	NBR1	protein_coding
445	GIR	19	42054880	46678246	19	43169555	43176493	6939	+	ENSBTAG00000006801	TMEM106A	protein_coding
446	GIR	19	42054880	46678246	19	43195585	43195775	191	+	ENSBTAG00000049749	U2	snRNA
447	GIR	19	42054880	46678246	19	43203123	43203311	189	+	ENSBTAG00000030314	U2	snRNA
448	GIR	19	42054880	46678246	19	43210557	43210747	191	+	ENSBTAG00000051505	U2	snRNA
449	GIR	19	42054880	46678246	19	43221844	43222034	191	+	ENSBTAG00000049920	U2	snRNA
450	GIR	19	42054880	46678246	19	43229814	43230004	191	+	ENSBTAG00000050956	U2	snRNA
451	GIR	19	42054880	46678246	19	43234239	43234428	190	+	ENSBTAG00000030308	U2	snRNA
452	GIR	19	42054880	46678246	19	43241355	43245467	4113	+	ENSBTAG00000053307	#N/A	protein_coding
453	GIR	19	42054880	46678246	19	43242759	43242949	191	+	ENSBTAG00000052292	U2	snRNA
454	GIR	19	42054880	46678246	19	43246328	43246518	191	-	ENSBTAG00000050664	U2	snRNA
455	GIR	19	42054880	46678246	19	43247067	43285248	38182	-	ENSBTAG00000049347	#N/A	protein_coding
456	GIR	19	42054880	46678246	19	43252658	43252848	191	-	ENSBTAG00000053925	U2	snRNA
457	GIR	19	42054880	46678246	19	43263952	43264143	192	-	ENSBTAG00000049357	U2	snRNA
458	GIR	19	42054880	46678246	19	43267531	43267720	190	+	ENSBTAG00000045620	U2	snRNA
459	GIR	19	42054880	46678246	19	43279069	43283183	4115	+	ENSBTAG00000053634	#N/A	protein_coding
460	GIR	19	42054880	46678246	19	43284044	43284234	191	-	ENSBTAG00000050245	U2	snRNA
461	GIR	19	42054880	46678246	19	43289823	43290301	479	+	ENSBTAG00000030305	#N/A	protein_coding
462	GIR	19	42054880	46678246	19	43290850	43291041	192	+	ENSBTAG00000053656	U2	snRNA
463	GIR	19	42054880	46678246	19	43294703	43294893	191	+	ENSBTAG00000051514	U2	snRNA
464	GIR	19	42054880	46678246	19	43308818	43309008	191	-	ENSBTAG00000051825	U2	snRNA
465	GIR	19	42054880	46678246	19	43320170	43320360	191	-	ENSBTAG00000052024	U2	snRNA
466	GIR	19	42054880	46678246	19	43334213	43334403	191	-	ENSBTAG00000049633	U2	snRNA
467	GIR	19	42054880	46678246	19	43342402	43344318	1917	+	ENSBTAG00000016847	ARL4D	protein_coding
468	GIR	19	42054880	46678246	19	43415313	43443775	28463	+	ENSBTAG00000008339	DHX8	protein_coding
469	GIR	19	42054880	46678246	19	43447918	43462772	14855	-	ENSBTAG00000008333	ETV4	protein_coding
470	GIR	19	42054880	46678246	19	43548089	43566761	18673	-	ENSBTAG00000015751	MEOX1	protein_coding
471	GIR	19	42054880	46678246	19	43644345	43649198	4854	-	ENSBTAG00000053970	SOST	protein_coding
472	GIR	19	42054880	46678246	19	43658550	43671863	13314	-	ENSBTAG00000003966	DUSP3	protein_coding
473	GIR	19	42054880	46678246	19	43673337	43676150	2814	+	ENSBTAG00000045732	CFAP97D1	protein_coding
474	GIR	19	42054880	46678246	19	43688049	43714818	26770	-	ENSBTAG00000017536	MPP3	protein_coding
475	GIR	19	42054880	46678246	19	43733650	43745515	11866	+	ENSBTAG00000007434	CD300LG	protein_coding
476	GIR	19	42054880	46678246	19	43761909	43789395	27487	-	ENSBTAG00000001279	MPP2	protein_coding
477	GIR	19	42054880	46678246	19	43812831	43813560	730	-	ENSBTAG00000002441	PPY	protein_coding
478	GIR	19	42054880	46678246	19	43821266	43822992	1727	-	ENSBTAG00000046022	PYY	protein_coding
479	GIR	19	42054880	46678246	19	43832593	43833784	1192	-	ENSBTAG00000045652	PYY2	protein_coding
480	GIR	19	42054880	46678246	19	43861632	43866825	5194	+	ENSBTAG00000016249	NAGS	protein_coding
481	GIR	19	42054880	46678246	19	43868247	43871745	3499	-	ENSBTAG00000016251	TMEM101	protein_coding
482	GIR	19	42054880	46678246	19	43884990	43904700	19711	-	ENSBTAG00000016252	LSM12	protein_coding
483	GIR	19	42054880	46678246	19	43907173	43912005	4833	+	ENSBTAG00000016253	G6PC3	protein_coding
484	GIR	19	42054880	46678246	19	43912352	43951162	38811	-	ENSBTAG00000016254	HDAC5	protein_coding
485	GIR	19	42054880	46678246	19	43951041	43951118	78	-	ENSBTAG00000048970	#N/A	miRNA
486	GIR	19	42054880	46678246	19	43971820	43985354	13535	+	ENSBTAG00000004464	HROB	protein_coding
487	GIR	19	42054880	46678246	19	43988805	43997148	8344	+	ENSBTAG00000019658	ASB16	protein_coding
488	GIR	19	42054880	46678246	19	43994278	43994958	681	-	ENSBTAG00000055030	#N/A	protein_coding
489	GIR	19	42054880	46678246	19	44005513	44009459	3947	+	ENSBTAG00000019660	TMUB2	protein_coding
490	GIR	19	42054880	46678246	19	44009199	44017030	7832	-	ENSBTAG00000019662	ATXN7L3	protein_coding
491	GIR	19	42054880	46678246	19	44017094	44018122	1029	+	ENSBTAG00000049992	#N/A	lncRNA
492	GIR	19	42054880	46678246	19	44022180	44035259	13080	-	ENSBTAG00000005067	UBTF	protein_coding
493	GIR	19	42054880	46678246	19	44040466	44040711	246	+	ENSBTAG00000050012	#N/A	protein_coding
494	GIR	19	42054880	46678246	19	44065112	44082448	17337	-	ENSBTAG00000001610	SLC4A1	protein_coding
495	GIR	19	42054880	46678246	19	44116205	44125810	9606	+	ENSBTAG00000001615	RUNDC3A	protein_coding
496	GIR	19	42054880	46678246	19	44126334	44130992	4659	-	ENSBTAG00000019463	SLC25A39	protein_coding
497	GIR	19	42054880	46678246	19	44149003	44156201	7199	+	ENSBTAG00000018823	GRN	protein_coding
498	GIR	19	42054880	46678246	19	44156311	44167029	10719	-	ENSBTAG00000011447	FAM171A2	protein_coding
499	GIR	19	42054880	46678246	19	44172212	44185276	13065	-	ENSBTAG00000008165	ITGA2B	protein_coding
500	GIR	19	42054880	46678246	19	44191849	44284815	92967	-	ENSBTAG00000038316	GPATCH8	protein_coding
501	GIR	19	42054880	46678246	19	44198134	44199294	1161	+	ENSBTAG00000051141	#N/A	protein_coding
502	GIR	19	42054880	46678246	19	44328506	44330388	1883	+	ENSBTAG00000020590	FZD2	protein_coding
503	GIR	19	42054880	46678246	19	44410793	44424220	13428	+	ENSBTAG00000039485	MEIOC	protein_coding
504	GIR	19	42054880	46678246	19	44427063	44436404	9342	-	ENSBTAG00000005693	CCDC43	protein_coding
505	GIR	19	42054880	46678246	19	44448991	44478957	29967	+	ENSBTAG00000005696	DBF4B	protein_coding
506	GIR	19	42054880	46678246	19	44482064	44507278	25215	+	ENSBTAG00000001735	ADAM11	protein_coding
507	GIR	19	42054880	46678246	19	44526681	44554914	28234	-	ENSBTAG00000004036	GJC1	protein_coding
508	GIR	19	42054880	46678246	19	44564294	44566917	2624	+	ENSBTAG00000016736	HIGD1B	protein_coding
509	GIR	19	42054880	46678246	19	44566296	44603604	37309	-	ENSBTAG00000013526	EFTUD2	protein_coding
510	GIR	19	42054880	46678246	19	44575115	44575188	74	-	ENSBTAG00000044884	bta-mir-2343	miRNA
511	GIR	19	42054880	46678246	19	44603495	44608759	5265	+	ENSBTAG00000049540	CCDC103	protein_coding
512	GIR	19	42054880	46678246	19	44609317	44610582	1266	+	ENSBTAG00000013532	FAM187A	protein_coding
513	GIR	19	42054880	46678246	19	44611313	44621130	9818	-	ENSBTAG00000013534	GFAP	protein_coding
514	GIR	19	42054880	46678246	19	44629534	44650895	21362	-	ENSBTAG00000008088	KIF18B	protein_coding
515	GIR	19	42054880	46678246	19	44658033	44665380	7348	-	ENSBTAG00000011759	C1QL1	protein_coding
516	GIR	19	42054880	46678246	19	44675321	44675737	417	+	ENSBTAG00000051790	#N/A	protein_coding
517	GIR	19	42054880	46678246	19	44704036	44707865	3830	+	ENSBTAG00000053720	#N/A	lncRNA
518	GIR	19	42054880	46678246	19	44717121	44737363	20243	-	ENSBTAG00000006048	DCAKD	protein_coding
519	GIR	19	42054880	46678246	19	44745276	44776088	30813	+	ENSBTAG00000006051	NMT1	protein_coding
520	GIR	19	42054880	46678246	19	44781286	44802191	20906	-	ENSBTAG00000006052	PLCD3	protein_coding
521	GIR	19	42054880	46678246	19	44803416	44810326	6911	+	ENSBTAG00000006054	ACBD4	protein_coding
522	GIR	19	42054880	46678246	19	44814089	44816001	1913	+	ENSBTAG00000006056	HEXIM1	protein_coding
523	GIR	19	42054880	46678246	19	44822055	44828523	6469	+	ENSBTAG00000024974	HEXIM2	protein_coding
524	GIR	19	42054880	46678246	19	44863248	44892548	29301	+	ENSBTAG00000004196	FMNL1	protein_coding
525	GIR	19	42054880	46678246	19	44889563	44892848	3286	-	ENSBTAG00000024975	#N/A	protein_coding
526	GIR	19	42054880	46678246	19	44908849	44952435	43587	-	ENSBTAG00000007084	MAP3K14	protein_coding
527	GIR	19	42054880	46678246	19	44995862	44995965	104	+	ENSBTAG00000043534	U6	snRNA
528	GIR	19	42054880	46678246	19	45042256	45058084	15829	-	ENSBTAG00000000571	ARHGAP27	protein_coding
529	GIR	19	42054880	46678246	19	45071025	45071131	107	-	ENSBTAG00000053075	U6	snRNA
530	GIR	19	42054880	46678246	19	45075121	45075870	750	-	ENSBTAG00000054347	#N/A	protein_coding
531	GIR	19	42054880	46678246	19	45077683	45078810	1128	+	ENSBTAG00000054137	#N/A	lncRNA
532	GIR	19	42054880	46678246	19	45080029	45137328	57300	-	ENSBTAG00000020359	PLEKHM1	protein_coding
533	GIR	19	42054880	46678246	19	45160172	45160473	302	-	ENSBTAG00000050518	#N/A	protein_coding
534	GIR	19	42054880	46678246	19	45160546	45189379	28834	-	ENSBTAG00000027274	#N/A	protein_coding
535	GIR	19	42054880	46678246	19	45197569	45209062	11494	-	ENSBTAG00000050086	#N/A	protein_coding
536	GIR	19	42054880	46678246	19	45209905	45220950	11046	-	ENSBTAG00000000030	RDM1	protein_coding
537	GIR	19	42054880	46678246	19	45222278	45251778	29501	-	ENSBTAG00000000029	LYZL6	protein_coding
538	GIR	19	42054880	46678246	19	45252253	45252618	366	+	ENSBTAG00000024942	RPRML	protein_coding
539	GIR	19	42054880	46678246	19	45277559	45298155	20597	-	ENSBTAG00000015958	GOSR2	protein_coding
540	GIR	19	42054880	46678246	19	45336095	45341333	5239	-	ENSBTAG00000002664	WNT9B	protein_coding
541	GIR	19	42054880	46678246	19	45384549	45434296	49748	+	ENSBTAG00000016012	WNT3	protein_coding
542	GIR	19	42054880	46678246	19	45443488	45591669	148182	-	ENSBTAG00000008442	NSF	protein_coding
543	GIR	19	42054880	46678246	19	45605688	45624227	18540	+	ENSBTAG00000006785	ARF2	protein_coding
544	GIR	19	42054880	46678246	19	45723662	45723768	107	+	ENSBTAG00000053203	U6	snRNA
545	GIR	19	42054880	46678246	19	45791345	45843559	52215	+	ENSBTAG00000002749	CRHR1	lncRNA
546	GIR	19	42054880	46678246	19	45849428	45859038	9611	+	ENSBTAG00000052240	SPPL2C	protein_coding
547	GIR	19	42054880	46678246	19	45883594	46004542	120949	+	ENSBTAG00000017512	MAPT	protein_coding
548	GIR	19	42054880	46678246	19	46008699	46179281	170583	-	ENSBTAG00000012564	KANSL1	protein_coding
549	GIR	19	42054880	46678246	19	46114000	46114377	378	+	ENSBTAG00000046260	#N/A	protein_coding
550	GIR	19	42054880	46678246	19	46204190	46261649	57460	-	ENSBTAG00000002726	CDC27	protein_coding
551	GIR	19	42054880	46678246	19	46285322	46300142	14821	+	ENSBTAG00000021916	MYL4	protein_coding
552	GIR	19	42054880	46678246	19	46308772	46312096	3325	-	ENSBTAG00000025165	#N/A	pseudogene
553	GIR	19	42054880	46678246	19	46329945	46392416	62472	+	ENSBTAG00000009987	ITGB3	protein_coding
554	GIR	19	42054880	46678246	19	46427098	46427478	381	-	ENSBTAG00000051312	#N/A	protein_coding
555	GIR	19	42054880	46678246	19	46545400	46565714	20315	+	ENSBTAG00000055001	#N/A	lncRNA
556	GIR	19	42054880	46678246	19	46594360	46599864	5505	+	ENSBTAG00000051497	#N/A	lncRNA

## Sheet: Pathways involved
Table S3 – Genes found in Gyr’s runs of homozygosity islands and the processes that are involved
	geneSet	description	link	size	overlap	expect	enrichmentRatio	pValue	FDR	overlapId	userId
1	bta05165	Human papillomavirus infection	http://www.kegg.jp/kegg-bin/show_pathway?bta05165+112446776+281871+282642+286768+286877+504242+507480+515011+516433+523325+538507+539203+540216+540753+541101+615356+787633	354	17	6.90025	2.46368	0.000516136	0.166712	112446776;281871;282642;286768;286877;504242;507480;515011;516433;523325;538507;539203;540216;540753;541101;615356;787633	ENSBTAG00000019336;ENSBTAG00000016198;ENSBTAG00000021210;ENSBTAG00000024525;ENSBTAG00000002483;ENSBTAG00000014119;ENSBTAG00000010696;ENSBTAG00000014707;ENSBTAG00000014705;ENSBTAG00000019218;ENSBTAG00000048152;ENSBTAG00000030347;ENSBTAG00000016254;ENSBTAG00000008165;ENSBTAG00000020590;ENSBTAG00000016012;ENSBTAG00000009987
2	bta05166	Human T-cell leukemia virus 1 infection	http://www.kegg.jp/kegg-bin/show_pathway?bta05166+112446776+281033+282375+282376+508367+509107+523325+538507+539203+540106+540660+540753+618516	268	13	5.22392	2.48855	0.00217526	0.351305	112446776;281033;282375;282376;508367;509107;523325;538507;539203;540106;540660;540753;618516	ENSBTAG00000019336;ENSBTAG00000021697;ENSBTAG00000017462;ENSBTAG00000016198;ENSBTAG00000026489;ENSBTAG00000018073;ENSBTAG00000010696;ENSBTAG00000010125;ENSBTAG00000009496;ENSBTAG00000020590;ENSBTAG00000007084;ENSBTAG00000016012;ENSBTAG00000002726
3	bta00410	beta-Alanine metabolism	http://www.kegg.jp/kegg-bin/show_pathway?bta00410+100336082+281002+518852+789307	34	4	0.662736	6.03558	0.00409011	0.440368	100336082;281002;518852;789307	ENSBTAG00000019625;ENSBTAG00000030334;ENSBTAG00000030333;ENSBTAG00000001041
4	bta00360	Phenylalanine metabolism	http://www.kegg.jp/kegg-bin/show_pathway?bta00360+100336082+281002+789307	23	3	0.448322	6.69163	0.00966888	0.74883	100336082;281002;789307	ENSBTAG00000030334;ENSBTAG00000030333;ENSBTAG00000001041
5	bta03010	Ribosome	http://www.kegg.jp/kegg-bin/show_pathway?bta03010+101902490+101907518+282688+404137+506358+510347+513222+616065	158	8	3.07977	2.59759	0.0119656	0.74883	101902490;101907518;282688;404137;506358;510347;513222;616065	ENSBTAG00000003228;ENSBTAG00000001174;ENSBTAG00000019147;ENSBTAG00000047136;ENSBTAG00000047136;ENSBTAG00000014423;ENSBTAG00000004872;ENSBTAG00000017441
6	bta04330	Notch signaling pathway	http://www.kegg.jp/kegg-bin/show_pathway?bta04330+112446776+523325+539203+787633	48	4	0.935627	4.27521	0.0139102	0.74883	112446776;523325;539203;787633	ENSBTAG00000019336;ENSBTAG00000016198;ENSBTAG00000002483;ENSBTAG00000010696
7	bta04310	Wnt signaling pathway	http://www.kegg.jp/kegg-bin/show_pathway?bta04310+112446776+523325+534010+538507+539203+539639+540753	147	7	2.86536	2.44297	0.0246513	0.883765	112446776;523325;534010;538507;539203;539639;540753	ENSBTAG00000001749;ENSBTAG00000019336;ENSBTAG00000016198;ENSBTAG00000005748;ENSBTAG00000010696;ENSBTAG00000020590;ENSBTAG00000016012
8	bta04726	Serotonergic synapse	http://www.kegg.jp/kegg-bin/show_pathway?bta04726+281201+282211+519394+532114+616094+785824	116	6	2.2611	2.65358	0.0256019	0.883765	281201;282211;519394;532114;616094;785824	ENSBTAG00000040304;ENSBTAG00000016624;ENSBTAG00000039011;ENSBTAG00000026501;ENSBTAG00000026502;ENSBTAG00000000215
9	bta05217	Basal cell carcinoma	http://www.kegg.jp/kegg-bin/show_pathway?bta05217+523325+538507+539203+540753	63	4	1.22801	3.2573	0.0340775	0.883765	523325;538507;539203;540753	ENSBTAG00000019336;ENSBTAG00000010696;ENSBTAG00000020590;ENSBTAG00000016012
10	bta05215	Prostate cancer	http://www.kegg.jp/kegg-bin/show_pathway?bta05215+100140945+112446776+509107+540106+541166	95	5	1.85176	2.70013	0.0377145	0.883765	100140945;112446776;509107;540106;541166	ENSBTAG00000014915;ENSBTAG00000021697;ENSBTAG00000017462;ENSBTAG00000016198;ENSBTAG00000002472
11	bta00350	Tyrosine metabolism	http://www.kegg.jp/kegg-bin/show_pathway?bta00350+100336082+281002+789307	39	3	0.760197	3.94634	0.0398258	0.883765	100336082;281002;789307	ENSBTAG00000030334;ENSBTAG00000030333;ENSBTAG00000001041
12	bta03013	RNA transport	http://www.kegg.jp/kegg-bin/show_pathway?bta03013+286819+444858+506836+511392+539639+616055+783760	164	7	3.19673	2.18974	0.0410959	0.883765	286819;444858;506836;511392;539639;616055;783760	ENSBTAG00000014724;ENSBTAG00000001749;ENSBTAG00000012881;ENSBTAG00000011414;ENSBTAG00000012481;ENSBTAG00000017652;ENSBTAG00000005898
13	bta00140	Steroid hormone biosynthesis	http://www.kegg.jp/kegg-bin/show_pathway?bta00140+282211+353107+510507+785824	67	4	1.30598	3.06283	0.0413368	0.883765	282211;353107;510507;785824	ENSBTAG00000026501;ENSBTAG00000026502;ENSBTAG00000005287;ENSBTAG00000047604
14	bta05223	Non-small cell lung cancer	http://www.kegg.jp/kegg-bin/show_pathway?bta05223+100140945+282375+282376+508541	67	4	1.30598	3.06283	0.0413368	0.883765	100140945;282375;282376;508541	ENSBTAG00000002472;ENSBTAG00000010125;ENSBTAG00000009496;ENSBTAG00000021523
15	bta01210	2-Oxocarboxylic acid metabolism	http://www.kegg.jp/kegg-bin/show_pathway?bta01210+280976+538004	18	2	0.35086	5.70027	0.0471034	0.883765	280976;538004	ENSBTAG00000006429;ENSBTAG00000016249
16	bta04916	Melanogenesis	http://www.kegg.jp/kegg-bin/show_pathway?bta04916+112446776+523325+538507+539203+540753	102	5	1.98821	2.51483	0.0487357	0.883765	112446776;523325;538507;539203;540753	ENSBTAG00000019336;ENSBTAG00000016198;ENSBTAG00000010696;ENSBTAG00000020590;ENSBTAG00000016012
17	bta04933	AGE-RAGE signaling pathway in diabetic complications	http://www.kegg.jp/kegg-bin/show_pathway?bta04933+282375+282376+286877+508541+513057	102	5	1.98821	2.51483	0.0487357	0.883765	282375;282376;286877;508541;513057	ENSBTAG00000014119;ENSBTAG00000010125;ENSBTAG00000009496;ENSBTAG00000021523;ENSBTAG00000006052
18	bta00260	Glycine, serine and threonine metabolism	http://www.kegg.jp/kegg-bin/show_pathway?bta00260+100336082+281002+789307	43	3	0.838166	3.57924	0.050862	0.883765	100336082;281002;789307	ENSBTAG00000030334;ENSBTAG00000030333;ENSBTAG00000001041
19	bta00770	Pantothenate and CoA biosynthesis	http://www.kegg.jp/kegg-bin/show_pathway?bta00770+514589+614728	19	2	0.370353	5.40026	0.0519862	0.883765	514589;614728	ENSBTAG00000002479;ENSBTAG00000046746
20	bta04931	Insulin resistance	http://www.kegg.jp/kegg-bin/show_pathway?bta04931+286877+369023+508531+508541+538710	109	5	2.12465	2.35332	0.0614748	0.992818	286877;369023;508531;508541;538710	ENSBTAG00000014119;ENSBTAG00000021523;ENSBTAG00000046670;ENSBTAG00000010184;ENSBTAG00000016253
21	bta04742	Taste transduction	http://www.kegg.jp/kegg-bin/show_pathway?bta04742+519394+523473+532114+616094	79	4	1.53989	2.59759	0.0679544	1	519394;523473;532114;616094	ENSBTAG00000040304;ENSBTAG00000016624;ENSBTAG00000039011;ENSBTAG00000016734
22	bta05224	Breast cancer	http://www.kegg.jp/kegg-bin/show_pathway?bta05224+353120+523325+538507+539203+540753+787633	150	6	2.92384	2.0521	0.0726714	1	353120;523325;538507;539203;540753;787633	ENSBTAG00000019336;ENSBTAG00000002483;ENSBTAG00000010696;ENSBTAG00000022520;ENSBTAG00000020590;ENSBTAG00000016012
23	bta04390	Hippo signaling pathway	http://www.kegg.jp/kegg-bin/show_pathway?bta04390+286877+515105+523325+538507+539203+540753	151	6	2.94333	2.03851	0.074519	1	286877;515105;523325;538507;539203;540753	ENSBTAG00000019336;ENSBTAG00000005812;ENSBTAG00000014119;ENSBTAG00000010696;ENSBTAG00000020590;ENSBTAG00000016012
24	bta05161	Hepatitis B	http://www.kegg.jp/kegg-bin/show_pathway?bta05161+100140945+112446776+282375+282376+508541+509107	152	6	2.96282	2.0251	0.0763933	1	100140945;112446776;282375;282376;508541;509107	ENSBTAG00000017462;ENSBTAG00000016198;ENSBTAG00000002472;ENSBTAG00000010125;ENSBTAG00000009496;ENSBTAG00000021523
25	bta04934	Cushing syndrome	http://www.kegg.jp/kegg-bin/show_pathway?bta04934+281716+509107+523325+538507+539203+540753	154	6	3.0018	1.9988	0.0802221	1	281716;509107;523325;538507;539203;540753	ENSBTAG00000019336;ENSBTAG00000017462;ENSBTAG00000010696;ENSBTAG00000020590;ENSBTAG00000016012;ENSBTAG00000002749
26	bta04672	Intestinal immune network for IgA production	http://www.kegg.jp/kegg-bin/show_pathway?bta04672+508367+539108+618516	55	3	1.07207	2.79832	0.0915958	1	508367;539108;618516	ENSBTAG00000026489;ENSBTAG00000019095;ENSBTAG00000007084
27	bta04630	JAK-STAT signaling pathway	http://www.kegg.jp/kegg-bin/show_pathway?bta04630+112446776+281189+282375+282376+508541+538672+540106	202	7	3.93743	1.77781	0.099626	1	112446776;281189;282375;282376;508541;538672;540106	ENSBTAG00000000476;ENSBTAG00000021697;ENSBTAG00000016198;ENSBTAG00000010125;ENSBTAG00000009496;ENSBTAG00000021523;ENSBTAG00000013534
28	bta04966	Collecting duct acid secretion	http://www.kegg.jp/kegg-bin/show_pathway?bta04966+286768+286817	28	2	0.545783	3.66446	0.1027	1	286768;286817	ENSBTAG00000019218;ENSBTAG00000001610
29	bta05167	Kaposi sarcoma-associated herpesvirus infection	http://www.kegg.jp/kegg-bin/show_pathway?bta05167+100140945+112446776+281201+508541+527278+534996+540106	206	7	4.0154	1.74329	0.107589	1	100140945;112446776;281201;508541;527278;534996;540106	ENSBTAG00000021697;ENSBTAG00000016198;ENSBTAG00000020034;ENSBTAG00000000215;ENSBTAG00000002472;ENSBTAG00000021523;ENSBTAG00000019914
30	bta03020	RNA polymerase	http://www.kegg.jp/kegg-bin/show_pathway?bta03020+505599+767843	29	2	0.565275	3.5381	0.10895	1	505599;767843	ENSBTAG00000040199;ENSBTAG00000005311
31	bta00020	Citrate cycle (TCA cycle)	http://www.kegg.jp/kegg-bin/show_pathway?bta00020+280976+511135	30	2	0.584767	3.42016	0.115299	1	280976;511135	ENSBTAG00000006429;ENSBTAG00000016740
32	bta04064	NF-kappa B signaling pathway	http://www.kegg.jp/kegg-bin/show_pathway?bta04064+508367+519958+534996+618516	96	4	1.87125	2.1376	0.117421	1	508367;519958;534996;618516	ENSBTAG00000019828;ENSBTAG00000026489;ENSBTAG00000020034;ENSBTAG00000007084
33	bta03040	Spliceosome	http://www.kegg.jp/kegg-bin/show_pathway?bta03040+507180+509425+536093+615156+767931	133	5	2.59247	1.92866	0.117928	1	507180;509425;536093;615156;767931	ENSBTAG00000001697;ENSBTAG00000006423;ENSBTAG00000006104;ENSBTAG00000008339;ENSBTAG00000013526
34	bta00052	Galactose metabolism	http://www.kegg.jp/kegg-bin/show_pathway?bta00052+369023+538710	31	2	0.604259	3.30984	0.121739	1	369023;538710	ENSBTAG00000010184;ENSBTAG00000016253
35	bta04721	Synaptic vesicle cycle	http://www.kegg.jp/kegg-bin/show_pathway?bta04721+286768+504457+517446	63	3	1.22801	2.44297	0.124281	1	286768;504457;517446	ENSBTAG00000020106;ENSBTAG00000019218;ENSBTAG00000008442
36	bta04922	Glucagon signaling pathway	http://www.kegg.jp/kegg-bin/show_pathway?bta04922+112446776+369023+509107+538710	99	4	1.92973	2.07283	0.127441	1	112446776;369023;509107;538710	ENSBTAG00000017462;ENSBTAG00000016198;ENSBTAG00000010184;ENSBTAG00000016253
37	bta00500	Starch and sucrose metabolism	http://www.kegg.jp/kegg-bin/show_pathway?bta00500+369023+538710	32	2	0.623752	3.2064	0.128265	1	369023;538710	ENSBTAG00000010184;ENSBTAG00000016253
38	bta04550	Signaling pathways regulating pluripotency of stem cells	http://www.kegg.jp/kegg-bin/show_pathway?bta04550+508541+523325+538507+539203+540753	137	5	2.67044	1.87235	0.129143	1	508541;523325;538507;539203;540753	ENSBTAG00000019336;ENSBTAG00000010696;ENSBTAG00000021523;ENSBTAG00000020590;ENSBTAG00000016012
39	bta04137	Mitophagy	http://www.kegg.jp/kegg-bin/show_pathway?bta04137+509107+515032+527278	66	3	1.28649	2.33193	0.137493	1	509107;515032;527278	ENSBTAG00000017462;ENSBTAG00000019914;ENSBTAG00000001632
40	bta05221	Acute myeloid leukemia	http://www.kegg.jp/kegg-bin/show_pathway?bta05221+282375+282376+508541	66	3	1.28649	2.33193	0.137493	1	282375;282376;508541	ENSBTAG00000010125;ENSBTAG00000009496;ENSBTAG00000021523
41	bta04215	Apoptosis	http://www.kegg.jp/kegg-bin/show_pathway?bta04215+100140945+527278	34	2	0.662736	3.01779	0.141553	1	100140945;527278	ENSBTAG00000002472;ENSBTAG00000019914
42	bta05169	Epstein-Barr virus infection	http://www.kegg.jp/kegg-bin/show_pathway?bta05169+100140945+281871+508367+508541+519958+534996+539784	227	7	4.42474	1.58201	0.154704	1	100140945;281871;508367;508541;519958;534996;539784	ENSBTAG00000005660;ENSBTAG00000019828;ENSBTAG00000020034;ENSBTAG00000014707;ENSBTAG00000002472;ENSBTAG00000021523;ENSBTAG00000007084
43	bta04062	Chemokine signaling pathway	http://www.kegg.jp/kegg-bin/show_pathway?bta04062+281201+282376+286877+508541+534996+539108	188	6	3.66454	1.63731	0.160806	1	281201;282376;286877;508541;534996;539108	ENSBTAG00000020034;ENSBTAG00000014119;ENSBTAG00000000215;ENSBTAG00000010125;ENSBTAG00000021523;ENSBTAG00000019095
44	bta00920	Sulfur metabolism	http://www.kegg.jp/kegg-bin/show_pathway?bta00920+532797	9	1	0.17543	5.70027	0.162428	1	532797	ENSBTAG00000015637
45	bta04920	Adipocytokine signaling pathway	http://www.kegg.jp/kegg-bin/show_pathway?bta04920+369023+508541+538710	72	3	1.40344	2.1376	0.165242	1	369023;508541;538710	ENSBTAG00000021523;ENSBTAG00000010184;ENSBTAG00000016253
46	bta04150	mTOR signaling pathway	http://www.kegg.jp/kegg-bin/show_pathway?bta04150+523325+538507+539203+540753+788925	152	5	2.96282	1.68758	0.175187	1	523325;538507;539203;540753;788925	ENSBTAG00000019336;ENSBTAG00000039784;ENSBTAG00000010696;ENSBTAG00000020590;ENSBTAG00000016012
47	bta04919	Thyroid hormone signaling pathway	http://www.kegg.jp/kegg-bin/show_pathway?bta04919+100140945+112446776+282642+513057	113	4	2.20262	1.81602	0.178493	1	100140945;112446776;282642;513057	ENSBTAG00000016198;ENSBTAG00000002472;ENSBTAG00000006052;ENSBTAG00000009987
48	bta04973	Carbohydrate digestion and absorption	http://www.kegg.jp/kegg-bin/show_pathway?bta04973+369023+538710	40	2	0.77969	2.56512	0.182923	1	369023;538710	ENSBTAG00000010184;ENSBTAG00000016253
49	bta05203	Viral carcinogenesis	http://www.kegg.jp/kegg-bin/show_pathway?bta05203+112446776+282375+282376+504242+508541+509107+534996	241	7	4.69763	1.49011	0.190634	1	112446776;282375;282376;504242;508541;509107;534996	ENSBTAG00000017462;ENSBTAG00000016198;ENSBTAG00000020034;ENSBTAG00000010125;ENSBTAG00000009496;ENSBTAG00000021523;ENSBTAG00000016254
50	bta04611	Platelet activation	http://www.kegg.jp/kegg-bin/show_pathway?bta04611+282642+286877+515011+534996	119	4	2.31958	1.72445	0.202216	1	282642;286877;515011;534996	ENSBTAG00000020034;ENSBTAG00000014119;ENSBTAG00000008165;ENSBTAG00000009987
51	bta04917	Prolactin signaling pathway	http://www.kegg.jp/kegg-bin/show_pathway?bta04917+282375+282376+508541	82	3	1.59836	1.87692	0.214636	1	282375;282376;508541	ENSBTAG00000010125;ENSBTAG00000009496;ENSBTAG00000021523
52	bta04110	Cell cycle	http://www.kegg.jp/kegg-bin/show_pathway?bta04110+112446776+512915+522122+540660	123	4	2.39755	1.66837	0.218529	1	112446776;512915;522122;540660	ENSBTAG00000016198;ENSBTAG00000024132;ENSBTAG00000018730;ENSBTAG00000002726
53	bta04142	Lysosome	http://www.kegg.jp/kegg-bin/show_pathway?bta04142+286768+531327+533357+789125	123	4	2.39755	1.66837	0.218529	1	286768;531327;533357;789125	ENSBTAG00000006552;ENSBTAG00000009506;ENSBTAG00000019218;ENSBTAG00000047956
54	bta04512	ECM-receptor interaction	http://www.kegg.jp/kegg-bin/show_pathway?bta04512+282642+515011+525795	83	3	1.61786	1.85431	0.219744	1	282642;515011;525795	ENSBTAG00000013191;ENSBTAG00000008165;ENSBTAG00000009987
55	bta04146	Peroxisome	http://www.kegg.jp/kegg-bin/show_pathway?bta04146+506631+518852+614539	84	3	1.63735	1.83223	0.224878	1	506631;518852;614539	ENSBTAG00000019625;ENSBTAG00000006200;ENSBTAG00000009309
56	bta03050	Proteasome	http://www.kegg.jp/kegg-bin/show_pathway?bta03050+100336105+539784	46	2	0.896643	2.23054	0.225775	1	100336105;539784	ENSBTAG00000005660;ENSBTAG00000019918
57	bta00061	Fatty acid biosynthesis	http://www.kegg.jp/kegg-bin/show_pathway?bta00061+508130	13	1	0.253399	3.94634	0.225926	1	508130	ENSBTAG00000002413
58	bta03450	Non-homologous end-joining	http://www.kegg.jp/kegg-bin/show_pathway?bta03450+510132	13	1	0.253399	3.94634	0.225926	1	510132	ENSBTAG00000006103
59	bta04727	GABAergic synapse	http://www.kegg.jp/kegg-bin/show_pathway?bta04727+281201+504457+508711	87	3	1.69582	1.76905	0.240415	1	281201;504457;508711	ENSBTAG00000008672;ENSBTAG00000000215;ENSBTAG00000008442
60	bta01212	Fatty acid metabolism	http://www.kegg.jp/kegg-bin/show_pathway?bta01212+508130+518852	49	2	0.95512	2.09398	0.247489	1	508130;518852	ENSBTAG00000019625;ENSBTAG00000002413
61	bta04962	Vasopressin-regulated water reabsorption	http://www.kegg.jp/kegg-bin/show_pathway?bta04962+504457+613749	49	2	0.95512	2.09398	0.247489	1	504457;613749	ENSBTAG00000006982;ENSBTAG00000008442
62	bta00510	N-Glycan biosynthesis	http://www.kegg.jp/kegg-bin/show_pathway?bta00510+520087+614624	50	2	0.974612	2.0521	0.254746	1	520087;614624	ENSBTAG00000005652;ENSBTAG00000012503
63	bta00520	Amino sugar and nucleotide sugar metabolism	http://www.kegg.jp/kegg-bin/show_pathway?bta00520+515773+537070	50	2	0.974612	2.0521	0.254746	1	515773;537070	ENSBTAG00000004009;ENSBTAG00000016516
64	bta04979	Cholesterol metabolism	http://www.kegg.jp/kegg-bin/show_pathway?bta04979+281033+510507	50	2	0.974612	2.0521	0.254746	1	281033;510507	ENSBTAG00000018073;ENSBTAG00000005287
65	bta04068	FoxO signaling pathway	http://www.kegg.jp/kegg-bin/show_pathway?bta04068+112446776+369023+508541+538710	132	4	2.57298	1.55462	0.25642	1	112446776;369023;508541;538710	ENSBTAG00000016198;ENSBTAG00000021523;ENSBTAG00000010184;ENSBTAG00000016253
66	bta00280	Valine, leucine and isoleucine degradation	http://www.kegg.jp/kegg-bin/show_pathway?bta00280+513504+518852	51	2	0.994104	2.01186	0.262009	1	513504;518852	ENSBTAG00000019625;ENSBTAG00000006548
67	bta05222	Small cell lung cancer	http://www.kegg.jp/kegg-bin/show_pathway?bta05222+100140945+512915+515011	94	3	1.83227	1.63731	0.277287	1	100140945;512915;515011	ENSBTAG00000018730;ENSBTAG00000002472;ENSBTAG00000008165
68	bta00120	Primary bile acid biosynthesis	http://www.kegg.jp/kegg-bin/show_pathway?bta00120+510507	17	1	0.331368	3.01779	0.284638	1	510507	ENSBTAG00000005287
69	bta00603	Glycosphingolipid biosynthesis	http://www.kegg.jp/kegg-bin/show_pathway?bta00603+533357	17	1	0.331368	3.01779	0.284638	1	533357	ENSBTAG00000009506
70	bta00910	Nitrogen metabolism	http://www.kegg.jp/kegg-bin/show_pathway?bta00910+515918	17	1	0.331368	3.01779	0.284638	1	515918	ENSBTAG00000017529
71	bta04371	Apelin signaling pathway	http://www.kegg.jp/kegg-bin/show_pathway?bta04371+281201+504201+504242+527278	140	4	2.72891	1.46578	0.291133	1	281201;504201;504242;527278	ENSBTAG00000000215;ENSBTAG00000019914;ENSBTAG00000016254;ENSBTAG00000021916
72	bta04210	Apoptosis	http://www.kegg.jp/kegg-bin/show_pathway?bta04210+100140945+508367+509107+512730	142	4	2.7679	1.44514	0.299919	1	100140945;508367;509107;512730	ENSBTAG00000017462;ENSBTAG00000020015;ENSBTAG00000002472;ENSBTAG00000007084
73	bta04151	PI3K-Akt signaling pathway	http://www.kegg.jp/kegg-bin/show_pathway?bta04151+100140945+281201+282642+353120+369023+509107+515011+538710+540106	373	9	7.27061	1.23786	0.303447	1	100140945;281201;282642;353120;369023;509107;515011;538710;540106	ENSBTAG00000021697;ENSBTAG00000017462;ENSBTAG00000000215;ENSBTAG00000002472;ENSBTAG00000010184;ENSBTAG00000022520;ENSBTAG00000016253;ENSBTAG00000008165;ENSBTAG00000009987
74	bta04070	Phosphatidylinositol signaling system	http://www.kegg.jp/kegg-bin/show_pathway?bta04070+513057+518523+532797	99	3	1.92973	1.55462	0.303965	1	513057;518523;532797	ENSBTAG00000005091;ENSBTAG00000015637;ENSBTAG00000006052
75	bta05231	Choline metabolism in cancer	http://www.kegg.jp/kegg-bin/show_pathway?bta05231+518523+539992+540106	100	3	1.94922	1.53907	0.309318	1	518523;539992;540106	ENSBTAG00000005091;ENSBTAG00000021697;ENSBTAG00000004243
76	bta00220	Arginine biosynthesis	http://www.kegg.jp/kegg-bin/show_pathway?bta00220+538004	19	1	0.370353	2.70013	0.312311	1	538004	ENSBTAG00000016249
77	bta05418	Fluid shear stress and atherosclerosis	http://www.kegg.jp/kegg-bin/show_pathway?bta05418+282642+286877+515011+540106	145	4	2.82637	1.41524	0.313156	1	282642;286877;515011;540106	ENSBTAG00000021697;ENSBTAG00000014119;ENSBTAG00000008165;ENSBTAG00000009987
78	bta05162	Measles	http://www.kegg.jp/kegg-bin/show_pathway?bta05162+282375+282376+508541+515105	146	4	2.84587	1.40555	0.317581	1	282375;282376;508541;515105	ENSBTAG00000005812;ENSBTAG00000010125;ENSBTAG00000009496;ENSBTAG00000021523
79	bta00532	Glycosaminoglycan biosynthesis	http://www.kegg.jp/kegg-bin/show_pathway?bta00532+522406	20	1	0.389845	2.56512	0.325747	1	522406	ENSBTAG00000037523
80	bta04730	Long-term depression	http://www.kegg.jp/kegg-bin/show_pathway?bta04730+281716+534996	60	2	1.16953	1.71008	0.327132	1	281716;534996	ENSBTAG00000020034;ENSBTAG00000002749
81	bta04010	MAPK signaling pathway	http://www.kegg.jp/kegg-bin/show_pathway?bta04010+281296+505369+508367+509107+519958+540106+615432	292	7	5.69173	1.22985	0.342857	1	281296;505369;508367;509107;519958;540106;615432	ENSBTAG00000017103;ENSBTAG00000021697;ENSBTAG00000019828;ENSBTAG00000017462;ENSBTAG00000003966;ENSBTAG00000007084;ENSBTAG00000017512
82	bta04510	Focal adhesion	http://www.kegg.jp/kegg-bin/show_pathway?bta04510+282642+515011+540106+616294+790892	198	5	3.85946	1.29552	0.343061	1	282642;515011;540106;616294;790892	ENSBTAG00000021697;ENSBTAG00000021978;ENSBTAG00000008057;ENSBTAG00000008165;ENSBTAG00000009987
83	bta05016	Huntington disease	http://www.kegg.jp/kegg-bin/show_pathway?bta05016+100140945+112446776+327670+505599+517446	198	5	3.85946	1.29552	0.343061	1	100140945;112446776;327670;505599;517446	ENSBTAG00000040199;ENSBTAG00000020106;ENSBTAG00000016198;ENSBTAG00000009509;ENSBTAG00000002472
84	bta04144	Endocytosis	http://www.kegg.jp/kegg-bin/show_pathway?bta04144+286877+515444+517446+532778+534750+613749	246	6	4.79509	1.25128	0.347164	1	286877;515444;517446;532778;534750;613749	ENSBTAG00000020106;ENSBTAG00000001057;ENSBTAG00000014119;ENSBTAG00000009856;ENSBTAG00000006982;ENSBTAG00000019906
85	bta05226	Gastric cancer	http://www.kegg.jp/kegg-bin/show_pathway?bta05226+523325+538507+539203+540753	153	4	2.98231	1.34124	0.348674	1	523325;538507;539203;540753	ENSBTAG00000019336;ENSBTAG00000010696;ENSBTAG00000020590;ENSBTAG00000016012
86	bta00531	Glycosaminoglycan degradation	http://www.kegg.jp/kegg-bin/show_pathway?bta00531+789125	22	1	0.428829	2.33193	0.35184	1	789125	ENSBTAG00000047956
87	bta00010	Glycolysis / Gluconeogenesis	http://www.kegg.jp/kegg-bin/show_pathway?bta00010+369023+538710	64	2	1.2475	1.6032	0.355656	1	369023;538710	ENSBTAG00000010184;ENSBTAG00000016253
88	bta00310	Lysine degradation	http://www.kegg.jp/kegg-bin/show_pathway?bta00310+518852+533087	64	2	1.2475	1.6032	0.355656	1	518852;533087	ENSBTAG00000019625;ENSBTAG00000021918
89	bta04640	Hematopoietic cell lineage	http://www.kegg.jp/kegg-bin/show_pathway?bta04640+282642+515011+538672	110	3	2.14415	1.39916	0.362874	1	282642;515011;538672	ENSBTAG00000000476;ENSBTAG00000008165;ENSBTAG00000009987
90	bta03430	Mismatch repair	http://www.kegg.jp/kegg-bin/show_pathway?bta03430+504637	23	1	0.448322	2.23054	0.364507	1	504637	ENSBTAG00000014727
91	bta04659	Th17 cell differentiation	http://www.kegg.jp/kegg-bin/show_pathway?bta04659+282375+282376+508541	112	3	2.18313	1.37417	0.373536	1	282375;282376;508541	ENSBTAG00000010125;ENSBTAG00000009496;ENSBTAG00000021523
92	bta00561	Glycerolipid metabolism	http://www.kegg.jp/kegg-bin/show_pathway?bta00561+518523+786474	67	2	1.30598	1.53142	0.37677	1	518523;786474	ENSBTAG00000005091;ENSBTAG00000045746
93	bta04623	Cytosolic DNA-sensing pathway	http://www.kegg.jp/kegg-bin/show_pathway?bta04623+505599+767843	67	2	1.30598	1.53142	0.37677	1	505599;767843	ENSBTAG00000040199;ENSBTAG00000005311
94	bta00534	Glycosaminoglycan biosynthesis	http://www.kegg.jp/kegg-bin/show_pathway?bta00534+522406	24	1	0.467814	2.1376	0.376929	1	522406	ENSBTAG00000037523
95	bta05145	Toxoplasmosis	http://www.kegg.jp/kegg-bin/show_pathway?bta05145+100140945+508541+519958	113	3	2.20262	1.36201	0.378856	1	100140945;508541;519958	ENSBTAG00000019828;ENSBTAG00000002472;ENSBTAG00000021523
96	bta05412	Arrhythmogenic right ventricular cardiomyopathy (ARVC)	http://www.kegg.jp/kegg-bin/show_pathway?bta05412+282642+515011	68	2	1.32547	1.5089	0.383746	1	282642;515011	ENSBTAG00000008165;ENSBTAG00000009987
97	bta04114	Oocyte meiosis	http://www.kegg.jp/kegg-bin/show_pathway?bta04114+444869+522122+540660	115	3	2.24161	1.33833	0.389466	1	444869;522122;540660	ENSBTAG00000024132;ENSBTAG00000019145;ENSBTAG00000002726
98	bta04668	TNF signaling pathway	http://www.kegg.jp/kegg-bin/show_pathway?bta04668+508367+509107+519958	115	3	2.24161	1.33833	0.389466	1	508367;509107;519958	ENSBTAG00000019828;ENSBTAG00000017462;ENSBTAG00000007084
99	bta04720	Long-term potentiation	http://www.kegg.jp/kegg-bin/show_pathway?bta04720+112446776+509107	69	2	1.34496	1.48703	0.390688	1	112446776;509107	ENSBTAG00000017462;ENSBTAG00000016198
100	bta05211	Renal cell carcinoma	http://www.kegg.jp/kegg-bin/show_pathway?bta05211+112446776+540106	71	2	1.38395	1.44514	0.404469	1	112446776;540106	ENSBTAG00000021697;ENSBTAG00000016198

## Sheet: Biological Process
Table S3 – Genes found in Gyr’s runs of homozygosity islands and the processes that are involved
	geneSet	description	link	size	overlap	expect	enrichmentRatio	pValue	FDR	overlapId	userId
1	GO:0042063	gliogenesis	http://amigo.geneontology.org/amigo/term/GO:0042063	115	9	2.52691	3.56166	0.000939828	0.43984	280752;281189;508541;522392;539210;540997;618392;783760;787633	ENSBTAG00000011414;ENSBTAG00000003693;ENSBTAG00000004022;ENSBTAG00000002483;ENSBTAG00000012247;ENSBTAG00000025762;ENSBTAG00000021523;ENSBTAG00000019097;ENSBTAG00000013534
2	GO:0048285	organelle fission	http://amigo.geneontology.org/amigo/term/GO:0048285	243	11	5.33947	2.06013	0.0181983	1	281296;493708;511170;514669;527278;530316;540106;540216;540660;541101;613306	ENSBTAG00000021697;ENSBTAG00000017439;ENSBTAG00000009138;ENSBTAG00000015859;ENSBTAG00000010737;ENSBTAG00000048152;ENSBTAG00000030347;ENSBTAG00000019914;ENSBTAG00000008088;ENSBTAG00000017512;ENSBTAG00000002726
3	GO:0046530	photoreceptor cell differentiation	http://amigo.geneontology.org/amigo/term/GO:0046530	28	3	0.615248	4.87608	0.0228604	1	280916;508541;789125	ENSBTAG00000011203;ENSBTAG00000021523;ENSBTAG00000047956
4	GO:0061053	somite development	http://amigo.geneontology.org/amigo/term/GO:0061053	50	4	1.09866	3.64081	0.0237177	1	507480;516433;529059;787633	ENSBTAG00000021210;ENSBTAG00000002483;ENSBTAG00000014705;ENSBTAG00000015751
5	GO:0000278	mitotic cell cycle	http://amigo.geneontology.org/amigo/term/GO:0000278	459	17	10.0857	1.68556	0.0241452	1	282375;282376;353120;493708;511170;514669;515105;527278;530316;539639;540106;540216;540660;541101;615432;618235;100336105	ENSBTAG00000001749;ENSBTAG00000021697;ENSBTAG00000013173;ENSBTAG00000009138;ENSBTAG00000005812;ENSBTAG00000015859;ENSBTAG00000010737;ENSBTAG00000010125;ENSBTAG00000009496;ENSBTAG00000048152;ENSBTAG00000030347;ENSBTAG00000019914;ENSBTAG00000019918;ENSBTAG00000022520;ENSBTAG00000003966;ENSBTAG00000008088;ENSBTAG00000002726
6	GO:0006518	peptide metabolic process	http://amigo.geneontology.org/amigo/term/GO:0006518	469	17	10.3054	1.64962	0.0289412	1	281134;281189;282688;286819;404137;505917;506358;508541;510347;513222;513922;527278;539832;616065;783760;100125882;101902490	ENSBTAG00000014724;ENSBTAG00000005658;ENSBTAG00000011414;ENSBTAG00000010324;ENSBTAG00000003228;ENSBTAG00000001174;ENSBTAG00000019147;ENSBTAG00000047136;ENSBTAG00000014423;ENSBTAG00000021294;ENSBTAG00000004872;ENSBTAG00000021523;ENSBTAG00000019911;ENSBTAG00000019914;ENSBTAG00000015136;ENSBTAG00000017441;ENSBTAG00000013534
7	GO:0006360	transcription by RNA polymerase I	http://amigo.geneontology.org/amigo/term/GO:0006360	33	3	0.725114	4.13728	0.0351646	1	497012;505599;538457	ENSBTAG00000040199;ENSBTAG00000039684;ENSBTAG00000005067
8	GO:0099536	synaptic signaling	http://amigo.geneontology.org/amigo/term/GO:0099536	307	12	6.74576	1.7789	0.0380998	1	281189;281387;508711;509346;510979;511119;519394;534995;540107;541166;616065;616333	ENSBTAG00000014915;ENSBTAG00000016624;ENSBTAG00000005765;ENSBTAG00000019290;ENSBTAG00000004924;ENSBTAG00000019910;ENSBTAG00000014423;ENSBTAG00000015857;ENSBTAG00000008672;ENSBTAG00000001279;ENSBTAG00000004036;ENSBTAG00000013534
9	GO:0051338	regulation of transferase activity	http://amigo.geneontology.org/amigo/term/GO:0051338	451	16	9.90989	1.61455	0.0396462	1	281296;282642;286819;504637;505369;508367;510132;519958;528782;534750;538796;539696;540106;614606;614679;615432	ENSBTAG00000014727;ENSBTAG00000014724;ENSBTAG00000017103;ENSBTAG00000005657;ENSBTAG00000021697;ENSBTAG00000019828;ENSBTAG00000006103;ENSBTAG00000004873;ENSBTAG00000015635;ENSBTAG00000019906;ENSBTAG00000003966;ENSBTAG00000006056;ENSBTAG00000024974;ENSBTAG00000007084;ENSBTAG00000017512;ENSBTAG00000009987
10	GO:0009308	amine metabolic process	http://amigo.geneontology.org/amigo/term/GO:0009308	38	3	0.834979	3.5929	0.0502417	1	281002;789307;100336082	ENSBTAG00000030334;ENSBTAG00000030333;ENSBTAG00000001041
11	GO:0007218	neuropeptide signaling pathway	http://amigo.geneontology.org/amigo/term/GO:0007218	64	4	1.40628	2.84438	0.0517803	1	280905;281222;281387;615800	ENSBTAG00000004924;ENSBTAG00000000665;ENSBTAG00000046022;ENSBTAG00000045652
12	GO:0045597	positive regulation of cell differentiation	http://amigo.geneontology.org/amigo/term/GO:0045597	431	15	9.47043	1.58388	0.0522252	1	281189;281296;281871;282375;282376;282642;286877;504230;508541;510699;525888;534010;538672;539210;789163	ENSBTAG00000000476;ENSBTAG00000005748;ENSBTAG00000004022;ENSBTAG00000004954;ENSBTAG00000014119;ENSBTAG00000014707;ENSBTAG00000010125;ENSBTAG00000009496;ENSBTAG00000021523;ENSBTAG00000032493;ENSBTAG00000019903;ENSBTAG00000007393;ENSBTAG00000013534;ENSBTAG00000017512;ENSBTAG00000009987
13	GO:0045787	positive regulation of cell cycle	http://amigo.geneontology.org/amigo/term/GO:0045787	189	8	4.15292	1.92635	0.0566892	1	282375;282376;353120;515105;527278;530316;540106;615432	ENSBTAG00000021697;ENSBTAG00000009138;ENSBTAG00000005812;ENSBTAG00000010125;ENSBTAG00000009496;ENSBTAG00000019914;ENSBTAG00000022520;ENSBTAG00000003966
14	GO:0031400	negative regulation of protein modification process	http://amigo.geneontology.org/amigo/term/GO:0031400	293	11	6.43813	1.70857	0.0581944	1	281296;281871;286877;353120;508638;534750;539639;539696;614606;614679;615432	ENSBTAG00000001749;ENSBTAG00000005657;ENSBTAG00000014119;ENSBTAG00000014707;ENSBTAG00000016528;ENSBTAG00000019906;ENSBTAG00000022520;ENSBTAG00000003966;ENSBTAG00000006056;ENSBTAG00000024974;ENSBTAG00000017512
15	GO:0015748	organophosphate ester transport	http://amigo.geneontology.org/amigo/term/GO:0015748	70	4	1.53812	2.60058	0.0676497	1	369023;505009;506631;538710	ENSBTAG00000006200;ENSBTAG00000007623;ENSBTAG00000010184;ENSBTAG00000016253
16	GO:0043954	cellular component maintenance	http://amigo.geneontology.org/amigo/term/GO:0043954	20	2	0.439463	4.55101	0.0704569	1	509346;519675	ENSBTAG00000001279;ENSBTAG00000011759
17	GO:0043543	protein acylation	http://amigo.geneontology.org/amigo/term/GO:0043543	136	6	2.98835	2.0078	0.0789766	1	353120;508638;514192;518852;535946;614904	ENSBTAG00000019625;ENSBTAG00000014459;ENSBTAG00000014451;ENSBTAG00000016528;ENSBTAG00000022520;ENSBTAG00000012564
18	GO:0009792	embryo development ending in birth or egg hatching	http://amigo.geneontology.org/amigo/term/GO:0009792	347	12	7.62468	1.57384	0.0803484	1	353120;493708;507480;513057;515553;516433;519958;527591;529059;534010;539639;787633	ENSBTAG00000001749;ENSBTAG00000019828;ENSBTAG00000005748;ENSBTAG00000021210;ENSBTAG00000002483;ENSBTAG00000031749;ENSBTAG00000010737;ENSBTAG00000014705;ENSBTAG00000018723;ENSBTAG00000022520;ENSBTAG00000015751;ENSBTAG00000006052
19	GO:0044283	small molecule biosynthetic process	http://amigo.geneontology.org/amigo/term/GO:0044283	387	13	8.50361	1.52876	0.0841645	1	280752;353120;369023;508541;510507;511135;514788;515773;532797;538004;538710;540106;617001	ENSBTAG00000021697;ENSBTAG00000016516;ENSBTAG00000015637;ENSBTAG00000005287;ENSBTAG00000021202;ENSBTAG00000001727;ENSBTAG00000016740;ENSBTAG00000025762;ENSBTAG00000021523;ENSBTAG00000010184;ENSBTAG00000022520;ENSBTAG00000016249;ENSBTAG00000016253
20	GO:0048666	neuron development	http://amigo.geneontology.org/amigo/term/GO:0048666	426	14	9.36056	1.49564	0.085981	1	280752;280916;281189;281296;286877;510699;513830;519675;527278;540907;540997;787633;789125;789163	ENSBTAG00000005313;ENSBTAG00000046724;ENSBTAG00000011203;ENSBTAG00000002483;ENSBTAG00000014119;ENSBTAG00000025762;ENSBTAG00000047956;ENSBTAG00000032493;ENSBTAG00000019097;ENSBTAG00000019914;ENSBTAG00000007393;ENSBTAG00000013534;ENSBTAG00000011759;ENSBTAG00000017512
21	GO:0008202	steroid metabolic process	http://amigo.geneontology.org/amigo/term/GO:0008202	142	6	3.12019	1.92296	0.0926039	1	282375;282376;353107;510507;515773;538710	ENSBTAG00000016516;ENSBTAG00000005287;ENSBTAG00000010125;ENSBTAG00000009496;ENSBTAG00000047604;ENSBTAG00000010184
22	GO:0061024	membrane organization	http://amigo.geneontology.org/amigo/term/GO:0061024	320	11	7.03141	1.56441	0.0945268	1	505009;508137;510780;527278;530316;532778;540048;540107;541166;618392;618777	ENSBTAG00000014915;ENSBTAG00000010157;ENSBTAG00000003693;ENSBTAG00000001057;ENSBTAG00000019290;ENSBTAG00000045957;ENSBTAG00000009138;ENSBTAG00000011217;ENSBTAG00000007623;ENSBTAG00000019914;ENSBTAG00000000029
23	GO:0033002	muscle cell proliferation	http://amigo.geneontology.org/amigo/term/GO:0033002	79	4	1.73588	2.30431	0.0955915	1	510132;515105;540106;787633	ENSBTAG00000021697;ENSBTAG00000006103;ENSBTAG00000005812;ENSBTAG00000002483
24	GO:0016071	mRNA metabolic process	http://amigo.geneontology.org/amigo/term/GO:0016071	359	12	7.88836	1.52123	0.097262	1	506316;506359;507180;508541;509107;509425;513922;525364;534010;614837;615156;767931	ENSBTAG00000003151;ENSBTAG00000001697;ENSBTAG00000010324;ENSBTAG00000017462;ENSBTAG00000006423;ENSBTAG00000004004;ENSBTAG00000006104;ENSBTAG00000005748;ENSBTAG00000002575;ENSBTAG00000004874;ENSBTAG00000021523;ENSBTAG00000013526
25	GO:0043604	amide biosynthetic process	http://amigo.geneontology.org/amigo/term/GO:0043604	473	15	10.3933	1.44324	0.097279	1	282688;286819;404137;505917;506358;508541;510347;511135;513222;513922;539832;616065;783760;100125882;101902490	ENSBTAG00000014724;ENSBTAG00000011414;ENSBTAG00000010324;ENSBTAG00000003228;ENSBTAG00000001174;ENSBTAG00000019147;ENSBTAG00000047136;ENSBTAG00000014423;ENSBTAG00000021294;ENSBTAG00000004872;ENSBTAG00000016740;ENSBTAG00000021523;ENSBTAG00000019911;ENSBTAG00000015136;ENSBTAG00000017441
26	GO:0033365	protein localization to organelle	http://amigo.geneontology.org/amigo/term/GO:0033365	397	13	8.72334	1.49026	0.097755	1	281296;506632;508541;510780;527278;530316;534750;537070;540107;614539;616055;618392;100125922	ENSBTAG00000010157;ENSBTAG00000003693;ENSBTAG00000012481;ENSBTAG00000004009;ENSBTAG00000019290;ENSBTAG00000009138;ENSBTAG00000008350;ENSBTAG00000009309;ENSBTAG00000009307;ENSBTAG00000021523;ENSBTAG00000019906;ENSBTAG00000019914;ENSBTAG00000017512
27	GO:0034097	response to cytokine	http://amigo.geneontology.org/amigo/term/GO:0034097	436	14	9.58029	1.46133	0.0990854	1	281871;282375;282376;286819;353120;508541;510347;528782;534010;534995;537070;538672;539108;540106	ENSBTAG00000014724;ENSBTAG00000000476;ENSBTAG00000021697;ENSBTAG00000005765;ENSBTAG00000004009;ENSBTAG00000001174;ENSBTAG00000005748;ENSBTAG00000015635;ENSBTAG00000014707;ENSBTAG00000010125;ENSBTAG00000009496;ENSBTAG00000021523;ENSBTAG00000019095;ENSBTAG00000022520
28	GO:0002684	positive regulation of immune system process	http://amigo.geneontology.org/amigo/term/GO:0002684	437	14	9.60226	1.45799	0.10046	1	281871;282375;282376;282642;286877;508378;508541;510132;525888;528782;538672;539696;615432;783760	ENSBTAG00000000476;ENSBTAG00000011414;ENSBTAG00000006103;ENSBTAG00000004954;ENSBTAG00000014119;ENSBTAG00000015635;ENSBTAG00000014707;ENSBTAG00000046580;ENSBTAG00000010125;ENSBTAG00000009496;ENSBTAG00000021523;ENSBTAG00000003966;ENSBTAG00000006056;ENSBTAG00000009987
29	GO:0007005	mitochondrion organization	http://amigo.geneontology.org/amigo/term/GO:0007005	287	10	6.30629	1.58572	0.10077	1	281296;508137;510698;510780;514191;527278;539832;613306;618777;784353	ENSBTAG00000014460;ENSBTAG00000010157;ENSBTAG00000017439;ENSBTAG00000045957;ENSBTAG00000011217;ENSBTAG00000002219;ENSBTAG00000019911;ENSBTAG00000019914;ENSBTAG00000007390;ENSBTAG00000017512
30	GO:1901264	carbohydrate derivative transport	http://amigo.geneontology.org/amigo/term/GO:1901264	51	3	1.12063	2.67706	0.10123	1	369023;506631;538710	ENSBTAG00000006200;ENSBTAG00000010184;ENSBTAG00000016253
31	GO:0051235	maintenance of location	http://amigo.geneontology.org/amigo/term/GO:0051235	148	6	3.25203	1.845	0.107422	1	282375;282376;538314;616055;618392;100125922	ENSBTAG00000003143;ENSBTAG00000003693;ENSBTAG00000012481;ENSBTAG00000009307;ENSBTAG00000010125;ENSBTAG00000009496
32	GO:0007272	ensheathment of neurons	http://amigo.geneontology.org/amigo/term/GO:0007272	53	3	1.16458	2.57604	0.110403	1	540997;783760;787633	ENSBTAG00000011414;ENSBTAG00000002483;ENSBTAG00000019097
33	GO:0051093	negative regulation of developmental process	http://amigo.geneontology.org/amigo/term/GO:0051093	444	14	9.75608	1.435	0.110414	1	280988;281189;281296;282375;282376;506316;507934;508541;510698;515032;515105;534010;540106;787633	ENSBTAG00000000522;ENSBTAG00000003151;ENSBTAG00000021697;ENSBTAG00000015109;ENSBTAG00000005748;ENSBTAG00000005812;ENSBTAG00000002483;ENSBTAG00000010125;ENSBTAG00000009496;ENSBTAG00000021523;ENSBTAG00000007390;ENSBTAG00000001632;ENSBTAG00000013534;ENSBTAG00000017512
34	GO:0061614	pri-miRNA transcription by RNA polymerase II	http://amigo.geneontology.org/amigo/term/GO:0061614	26	2	0.571302	3.50078	0.110767	1	508541;540106	ENSBTAG00000021697;ENSBTAG00000021523
35	GO:0032787	monocarboxylic acid metabolic process	http://amigo.geneontology.org/amigo/term/GO:0032787	293	10	6.43813	1.55325	0.111409	1	282211;353120;506631;508541;510507;511135;514788;518852;539992;617001	ENSBTAG00000019625;ENSBTAG00000006200;ENSBTAG00000026501;ENSBTAG00000004243;ENSBTAG00000005287;ENSBTAG00000021202;ENSBTAG00000001727;ENSBTAG00000016740;ENSBTAG00000021523;ENSBTAG00000022520
36	GO:0007017	microtubule-based process	http://amigo.geneontology.org/amigo/term/GO:0007017	369	12	8.10809	1.48	0.112897	1	280916;281296;286877;353120;511170;514669;530316;539530;540216;541101;614904;618392	ENSBTAG00000014459;ENSBTAG00000003693;ENSBTAG00000012030;ENSBTAG00000011203;ENSBTAG00000009138;ENSBTAG00000015859;ENSBTAG00000014119;ENSBTAG00000048152;ENSBTAG00000030347;ENSBTAG00000022520;ENSBTAG00000008088;ENSBTAG00000017512
37	GO:0010563	negative regulation of phosphorus metabolic process	http://amigo.geneontology.org/amigo/term/GO:0010563	258	9	5.66907	1.58756	0.115049	1	281296;286877;508541;534750;539696;540106;614606;614679;615432	ENSBTAG00000005657;ENSBTAG00000021697;ENSBTAG00000014119;ENSBTAG00000021523;ENSBTAG00000019906;ENSBTAG00000003966;ENSBTAG00000006056;ENSBTAG00000024974;ENSBTAG00000017512
38	GO:0033555	multicellular organismal response to stress	http://amigo.geneontology.org/amigo/term/GO:0033555	27	2	0.593275	3.37112	0.117969	1	281387;505917	ENSBTAG00000004924;ENSBTAG00000021294
39	GO:0051129	negative regulation of cellular component organization	http://amigo.geneontology.org/amigo/term/GO:0051129	336	11	7.38298	1.48991	0.121373	1	281189;281296;286877;353120;505009;508638;510698;514191;527278;540107;614904	ENSBTAG00000014460;ENSBTAG00000014459;ENSBTAG00000019290;ENSBTAG00000014119;ENSBTAG00000007623;ENSBTAG00000016528;ENSBTAG00000019914;ENSBTAG00000007390;ENSBTAG00000022520;ENSBTAG00000013534;ENSBTAG00000017512
40	GO:0007163	establishment or maintenance of cell polarity	http://amigo.geneontology.org/amigo/term/GO:0007163	87	4	1.91166	2.09242	0.124272	1	510699;530316;787633;790892	ENSBTAG00000008057;ENSBTAG00000009138;ENSBTAG00000002483;ENSBTAG00000007393
41	GO:0006022	aminoglycan metabolic process	http://amigo.geneontology.org/amigo/term/GO:0006022	56	3	1.2305	2.43804	0.124733	1	522406;532797;540106	ENSBTAG00000021697;ENSBTAG00000015637;ENSBTAG00000037523
42	GO:0050905	neuromuscular process	http://amigo.geneontology.org/amigo/term/GO:0050905	56	3	1.2305	2.43804	0.124733	1	281387;540997;541597	ENSBTAG00000004924;ENSBTAG00000008125;ENSBTAG00000019097
43	GO:0001655	urogenital system development	http://amigo.geneontology.org/amigo/term/GO:0001655	155	6	3.40584	1.76168	0.126161	1	534010;539210;540106;540907;787633;100336102	ENSBTAG00000005313;ENSBTAG00000021697;ENSBTAG00000009913;ENSBTAG00000005748;ENSBTAG00000004022;ENSBTAG00000002483
44	GO:0060284	regulation of cell development	http://amigo.geneontology.org/amigo/term/GO:0060284	379	12	8.32782	1.44095	0.12992	1	281189;281296;282642;506316;507480;508541;510699;516433;539210;540907;787633;789163	ENSBTAG00000003151;ENSBTAG00000005313;ENSBTAG00000004022;ENSBTAG00000021210;ENSBTAG00000002483;ENSBTAG00000014705;ENSBTAG00000021523;ENSBTAG00000032493;ENSBTAG00000007393;ENSBTAG00000013534;ENSBTAG00000017512;ENSBTAG00000009987
45	GO:0007610	behavior	http://amigo.geneontology.org/amigo/term/GO:0007610	266	9	5.84486	1.53982	0.131614	1	280752;281222;281296;281387;505917;508541;519675;541166;789125	ENSBTAG00000014915;ENSBTAG00000004924;ENSBTAG00000021294;ENSBTAG00000025762;ENSBTAG00000000665;ENSBTAG00000021523;ENSBTAG00000047956;ENSBTAG00000011759;ENSBTAG00000017512
46	GO:0072350	tricarboxylic acid metabolic process	http://amigo.geneontology.org/amigo/term/GO:0072350	29	2	0.637221	3.13863	0.132706	1	280976;511135	ENSBTAG00000006429;ENSBTAG00000016740
47	GO:0010564	regulation of cell cycle process	http://amigo.geneontology.org/amigo/term/GO:0010564	305	10	6.70181	1.49213	0.134527	1	353120;493708;506632;515105;527278;530316;539639;540106;540660;100336105	ENSBTAG00000001749;ENSBTAG00000021697;ENSBTAG00000009138;ENSBTAG00000008350;ENSBTAG00000005812;ENSBTAG00000010737;ENSBTAG00000019914;ENSBTAG00000019918;ENSBTAG00000022520;ENSBTAG00000002726
48	GO:0097696	STAT cascade	http://amigo.geneontology.org/amigo/term/GO:0097696	90	4	1.97758	2.02267	0.135872	1	282375;282376;508541;787633	ENSBTAG00000002483;ENSBTAG00000010125;ENSBTAG00000009496;ENSBTAG00000021523
49	GO:0043086	negative regulation of catalytic activity	http://amigo.geneontology.org/amigo/term/GO:0043086	383	12	8.41571	1.4259	0.137111	1	280833;280988;281002;281296;286819;504615;534750;539696;614606;614679;615432;789307	ENSBTAG00000014724;ENSBTAG00000005122;ENSBTAG00000017531;ENSBTAG00000000522;ENSBTAG00000005657;ENSBTAG00000019906;ENSBTAG00000030333;ENSBTAG00000001041;ENSBTAG00000003966;ENSBTAG00000006056;ENSBTAG00000024974;ENSBTAG00000017512
50	GO:0042490	mechanoreceptor differentiation	http://amigo.geneontology.org/amigo/term/GO:0042490	30	2	0.659194	3.03401	0.140225	1	787633;789125	ENSBTAG00000002483;ENSBTAG00000047956
51	GO:0007417	central nervous system development	http://amigo.geneontology.org/amigo/term/GO:0007417	348	11	7.64665	1.43854	0.144058	1	280752;281189;508541;540907;540997;615156;615476;618392;783760;787633;789125	ENSBTAG00000001697;ENSBTAG00000005313;ENSBTAG00000011414;ENSBTAG00000003693;ENSBTAG00000002483;ENSBTAG00000013813;ENSBTAG00000025762;ENSBTAG00000021523;ENSBTAG00000047956;ENSBTAG00000019097;ENSBTAG00000013534
52	GO:0018212	peptidyl-tyrosine modification	http://amigo.geneontology.org/amigo/term/GO:0018212	162	6	3.55965	1.68556	0.146381	1	282642;286877;534750;540106;540907;787633	ENSBTAG00000005313;ENSBTAG00000021697;ENSBTAG00000002483;ENSBTAG00000014119;ENSBTAG00000019906;ENSBTAG00000009987
53	GO:0002683	negative regulation of immune system process	http://amigo.geneontology.org/amigo/term/GO:0002683	201	7	4.4166	1.58493	0.153943	1	282375;282376;507934;508378;528782;615432;787633	ENSBTAG00000015109;ENSBTAG00000002483;ENSBTAG00000015635;ENSBTAG00000046580;ENSBTAG00000010125;ENSBTAG00000009496;ENSBTAG00000003966
54	GO:0006383	transcription by RNA polymerase III	http://amigo.geneontology.org/amigo/term/GO:0006383	32	2	0.703141	2.84438	0.155524	1	505599;767843	ENSBTAG00000040199;ENSBTAG00000005311
55	GO:0061919	process utilizing autophagic mechanism	http://amigo.geneontology.org/amigo/term/GO:0061919	203	7	4.46055	1.56931	0.159487	1	281189;281296;505009;514191;515032;527278;530316	ENSBTAG00000014460;ENSBTAG00000009138;ENSBTAG00000007623;ENSBTAG00000019914;ENSBTAG00000001632;ENSBTAG00000013534;ENSBTAG00000017512
56	GO:0006352	DNA-templated transcription, initiation	http://amigo.geneontology.org/amigo/term/GO:0006352	63	3	1.38431	2.16715	0.160518	1	497012;538457;767843	ENSBTAG00000005311;ENSBTAG00000039684;ENSBTAG00000005067
57	GO:0007507	heart development	http://amigo.geneontology.org/amigo/term/GO:0007507	242	8	5.3175	1.50447	0.163628	1	282859;504230;511119;515105;519958;534010;539639;539696	ENSBTAG00000001749;ENSBTAG00000006588;ENSBTAG00000019828;ENSBTAG00000005748;ENSBTAG00000005812;ENSBTAG00000019903;ENSBTAG00000004036;ENSBTAG00000006056
58	GO:0048872	homeostasis of number of cells	http://amigo.geneontology.org/amigo/term/GO:0048872	133	5	2.92243	1.71091	0.168553	1	281871;282375;282376;508541;528782	ENSBTAG00000015635;ENSBTAG00000014707;ENSBTAG00000010125;ENSBTAG00000009496;ENSBTAG00000021523
59	GO:0043112	receptor metabolic process	http://amigo.geneontology.org/amigo/term/GO:0043112	98	4	2.15337	1.85756	0.168796	1	504230;506148;517446;527278	ENSBTAG00000020106;ENSBTAG00000009507;ENSBTAG00000019903;ENSBTAG00000019914
60	GO:0040007	growth	http://amigo.geneontology.org/amigo/term/GO:0040007	444	13	9.75608	1.3325	0.178433	1	281296;282375;282376;286877;505917;508541;510699;510979;515105;534010;538710;539210;784353	ENSBTAG00000005748;ENSBTAG00000004022;ENSBTAG00000019910;ENSBTAG00000005812;ENSBTAG00000014119;ENSBTAG00000002219;ENSBTAG00000021294;ENSBTAG00000010125;ENSBTAG00000009496;ENSBTAG00000021523;ENSBTAG00000010184;ENSBTAG00000007393;ENSBTAG00000017512
61	GO:0007219	Notch signaling pathway	http://amigo.geneontology.org/amigo/term/GO:0007219	101	4	2.21929	1.80238	0.181813	1	507480;508541;516433;787633	ENSBTAG00000021210;ENSBTAG00000002483;ENSBTAG00000014705;ENSBTAG00000021523
62	GO:0032989	cellular component morphogenesis	http://amigo.geneontology.org/amigo/term/GO:0032989	487	14	10.7009	1.3083	0.183845	1	280752;281296;282642;286877;505917;510699;534010;538314;540107;540907;540997;767833;790892;100336102	ENSBTAG00000003143;ENSBTAG00000005313;ENSBTAG00000019290;ENSBTAG00000008057;ENSBTAG00000009913;ENSBTAG00000005748;ENSBTAG00000014119;ENSBTAG00000021294;ENSBTAG00000018725;ENSBTAG00000025762;ENSBTAG00000019097;ENSBTAG00000007393;ENSBTAG00000017512;ENSBTAG00000009987
63	GO:0016042	lipid catabolic process	http://amigo.geneontology.org/amigo/term/GO:0016042	174	6	3.82333	1.56931	0.184184	1	506631;510507;513057;514788;518852;533357	ENSBTAG00000019625;ENSBTAG00000006200;ENSBTAG00000009506;ENSBTAG00000005287;ENSBTAG00000021202;ENSBTAG00000006052
64	GO:0051960	regulation of nervous system development	http://amigo.geneontology.org/amigo/term/GO:0051960	367	11	8.06414	1.36406	0.184191	1	281189;281296;506316;507480;508541;510699;516433;539210;540907;787633;789163	ENSBTAG00000003151;ENSBTAG00000005313;ENSBTAG00000004022;ENSBTAG00000021210;ENSBTAG00000002483;ENSBTAG00000014705;ENSBTAG00000021523;ENSBTAG00000032493;ENSBTAG00000007393;ENSBTAG00000013534;ENSBTAG00000017512
65	GO:0048880	sensory system development	http://amigo.geneontology.org/amigo/term/GO:0048880	175	6	3.8453	1.56035	0.187498	1	280916;281201;281724;508541;787633;789125	ENSBTAG00000003140;ENSBTAG00000011203;ENSBTAG00000002483;ENSBTAG00000000215;ENSBTAG00000021523;ENSBTAG00000047956
66	GO:0006997	nucleus organization	http://amigo.geneontology.org/amigo/term/GO:0006997	68	3	1.49417	2.0078	0.187757	1	523070;530316;618392	ENSBTAG00000003693;ENSBTAG00000013174;ENSBTAG00000009138
67	GO:0009894	regulation of catabolic process	http://amigo.geneontology.org/amigo/term/GO:0009894	409	12	8.98702	1.33526	0.188918	1	281189;281296;505009;508541;513922;514191;525364;527278;534010;539784;767820;100336105	ENSBTAG00000005660;ENSBTAG00000014460;ENSBTAG00000010324;ENSBTAG00000009624;ENSBTAG00000004004;ENSBTAG00000005748;ENSBTAG00000007623;ENSBTAG00000021523;ENSBTAG00000019914;ENSBTAG00000019918;ENSBTAG00000013534;ENSBTAG00000017512
68	GO:0033500	carbohydrate homeostasis	http://amigo.geneontology.org/amigo/term/GO:0033500	104	4	2.28521	1.75039	0.195151	1	508541;510507;538710;615156	ENSBTAG00000001697;ENSBTAG00000005287;ENSBTAG00000021523;ENSBTAG00000010184
69	GO:0007059	chromosome segregation	http://amigo.geneontology.org/amigo/term/GO:0007059	178	6	3.91122	1.53405	0.197578	1	353120;511170;527278;540216;540660;541101	ENSBTAG00000048152;ENSBTAG00000030347;ENSBTAG00000019914;ENSBTAG00000022520;ENSBTAG00000008088;ENSBTAG00000002726
70	GO:0009410	response to xenobiotic stimulus	http://amigo.geneontology.org/amigo/term/GO:0009410	70	3	1.53812	1.95043	0.198972	1	282211;282376;100140945	ENSBTAG00000026501;ENSBTAG00000002472;ENSBTAG00000010125
71	GO:1901568	fatty acid derivative metabolic process	http://amigo.geneontology.org/amigo/term/GO:1901568	70	3	1.53812	1.95043	0.198972	1	282211;514788;617001	ENSBTAG00000026501;ENSBTAG00000021202;ENSBTAG00000001727
72	GO:0048144	fibroblast proliferation	http://amigo.geneontology.org/amigo/term/GO:0048144	38	2	0.834979	2.39527	0.203002	1	282642;540106	ENSBTAG00000021697;ENSBTAG00000009987
73	GO:0051341	regulation of oxidoreductase activity	http://amigo.geneontology.org/amigo/term/GO:0051341	40	2	0.878926	2.27551	0.219187	1	281002;789307	ENSBTAG00000030333;ENSBTAG00000001041
74	GO:0030705	cytoskeleton-dependent intracellular transport	http://amigo.geneontology.org/amigo/term/GO:0030705	75	3	1.64799	1.8204	0.227658	1	281296;614904;618392	ENSBTAG00000014459;ENSBTAG00000003693;ENSBTAG00000017512
75	GO:0060548	negative regulation of cell death	http://amigo.geneontology.org/amigo/term/GO:0060548	469	13	10.3054	1.26147	0.231639	1	282375;282376;353120;493708;504230;508541;508638;514191;527278;528782;540907;784353;100336105	ENSBTAG00000005313;ENSBTAG00000014460;ENSBTAG00000010737;ENSBTAG00000002219;ENSBTAG00000015635;ENSBTAG00000016528;ENSBTAG00000010125;ENSBTAG00000009496;ENSBTAG00000021523;ENSBTAG00000019903;ENSBTAG00000019914;ENSBTAG00000019918;ENSBTAG00000022520
76	GO:0031214	biomineral tissue development	http://amigo.geneontology.org/amigo/term/GO:0031214	76	3	1.66996	1.79645	0.233491	1	280988;281871;515032	ENSBTAG00000000522;ENSBTAG00000014707;ENSBTAG00000001632
77	GO:0050817	coagulation	http://amigo.geneontology.org/amigo/term/GO:0050817	76	3	1.66996	1.79645	0.233491	1	280833;282642;540106	ENSBTAG00000005122;ENSBTAG00000021697;ENSBTAG00000009987
78	GO:0050808	synapse organization	http://amigo.geneontology.org/amigo/term/GO:0050808	154	5	3.38386	1.4776	0.250504	1	281296;509346;519675;540907;541166	ENSBTAG00000014915;ENSBTAG00000005313;ENSBTAG00000001279;ENSBTAG00000011759;ENSBTAG00000017512
79	GO:0048017	inositol lipid-mediated signaling	http://amigo.geneontology.org/amigo/term/GO:0048017	79	3	1.73588	1.72823	0.25114	1	515918;540106;788925	ENSBTAG00000021697;ENSBTAG00000039784;ENSBTAG00000017529
80	GO:0071887	leukocyte apoptotic process	http://amigo.geneontology.org/amigo/term/GO:0071887	44	2	0.966818	2.06864	0.251834	1	508638;528782	ENSBTAG00000015635;ENSBTAG00000016528
81	GO:0022603	regulation of anatomical structure morphogenesis	http://amigo.geneontology.org/amigo/term/GO:0022603	478	13	10.5032	1.23772	0.25225	1	281296;282642;353120;504230;508541;510698;510699;534010;538314;540907;541166;613306;767833	ENSBTAG00000003143;ENSBTAG00000014915;ENSBTAG00000005313;ENSBTAG00000017439;ENSBTAG00000005748;ENSBTAG00000018725;ENSBTAG00000021523;ENSBTAG00000019903;ENSBTAG00000007390;ENSBTAG00000007393;ENSBTAG00000022520;ENSBTAG00000017512;ENSBTAG00000009987
82	GO:0050878	regulation of body fluid levels	http://amigo.geneontology.org/amigo/term/GO:0050878	155	5	3.40584	1.46807	0.254649	1	280833;282375;282376;282642;540106	ENSBTAG00000005122;ENSBTAG00000021697;ENSBTAG00000010125;ENSBTAG00000009496;ENSBTAG00000009987
83	GO:0061458	reproductive system development	http://amigo.geneontology.org/amigo/term/GO:0061458	195	6	4.28476	1.40031	0.258114	1	282375;282376;513057;539210;539639;783760	ENSBTAG00000001749;ENSBTAG00000011414;ENSBTAG00000004022;ENSBTAG00000010125;ENSBTAG00000009496;ENSBTAG00000006052
84	GO:0018205	peptidyl-lysine modification	http://amigo.geneontology.org/amigo/term/GO:0018205	197	6	4.32871	1.38609	0.265557	1	353120;508638;514192;533087;535946;539639	ENSBTAG00000001749;ENSBTAG00000014451;ENSBTAG00000016528;ENSBTAG00000021918;ENSBTAG00000022520;ENSBTAG00000012564
85	GO:0007229	integrin-mediated signaling pathway	http://amigo.geneontology.org/amigo/term/GO:0007229	46	2	1.01076	1.9787	0.268219	1	282642;515011	ENSBTAG00000008165;ENSBTAG00000009987
86	GO:0008037	cell recognition	http://amigo.geneontology.org/amigo/term/GO:0008037	46	2	1.01076	1.9787	0.268219	1	504615;540907	ENSBTAG00000017531;ENSBTAG00000005313
87	GO:0051051	negative regulation of transport	http://amigo.geneontology.org/amigo/term/GO:0051051	198	6	4.35068	1.37909	0.269299	1	281296;505009;515551;528782;540107;616055	ENSBTAG00000012481;ENSBTAG00000019290;ENSBTAG00000007623;ENSBTAG00000015635;ENSBTAG00000039662;ENSBTAG00000017512
88	GO:0042107	cytokine metabolic process	http://amigo.geneontology.org/amigo/term/GO:0042107	48	2	1.05471	1.89625	0.2846	1	282375;282376	ENSBTAG00000010125;ENSBTAG00000009496
89	GO:0019216	regulation of lipid metabolic process	http://amigo.geneontology.org/amigo/term/GO:0019216	163	5	3.58162	1.39602	0.288367	1	282375;282376;353120;510507;540106	ENSBTAG00000021697;ENSBTAG00000005287;ENSBTAG00000010125;ENSBTAG00000009496;ENSBTAG00000022520
90	GO:0097190	apoptotic signaling pathway	http://amigo.geneontology.org/amigo/term/GO:0097190	326	9	7.16324	1.25641	0.289016	1	353120;493708;508638;509107;514191;515105;528782;100140945;100336105	ENSBTAG00000014460;ENSBTAG00000017462;ENSBTAG00000005812;ENSBTAG00000010737;ENSBTAG00000015635;ENSBTAG00000016528;ENSBTAG00000002472;ENSBTAG00000019918;ENSBTAG00000022520
91	GO:0034330	cell junction organization	http://amigo.geneontology.org/amigo/term/GO:0034330	124	4	2.72467	1.46807	0.290199	1	282642;504230;511119;540997	ENSBTAG00000019097;ENSBTAG00000019903;ENSBTAG00000004036;ENSBTAG00000009987
92	GO:0072593	reactive oxygen species metabolic process	http://amigo.geneontology.org/amigo/term/GO:0072593	124	4	2.72467	1.46807	0.290199	1	281296;353120;527278;540106	ENSBTAG00000021697;ENSBTAG00000019914;ENSBTAG00000022520;ENSBTAG00000017512
93	GO:1901137	carbohydrate derivative biosynthetic process	http://amigo.geneontology.org/amigo/term/GO:1901137	373	10	8.19598	1.22011	0.30455	1	508541;508778;510949;511135;514788;520087;522406;537070;540106;614624	ENSBTAG00000005652;ENSBTAG00000021697;ENSBTAG00000012503;ENSBTAG00000000077;ENSBTAG00000004009;ENSBTAG00000021202;ENSBTAG00000037523;ENSBTAG00000016740;ENSBTAG00000021523;ENSBTAG00000006048
94	GO:0044782	cilium organization	http://amigo.geneontology.org/amigo/term/GO:0044782	167	5	3.66952	1.36258	0.305533	1	280916;282859;514669;539530;618235	ENSBTAG00000006588;ENSBTAG00000013173;ENSBTAG00000012030;ENSBTAG00000011203;ENSBTAG00000015859
95	GO:0008284	positive regulation of cell proliferation	http://amigo.geneontology.org/amigo/term/GO:0008284	418	11	9.18477	1.19763	0.312553	1	281189;282375;282376;282642;508541;510979;528782;538672;539210;540106;787633	ENSBTAG00000000476;ENSBTAG00000021697;ENSBTAG00000004022;ENSBTAG00000019910;ENSBTAG00000002483;ENSBTAG00000015635;ENSBTAG00000010125;ENSBTAG00000009496;ENSBTAG00000021523;ENSBTAG00000013534;ENSBTAG00000009987
96	GO:0048511	rhythmic process	http://amigo.geneontology.org/amigo/term/GO:0048511	129	4	2.83454	1.41117	0.315024	1	282375;282376;509107;789125	ENSBTAG00000017462;ENSBTAG00000010125;ENSBTAG00000009496;ENSBTAG00000047956
97	GO:0006790	sulfur compound metabolic process	http://amigo.geneontology.org/amigo/term/GO:0006790	170	5	3.73543	1.33853	0.318508	1	282376;511135;514788;532797;618738	ENSBTAG00000006273;ENSBTAG00000015637;ENSBTAG00000021202;ENSBTAG00000016740;ENSBTAG00000010125
98	GO:0002520	immune system development	http://amigo.geneontology.org/amigo/term/GO:0002520	463	12	10.1736	1.17953	0.319384	1	281871;282375;282376;286877;507934;508541;525888;538672;540907;541597;616065;787633	ENSBTAG00000005313;ENSBTAG00000000476;ENSBTAG00000015109;ENSBTAG00000004954;ENSBTAG00000014423;ENSBTAG00000008125;ENSBTAG00000002483;ENSBTAG00000014119;ENSBTAG00000014707;ENSBTAG00000010125;ENSBTAG00000009496;ENSBTAG00000021523
99	GO:0031098	stress-activated protein kinase signaling cascade	http://amigo.geneontology.org/amigo/term/GO:0031098	133	4	2.92243	1.36872	0.335019	1	505369;508367;515032;615432	ENSBTAG00000017103;ENSBTAG00000001632;ENSBTAG00000003966;ENSBTAG00000007084
100	GO:0042180	cellular ketone metabolic process	http://amigo.geneontology.org/amigo/term/GO:0042180	94	3	2.06548	1.45245	0.341287	1	282376;353120;510507	ENSBTAG00000005287;ENSBTAG00000010125;ENSBTAG00000022520

## Sheet: Cellular Component
Table S3 – Genes found in Gyr’s runs of homozygosity islands and the processes that are involved
	geneSet	description	link	size	overlap	expect	enrichmentRatio	pValue	FDR	overlapId	userId
1	GO:0043209	myelin sheath	http://amigo.geneontology.org/amigo/term/GO:0043209	109	7	2.74952	2.5459	0.019799	1	280752;280976;281189;281201;286877;540997;617001	ENSBTAG00000006429;ENSBTAG00000001727;ENSBTAG00000014119;ENSBTAG00000000215;ENSBTAG00000025762;ENSBTAG00000019097;ENSBTAG00000013534
2	GO:0031519	PcG protein complex	http://amigo.geneontology.org/amigo/term/GO:0031519	26	3	0.655848	4.57423	0.0267656	1	513830;525770;533087	ENSBTAG00000046724;ENSBTAG00000007228;ENSBTAG00000021918
3	GO:0019867	outer membrane	http://amigo.geneontology.org/amigo/term/GO:0019867	102	6	2.57294	2.33196	0.0434488	1	505009;508137;510780;515773;613306;618777	ENSBTAG00000010157;ENSBTAG00000017439;ENSBTAG00000016516;ENSBTAG00000045957;ENSBTAG00000011217;ENSBTAG00000007623
4	GO:0031300	intrinsic component of organelle membrane	http://amigo.geneontology.org/amigo/term/GO:0031300	132	7	3.32969	2.1023	0.0487465	1	506149;506631;508137;539832;614539;618392;100125922	ENSBTAG00000003693;ENSBTAG00000006200;ENSBTAG00000009508;ENSBTAG00000011217;ENSBTAG00000009309;ENSBTAG00000009307;ENSBTAG00000019911
5	GO:0016604	nuclear body	http://amigo.geneontology.org/amigo/term/GO:0016604	368	14	9.28278	1.50817	0.0799275	1	281296;282859;507180;509425;511170;512693;515032;519958;523151;532797;539210;539639;540107;614679	ENSBTAG00000001749;ENSBTAG00000006588;ENSBTAG00000019828;ENSBTAG00000006423;ENSBTAG00000000662;ENSBTAG00000016511;ENSBTAG00000019290;ENSBTAG00000004022;ENSBTAG00000015637;ENSBTAG00000001632;ENSBTAG00000013526;ENSBTAG00000008088;ENSBTAG00000024974;ENSBTAG00000017512
6	GO:0005819	spindle	http://amigo.geneontology.org/amigo/term/GO:0005819	186	8	4.69184	1.70509	0.0973266	1	506632;511170;514192;530316;538314;540216;540660;541101	ENSBTAG00000003143;ENSBTAG00000014451;ENSBTAG00000009138;ENSBTAG00000008350;ENSBTAG00000048152;ENSBTAG00000030347;ENSBTAG00000008088;ENSBTAG00000002726
7	GO:0005840	ribosome	http://amigo.geneontology.org/amigo/term/GO:0005840	197	8	4.96931	1.60988	0.12408	1	282688;404137;505917;506358;510347;513222;616065;101902490	ENSBTAG00000003228;ENSBTAG00000001174;ENSBTAG00000019147;ENSBTAG00000047136;ENSBTAG00000014423;ENSBTAG00000021294;ENSBTAG00000004872;ENSBTAG00000017441
8	GO:0044306	neuron projection terminus	http://amigo.geneontology.org/amigo/term/GO:0044306	50	3	1.26125	2.3786	0.131205	1	281387;541597;616333	ENSBTAG00000004924;ENSBTAG00000008125;ENSBTAG00000015857
9	GO:0030684	preribosome	http://amigo.geneontology.org/amigo/term/GO:0030684	52	3	1.3117	2.28711	0.142825	1	508638;512692;767931	ENSBTAG00000006104;ENSBTAG00000016510;ENSBTAG00000016528
10	GO:0120114	Sm-like protein family complex	http://amigo.geneontology.org/amigo/term/GO:0120114	56	3	1.4126	2.12375	0.167023	1	507180;509425;767931	ENSBTAG00000006423;ENSBTAG00000006104;ENSBTAG00000013526
11	GO:0005740	mitochondrial envelope	http://amigo.geneontology.org/amigo/term/GO:0005740	490	16	12.3602	1.29448	0.171389	1	281033;327670;506149;506358;508137;509684;510347;510780;514191;515553;515773;527278;539832;613306;618777;784353	ENSBTAG00000014460;ENSBTAG00000010157;ENSBTAG00000017439;ENSBTAG00000009508;ENSBTAG00000009509;ENSBTAG00000016516;ENSBTAG00000018073;ENSBTAG00000045957;ENSBTAG00000001174;ENSBTAG00000011217;ENSBTAG00000002219;ENSBTAG00000004872;ENSBTAG00000018723;ENSBTAG00000019911;ENSBTAG00000019914;ENSBTAG00000019463
12	GO:0043230	extracellular organelle	http://amigo.geneontology.org/amigo/term/GO:0043230	60	3	1.5135	1.98217	0.192321	1	280988;515011;789125	ENSBTAG00000000522;ENSBTAG00000047956;ENSBTAG00000008165
13	GO:0098978	glutamatergic synapse	http://amigo.geneontology.org/amigo/term/GO:0098978	122	5	3.07744	1.62473	0.194224	1	282642;509346;517446;540107;616065	ENSBTAG00000020106;ENSBTAG00000019290;ENSBTAG00000014423;ENSBTAG00000001279;ENSBTAG00000009987
14	GO:0034399	nuclear periphery	http://amigo.geneontology.org/amigo/term/GO:0034399	61	3	1.53872	1.94967	0.198792	1	281296;286877;507180	ENSBTAG00000006423;ENSBTAG00000014119;ENSBTAG00000017512
15	GO:0048770	pigment granule	http://amigo.geneontology.org/amigo/term/GO:0048770	63	3	1.58917	1.88778	0.211888	1	280752;286768;613749	ENSBTAG00000025762;ENSBTAG00000006982;ENSBTAG00000019218
16	GO:0016234	inclusion body	http://amigo.geneontology.org/amigo/term/GO:0016234	35	2	0.882873	2.26533	0.220535	1	281296;616055	ENSBTAG00000012481;ENSBTAG00000017512
17	GO:0030424	axon	http://amigo.geneontology.org/amigo/term/GO:0030424	229	8	5.77651	1.38492	0.220633	1	281296;281387;286877;513830;519675;540997;541597;616333	ENSBTAG00000046724;ENSBTAG00000004924;ENSBTAG00000008125;ENSBTAG00000015857;ENSBTAG00000014119;ENSBTAG00000019097;ENSBTAG00000011759;ENSBTAG00000017512
18	GO:0098552	side of membrane	http://amigo.geneontology.org/amigo/term/GO:0098552	232	8	5.85219	1.36701	0.230898	1	281201;282642;404137;513830;515011;528782;539108;541597	ENSBTAG00000046724;ENSBTAG00000008125;ENSBTAG00000000215;ENSBTAG00000015635;ENSBTAG00000019095;ENSBTAG00000017441;ENSBTAG00000008165;ENSBTAG00000009987
19	GO:1905368	peptidase complex	http://amigo.geneontology.org/amigo/term/GO:1905368	68	3	1.7153	1.74897	0.245375	1	525252;539784;100336105	ENSBTAG00000005660;ENSBTAG00000019918;ENSBTAG00000019662
20	GO:0019866	organelle inner membrane	http://amigo.geneontology.org/amigo/term/GO:0019866	379	12	9.56025	1.2552	0.247372	1	327670;506149;506358;508137;509684;510347;514191;515553;539832;615156;618392;784353	ENSBTAG00000001697;ENSBTAG00000014460;ENSBTAG00000003693;ENSBTAG00000009508;ENSBTAG00000009509;ENSBTAG00000001174;ENSBTAG00000011217;ENSBTAG00000002219;ENSBTAG00000004872;ENSBTAG00000018723;ENSBTAG00000019911;ENSBTAG00000019463
21	GO:0044297	cell body	http://amigo.geneontology.org/amigo/term/GO:0044297	170	6	4.28824	1.39918	0.258125	1	281189;281296;281387;286877;513830;537070	ENSBTAG00000046724;ENSBTAG00000004009;ENSBTAG00000004924;ENSBTAG00000014119;ENSBTAG00000013534;ENSBTAG00000017512
22	GO:0005768	endosome	http://amigo.geneontology.org/amigo/term/GO:0005768	426	13	10.7458	1.20977	0.27711	1	281002;505009;506148;515032;522346;527278;534750;540107;541101;613749;615388;767942;789307	ENSBTAG00000015157;ENSBTAG00000009507;ENSBTAG00000019290;ENSBTAG00000007623;ENSBTAG00000006982;ENSBTAG00000048152;ENSBTAG00000019906;ENSBTAG00000019914;ENSBTAG00000030333;ENSBTAG00000001041;ENSBTAG00000001632;ENSBTAG00000007434;ENSBTAG00000018823
23	GO:0000793	condensed chromosome	http://amigo.geneontology.org/amigo/term/GO:0000793	106	4	2.67384	1.49597	0.278536	1	353120;541101;615953;618392	ENSBTAG00000003693;ENSBTAG00000009956;ENSBTAG00000048152;ENSBTAG00000022520
24	GO:0044456	synapse part	http://amigo.geneontology.org/amigo/term/GO:0044456	391	12	9.86295	1.21667	0.281733	1	281296;281387;282642;508711;509346;517446;519675;534995;541597;616065;616333;618235	ENSBTAG00000020106;ENSBTAG00000005765;ENSBTAG00000013173;ENSBTAG00000004924;ENSBTAG00000014423;ENSBTAG00000008125;ENSBTAG00000015857;ENSBTAG00000008672;ENSBTAG00000001279;ENSBTAG00000011759;ENSBTAG00000017512;ENSBTAG00000009987
25	GO:0043235	receptor complex	http://amigo.geneontology.org/amigo/term/GO:0043235	178	6	4.49004	1.33629	0.292879	1	282642;504230;508711;510979;515011;540907	ENSBTAG00000005313;ENSBTAG00000019910;ENSBTAG00000008672;ENSBTAG00000019903;ENSBTAG00000008165;ENSBTAG00000009987
26	GO:0099568	cytoplasmic region	http://amigo.geneontology.org/amigo/term/GO:0099568	216	7	5.44859	1.28474	0.303148	1	280916;281296;286817;286877;510699;615476;618235	ENSBTAG00000013173;ENSBTAG00000011203;ENSBTAG00000014119;ENSBTAG00000013813;ENSBTAG00000007393;ENSBTAG00000001610;ENSBTAG00000017512
27	GO:0005791	rough endoplasmic reticulum	http://amigo.geneontology.org/amigo/term/GO:0005791	44	2	1.1099	1.80197	0.305202	1	281222;404137	ENSBTAG00000000665;ENSBTAG00000017441
28	GO:0042579	microbody	http://amigo.geneontology.org/amigo/term/GO:0042579	77	3	1.94232	1.54454	0.307355	1	506631;518852;614539	ENSBTAG00000019625;ENSBTAG00000006200;ENSBTAG00000009309
29	GO:0044445	cytosolic part	http://amigo.geneontology.org/amigo/term/GO:0044445	184	6	4.64139	1.29272	0.319556	1	404137;513222;539784;616065;100140945;101902490	ENSBTAG00000005660;ENSBTAG00000019147;ENSBTAG00000047136;ENSBTAG00000014423;ENSBTAG00000002472;ENSBTAG00000017441
30	GO:0045177	apical part of cell	http://amigo.geneontology.org/amigo/term/GO:0045177	149	5	3.75852	1.33031	0.322842	1	282642;286877;541101;615388;100336102	ENSBTAG00000009913;ENSBTAG00000014119;ENSBTAG00000048152;ENSBTAG00000007434;ENSBTAG00000009987
31	GO:0005635	nuclear envelope	http://amigo.geneontology.org/amigo/term/GO:0005635	223	7	5.62516	1.24441	0.331757	1	286877;505009;510979;539639;615156;616055;618392	ENSBTAG00000001697;ENSBTAG00000001749;ENSBTAG00000003693;ENSBTAG00000012481;ENSBTAG00000019910;ENSBTAG00000014119;ENSBTAG00000007623
32	GO:0005815	microtubule organizing center	http://amigo.geneontology.org/amigo/term/GO:0005815	371	11	9.35845	1.17541	0.333629	1	282859;286877;509107;514669;530316;538314;540216;540660;541101;614606;785182	ENSBTAG00000003143;ENSBTAG00000005657;ENSBTAG00000006588;ENSBTAG00000017462;ENSBTAG00000009138;ENSBTAG00000020014;ENSBTAG00000015859;ENSBTAG00000014119;ENSBTAG00000048152;ENSBTAG00000030347;ENSBTAG00000002726
33	GO:0030427	site of polarized growth	http://amigo.geneontology.org/amigo/term/GO:0030427	48	2	1.2108	1.6518	0.342494	1	281296;513830	ENSBTAG00000046724;ENSBTAG00000017512
34	GO:0030054	cell junction	http://amigo.geneontology.org/amigo/term/GO:0030054	451	13	11.3764	1.14271	0.349324	1	282642;286877;511119;515011;515105;515551;540107;541597;616333;618235;767820;767833;790892	ENSBTAG00000009624;ENSBTAG00000013173;ENSBTAG00000019290;ENSBTAG00000008057;ENSBTAG00000008125;ENSBTAG00000005812;ENSBTAG00000015857;ENSBTAG00000014119;ENSBTAG00000018725;ENSBTAG00000039662;ENSBTAG00000008165;ENSBTAG00000004036;ENSBTAG00000009987
35	GO:0005811	lipid droplet	http://amigo.geneontology.org/amigo/term/GO:0005811	49	2	1.23602	1.61809	0.351727	1	525500;613749	ENSBTAG00000040321;ENSBTAG00000006982
36	GO:0009986	cell surface	http://amigo.geneontology.org/amigo/term/GO:0009986	340	10	8.57648	1.16598	0.354541	1	281002;282642;504230;515011;522392;528782;539108;540048;540106;100302586	ENSBTAG00000021697;ENSBTAG00000045754;ENSBTAG00000012247;ENSBTAG00000015635;ENSBTAG00000019095;ENSBTAG00000019903;ENSBTAG00000030333;ENSBTAG00000008165;ENSBTAG00000000029;ENSBTAG00000009987
37	GO:0005681	spliceosomal complex	http://amigo.geneontology.org/amigo/term/GO:0005681	121	4	3.05222	1.31052	0.364657	1	507180;509425;615156;767931	ENSBTAG00000001697;ENSBTAG00000006423;ENSBTAG00000006104;ENSBTAG00000013526
38	GO:0098982	GABA-ergic synapse	http://amigo.geneontology.org/amigo/term/GO:0098982	20	1	0.504499	1.98217	0.400562	1	508711	ENSBTAG00000008672
39	GO:0044433	cytoplasmic vesicle part	http://amigo.geneontology.org/amigo/term/GO:0044433	393	11	9.9134	1.10961	0.405468	1	281134;286768;505009;527278;532778;534750;534995;540107;613749;615388;616333	ENSBTAG00000005658;ENSBTAG00000005765;ENSBTAG00000001057;ENSBTAG00000019290;ENSBTAG00000015857;ENSBTAG00000007623;ENSBTAG00000006982;ENSBTAG00000019218;ENSBTAG00000019906;ENSBTAG00000019914;ENSBTAG00000007434
40	GO:1990391	DNA repair complex	http://amigo.geneontology.org/amigo/term/GO:1990391	22	1	0.554949	1.80197	0.430519	1	510132	ENSBTAG00000006103
41	GO:0098687	chromosomal region	http://amigo.geneontology.org/amigo/term/GO:0098687	171	5	4.31346	1.15916	0.433711	1	510132;534608;615953;616055;618392	ENSBTAG00000003693;ENSBTAG00000012481;ENSBTAG00000006103;ENSBTAG00000009956;ENSBTAG00000016735
42	GO:0098797	plasma membrane protein complex	http://amigo.geneontology.org/amigo/term/GO:0098797	287	8	7.23956	1.10504	0.438126	1	281201;282642;504230;510979;511119;515011;540997;541597	ENSBTAG00000019910;ENSBTAG00000008125;ENSBTAG00000000215;ENSBTAG00000019097;ENSBTAG00000019903;ENSBTAG00000008165;ENSBTAG00000004036;ENSBTAG00000009987
43	GO:0005905	clathrin-coated pit	http://amigo.geneontology.org/amigo/term/GO:0005905	23	1	0.580174	1.72362	0.444935	1	517446	ENSBTAG00000020106
44	GO:0098589	membrane region	http://amigo.geneontology.org/amigo/term/GO:0098589	138	4	3.48104	1.14908	0.461717	1	281296;514259;538457;540107	ENSBTAG00000019290;ENSBTAG00000009048;ENSBTAG00000039684;ENSBTAG00000017512
45	GO:0005730	nucleolus	http://amigo.geneontology.org/amigo/term/GO:0005730	491	13	12.3854	1.04962	0.470265	1	282688;497012;505599;508367;508638;509108;510132;512692;513486;523474;538936;767833;767931	ENSBTAG00000040199;ENSBTAG00000003228;ENSBTAG00000017463;ENSBTAG00000006103;ENSBTAG00000006104;ENSBTAG00000016510;ENSBTAG00000016733;ENSBTAG00000016528;ENSBTAG00000018725;ENSBTAG00000016847;ENSBTAG00000005067;ENSBTAG00000007084;ENSBTAG00000000030
46	GO:0098984	neuron to neuron synapse	http://amigo.geneontology.org/amigo/term/GO:0098984	101	3	2.54772	1.17752	0.471243	1	281296;509346;541597	ENSBTAG00000008125;ENSBTAG00000001279;ENSBTAG00000017512
47	GO:0005929	cilium	http://amigo.geneontology.org/amigo/term/GO:0005929	296	8	7.46658	1.07144	0.472926	1	280916;281201;281296;282859;514669;523070;540048;541101	ENSBTAG00000006588;ENSBTAG00000013174;ENSBTAG00000011203;ENSBTAG00000015859;ENSBTAG00000000215;ENSBTAG00000048152;ENSBTAG00000000029;ENSBTAG00000017512
48	GO:1905360	GTPase complex	http://amigo.geneontology.org/amigo/term/GO:1905360	27	1	0.681073	1.46827	0.499063	1	281201	ENSBTAG00000000215
49	GO:0019898	extrinsic component of membrane	http://amigo.geneontology.org/amigo/term/GO:0019898	145	4	3.65762	1.09361	0.500322	1	281201;527278;540107;541597	ENSBTAG00000019290;ENSBTAG00000008125;ENSBTAG00000000215;ENSBTAG00000019914
50	GO:0009295	nucleoid	http://amigo.geneontology.org/amigo/term/GO:0009295	28	1	0.706298	1.41583	0.511754	1	784353	ENSBTAG00000002219
51	GO:0048475	coated membrane	http://amigo.geneontology.org/amigo/term/GO:0048475	68	2	1.7153	1.16598	0.515497	1	517446;532778	ENSBTAG00000020106;ENSBTAG00000001057
52	GO:0005875	microtubule associated complex	http://amigo.geneontology.org/amigo/term/GO:0005875	70	2	1.76575	1.13267	0.531132	1	280916;511170	ENSBTAG00000011203;ENSBTAG00000008088
53	GO:0042175	nuclear outer membrane-endoplasmic reticulum membrane network	http://amigo.geneontology.org/amigo/term/GO:0042175	476	12	12.0071	0.999411	0.545233	1	282211;369023;404137;505009;506103;510507;515773;527278;527590;538710;614624;100336102	ENSBTAG00000005652;ENSBTAG00000026501;ENSBTAG00000016516;ENSBTAG00000009913;ENSBTAG00000005287;ENSBTAG00000010732;ENSBTAG00000007623;ENSBTAG00000015882;ENSBTAG00000019914;ENSBTAG00000010184;ENSBTAG00000017441;ENSBTAG00000016253
54	GO:0098798	mitochondrial protein complex	http://amigo.geneontology.org/amigo/term/GO:0098798	236	6	5.95308	1.00788	0.551675	1	327670;506149;506358;508137;510347;510780	ENSBTAG00000010157;ENSBTAG00000009508;ENSBTAG00000009509;ENSBTAG00000001174;ENSBTAG00000011217;ENSBTAG00000004872
55	GO:0098685	Schaffer collateral - CA1 synapse	http://amigo.geneontology.org/amigo/term/GO:0098685	33	1	0.832423	1.20131	0.570574	1	509346	ENSBTAG00000001279
56	GO:0036477	somatodendritic compartment	http://amigo.geneontology.org/amigo/term/GO:0036477	283	7	7.13866	0.980577	0.576705	1	281296;281387;286877;509346;513830;537070;615476	ENSBTAG00000046724;ENSBTAG00000004009;ENSBTAG00000004924;ENSBTAG00000014119;ENSBTAG00000013813;ENSBTAG00000001279;ENSBTAG00000017512
57	GO:0099080	supramolecular complex	http://amigo.geneontology.org/amigo/term/GO:0099080	418	10	10.544	0.948405	0.616635	1	281189;281296;506632;511170;539530;540216;540660;541101;541597;614904	ENSBTAG00000014459;ENSBTAG00000012030;ENSBTAG00000008350;ENSBTAG00000008125;ENSBTAG00000048152;ENSBTAG00000030347;ENSBTAG00000013534;ENSBTAG00000008088;ENSBTAG00000017512;ENSBTAG00000002726
58	GO:0005798	Golgi-associated vesicle	http://amigo.geneontology.org/amigo/term/GO:0005798	84	2	2.11889	0.943888	0.630772	1	532778;614904	ENSBTAG00000014459;ENSBTAG00000001057
59	GO:0030139	endocytic vesicle	http://amigo.geneontology.org/amigo/term/GO:0030139	84	2	2.11889	0.943888	0.630772	1	527278;613749	ENSBTAG00000006982;ENSBTAG00000019914
60	GO:0005581	collagen trimer	http://amigo.geneontology.org/amigo/term/GO:0005581	39	1	0.983772	1.0165	0.631932	1	519675	ENSBTAG00000011759
61	GO:0097223	sperm part	http://amigo.geneontology.org/amigo/term/GO:0097223	86	2	2.16934	0.921937	0.64359	1	523070;540048	ENSBTAG00000013174;ENSBTAG00000000029
62	GO:0000228	nuclear chromosome	http://amigo.geneontology.org/amigo/term/GO:0000228	302	7	7.61793	0.918885	0.645901	1	353120;508541;510132;512730;525770;541101;618392	ENSBTAG00000003693;ENSBTAG00000007228;ENSBTAG00000006103;ENSBTAG00000020015;ENSBTAG00000021523;ENSBTAG00000048152;ENSBTAG00000022520
63	GO:0098827	endoplasmic reticulum subcompartment	http://amigo.geneontology.org/amigo/term/GO:0098827	471	11	11.8809	0.925852	0.650687	1	282211;369023;404137;506103;510507;515773;527278;527590;538710;614624;100336102	ENSBTAG00000005652;ENSBTAG00000026501;ENSBTAG00000016516;ENSBTAG00000009913;ENSBTAG00000005287;ENSBTAG00000010732;ENSBTAG00000015882;ENSBTAG00000019914;ENSBTAG00000010184;ENSBTAG00000017441;ENSBTAG00000016253
64	GO:0098590	plasma membrane region	http://amigo.geneontology.org/amigo/term/GO:0098590	474	11	11.9566	0.919992	0.659072	1	281201;281296;282642;286817;286877;508711;509346;538457;540107;615388;100336102	ENSBTAG00000019290;ENSBTAG00000009913;ENSBTAG00000014119;ENSBTAG00000008672;ENSBTAG00000000215;ENSBTAG00000039684;ENSBTAG00000007434;ENSBTAG00000001279;ENSBTAG00000001610;ENSBTAG00000017512;ENSBTAG00000009987
65	GO:0031594	neuromuscular junction	http://amigo.geneontology.org/amigo/term/GO:0031594	42	1	1.05945	0.943888	0.65926	1	534995	ENSBTAG00000005765
66	GO:0005657	replication fork	http://amigo.geneontology.org/amigo/term/GO:0005657	43	1	1.08467	0.921937	0.667913	1	504637	ENSBTAG00000014727
67	GO:0032153	cell division site	http://amigo.geneontology.org/amigo/term/GO:0032153	44	1	1.1099	0.900984	0.676348	1	510699	ENSBTAG00000007393
68	GO:0016469	proton-transporting two-sector ATPase complex	http://amigo.geneontology.org/amigo/term/GO:0016469	46	1	1.16035	0.861811	0.692585	1	286768	ENSBTAG00000019218
69	GO:0012506	vesicle membrane	http://amigo.geneontology.org/amigo/term/GO:0012506	230	5	5.80174	0.861811	0.695637	1	281134;286768;532778;534995;616333	ENSBTAG00000005658;ENSBTAG00000005765;ENSBTAG00000001057;ENSBTAG00000015857;ENSBTAG00000019218
70	GO:0005788	endoplasmic reticulum lumen	http://amigo.geneontology.org/amigo/term/GO:0005788	47	1	1.18557	0.843475	0.700397	1	506316	ENSBTAG00000003151
71	GO:0005793	endoplasmic reticulum-Golgi intermediate compartment	http://amigo.geneontology.org/amigo/term/GO:0005793	48	1	1.2108	0.825902	0.708012	1	532778	ENSBTAG00000001057
72	GO:0044309	neuron spine	http://amigo.geneontology.org/amigo/term/GO:0044309	48	1	1.2108	0.825902	0.708012	1	509346	ENSBTAG00000001279
73	GO:1990234	transferase complex	http://amigo.geneontology.org/amigo/term/GO:1990234	493	11	12.4359	0.884536	0.709544	1	353120;505599;506103;506632;514192;525252;527278;533087;535946;540660;767843	ENSBTAG00000040199;ENSBTAG00000014451;ENSBTAG00000005311;ENSBTAG00000008350;ENSBTAG00000015882;ENSBTAG00000021918;ENSBTAG00000019914;ENSBTAG00000022520;ENSBTAG00000019662;ENSBTAG00000012564;ENSBTAG00000002726
74	GO:0030964	NADH dehydrogenase complex	http://amigo.geneontology.org/amigo/term/GO:0030964	49	1	1.23602	0.809047	0.715435	1	327670	ENSBTAG00000009509
75	GO:1904949	ATPase complex	http://amigo.geneontology.org/amigo/term/GO:1904949	49	1	1.23602	0.809047	0.715435	1	504637	ENSBTAG00000014727
76	GO:0031225	anchored component of membrane	http://amigo.geneontology.org/amigo/term/GO:0031225	52	1	1.3117	0.762371	0.736596	1	509346	ENSBTAG00000001279
77	GO:0044431	Golgi apparatus part	http://amigo.geneontology.org/amigo/term/GO:0044431	376	8	9.48458	0.843475	0.741089	1	281134;506148;522406;527278;528783;532778;614904;100125922	ENSBTAG00000005658;ENSBTAG00000014459;ENSBTAG00000009507;ENSBTAG00000001057;ENSBTAG00000009307;ENSBTAG00000037523;ENSBTAG00000015642;ENSBTAG00000019914
78	GO:0005773	vacuole	http://amigo.geneontology.org/amigo/term/GO:0005773	288	6	7.26478	0.825902	0.741545	1	286768;515032;527278;531327;533357;767942	ENSBTAG00000006552;ENSBTAG00000009506;ENSBTAG00000019218;ENSBTAG00000019914;ENSBTAG00000001632;ENSBTAG00000018823
79	GO:0005759	mitochondrial matrix	http://amigo.geneontology.org/amigo/term/GO:0005759	245	5	6.18011	0.809047	0.747311	1	506358;510347;513504;538004;784353	ENSBTAG00000006548;ENSBTAG00000001174;ENSBTAG00000002219;ENSBTAG00000004872;ENSBTAG00000016249
80	GO:0045111	intermediate filament cytoskeleton	http://amigo.geneontology.org/amigo/term/GO:0045111	105	2	2.64862	0.755111	0.748404	1	281189;523474	ENSBTAG00000016733;ENSBTAG00000013534
81	GO:1990351	transporter complex	http://amigo.geneontology.org/amigo/term/GO:1990351	160	3	4.03599	0.743312	0.774638	1	506149;540997;541597	ENSBTAG00000009508;ENSBTAG00000008125;ENSBTAG00000019097
82	GO:0030135	coated vesicle	http://amigo.geneontology.org/amigo/term/GO:0030135	111	2	2.79997	0.714294	0.775548	1	506148;532778	ENSBTAG00000009507;ENSBTAG00000001057
83	GO:0035770	ribonucleoprotein granule	http://amigo.geneontology.org/amigo/term/GO:0035770	114	2	2.87564	0.695497	0.788143	1	281296;512693	ENSBTAG00000016511;ENSBTAG00000017512
84	GO:0031252	cell leading edge	http://amigo.geneontology.org/amigo/term/GO:0031252	164	3	4.13689	0.725183	0.788859	1	281296;509346;541101	ENSBTAG00000048152;ENSBTAG00000001279;ENSBTAG00000017512
85	GO:0032993	protein-DNA complex	http://amigo.geneontology.org/amigo/term/GO:0032993	118	2	2.97654	0.671921	0.803972	1	505599;510132	ENSBTAG00000040199;ENSBTAG00000006103
86	GO:0098858	actin-based cell projection	http://amigo.geneontology.org/amigo/term/GO:0098858	78	1	1.96754	0.508248	0.865391	1	513830	ENSBTAG00000046724
87	GO:0005667	transcription factor complex	http://amigo.geneontology.org/amigo/term/GO:0005667	192	3	4.84319	0.619427	0.868886	1	508541;510132;534010	ENSBTAG00000006103;ENSBTAG00000005748;ENSBTAG00000021523
88	GO:0030133	transport vesicle	http://amigo.geneontology.org/amigo/term/GO:0030133	193	3	4.86841	0.616217	0.871176	1	281134;534995;616333	ENSBTAG00000005658;ENSBTAG00000005765;ENSBTAG00000015857
89	GO:0048471	perinuclear region of cytoplasm	http://amigo.geneontology.org/amigo/term/GO:0048471	300	5	7.56748	0.660722	0.882072	1	281222;286819;523070;616055;767990	ENSBTAG00000014724;ENSBTAG00000012481;ENSBTAG00000013174;ENSBTAG00000009351;ENSBTAG00000000665
90	GO:0070469	respiratory chain	http://amigo.geneontology.org/amigo/term/GO:0070469	88	1	2.21979	0.450492	0.896101	1	327670	ENSBTAG00000009509
91	GO:1990204	oxidoreductase complex	http://amigo.geneontology.org/amigo/term/GO:1990204	92	1	2.32069	0.430906	0.906336	1	327670	ENSBTAG00000009509
92	GO:0031012	extracellular matrix	http://amigo.geneontology.org/amigo/term/GO:0031012	167	2	4.21256	0.47477	0.927989	1	505917;527590	ENSBTAG00000010732;ENSBTAG00000021294
93	GO:0015629	actin cytoskeleton	http://amigo.geneontology.org/amigo/term/GO:0015629	230	3	5.80174	0.517087	0.934537	1	615476;767833;790892	ENSBTAG00000008057;ENSBTAG00000013813;ENSBTAG00000018725
94	GO:0000785	chromatin	http://amigo.geneontology.org/amigo/term/GO:0000785	304	4	7.66838	0.521623	0.953059	1	508541;512730;513830;525770	ENSBTAG00000046724;ENSBTAG00000007228;ENSBTAG00000020015;ENSBTAG00000021523
95	GO:0099503	secretory vesicle	http://amigo.geneontology.org/amigo/term/GO:0099503	244	2	6.15488	0.324945	0.986902	1	534995;616333	ENSBTAG00000005765;ENSBTAG00000015857

## Sheet: Molecular Function
Table S3 – Genes found in Gyr’s runs of homozygosity islands and the processes that are involved
	geneSet	description	link	size	overlap	expect	enrichmentRatio	pValue	FDR	overlapId	userId
1	GO:0017069	snRNA binding	http://amigo.geneontology.org/amigo/term/GO:0017069	24	3	0.536683	5.58989	0.0157562	1	539696;614679;767931	ENSBTAG00000006104;ENSBTAG00000006056;ENSBTAG00000024974
2	GO:0003924	GTPase activity	http://amigo.geneontology.org/amigo/term/GO:0003924	220	10	4.9196	2.03269	0.0255988	1	281201;508373;509053;509425;510699;513922;540216;541101;613749;618235	ENSBTAG00000010324;ENSBTAG00000013173;ENSBTAG00000000948;ENSBTAG00000000215;ENSBTAG00000002657;ENSBTAG00000006982;ENSBTAG00000048152;ENSBTAG00000030347;ENSBTAG00000007393;ENSBTAG00000013526
3	GO:0005198	structural molecule activity	http://amigo.geneontology.org/amigo/term/GO:0005198	405	15	9.05653	1.65626	0.0373323	1	281189;281724;282688;404137;505917;506358;509346;510347;513222;534750;540216;541101;616065;618235;101902490	ENSBTAG00000003140;ENSBTAG00000003228;ENSBTAG00000013173;ENSBTAG00000001174;ENSBTAG00000019147;ENSBTAG00000047136;ENSBTAG00000014423;ENSBTAG00000021294;ENSBTAG00000004872;ENSBTAG00000048152;ENSBTAG00000030347;ENSBTAG00000019906;ENSBTAG00000017441;ENSBTAG00000001279;ENSBTAG00000013534
4	GO:0001882	nucleoside binding	http://amigo.geneontology.org/amigo/term/GO:0001882	276	11	6.17186	1.78228	0.04511	1	282601;508373;509053;509425;510699;513922;538936;540216;541101;613749;618235	ENSBTAG00000010324;ENSBTAG00000013173;ENSBTAG00000000948;ENSBTAG00000002657;ENSBTAG00000006982;ENSBTAG00000048152;ENSBTAG00000030347;ENSBTAG00000007393;ENSBTAG00000016847;ENSBTAG00000013526;ENSBTAG00000006785
5	GO:0003712	transcription coregulator activity	http://amigo.geneontology.org/amigo/term/GO:0003712	246	10	5.50101	1.81785	0.0489958	1	353120;507480;507934;508530;508638;516433;523070;525252;534010;787633	ENSBTAG00000015109;ENSBTAG00000013174;ENSBTAG00000005748;ENSBTAG00000021210;ENSBTAG00000002483;ENSBTAG00000014705;ENSBTAG00000016528;ENSBTAG00000020907;ENSBTAG00000022520;ENSBTAG00000019662
6	GO:0019001	guanyl nucleotide binding	http://amigo.geneontology.org/amigo/term/GO:0019001	281	11	6.28367	1.75057	0.0501801	1	282601;508373;509053;509425;510699;513922;538936;540216;541101;613749;618235	ENSBTAG00000010324;ENSBTAG00000013173;ENSBTAG00000000948;ENSBTAG00000002657;ENSBTAG00000006982;ENSBTAG00000048152;ENSBTAG00000030347;ENSBTAG00000007393;ENSBTAG00000016847;ENSBTAG00000013526;ENSBTAG00000006785
7	GO:0042162	telomeric DNA binding	http://amigo.geneontology.org/amigo/term/GO:0042162	20	2	0.447236	4.47191	0.0726203	1	510132;534608	ENSBTAG00000006103;ENSBTAG00000016735
8	GO:0005507	copper ion binding	http://amigo.geneontology.org/amigo/term/GO:0005507	44	3	0.98392	3.04903	0.0747541	1	281002;789307;100336082	ENSBTAG00000030334;ENSBTAG00000030333;ENSBTAG00000001041
9	GO:0001067	regulatory region nucleic acid binding	http://amigo.geneontology.org/amigo/term/GO:0001067	500	16	11.1809	1.43101	0.0930912	1	282376;353120;497012;507480;508541;509107;510132;515105;516433;523151;529059;534010;534608;539210;541166;787633	ENSBTAG00000014915;ENSBTAG00000017462;ENSBTAG00000006103;ENSBTAG00000000662;ENSBTAG00000005748;ENSBTAG00000004022;ENSBTAG00000016735;ENSBTAG00000021210;ENSBTAG00000005812;ENSBTAG00000002483;ENSBTAG00000014705;ENSBTAG00000010125;ENSBTAG00000021523;ENSBTAG00000022520;ENSBTAG00000015751;ENSBTAG00000005067
10	GO:0019207	kinase regulator activity	http://amigo.geneontology.org/amigo/term/GO:0019207	119	5	2.66106	1.87895	0.127626	1	519958;538796;539696;614606;614679	ENSBTAG00000005657;ENSBTAG00000019828;ENSBTAG00000004873;ENSBTAG00000006056;ENSBTAG00000024974
11	GO:0008135	translation factor activity, RNA binding	http://amigo.geneontology.org/amigo/term/GO:0008135	58	3	1.29698	2.31306	0.13973	1	286819;513922;783760	ENSBTAG00000014724;ENSBTAG00000011414;ENSBTAG00000010324
12	GO:0032182	ubiquitin-like protein binding	http://amigo.geneontology.org/amigo/term/GO:0032182	59	3	1.31935	2.27385	0.14494	1	508039;515032;530316	ENSBTAG00000009138;ENSBTAG00000014136;ENSBTAG00000001632
13	GO:0002039	p53 binding	http://amigo.geneontology.org/amigo/term/GO:0002039	32	2	0.715578	2.79494	0.159867	1	515105;100336105	ENSBTAG00000005812;ENSBTAG00000019918
14	GO:0016614	oxidoreductase activity, acting on CH-OH group of donors	http://amigo.geneontology.org/amigo/term/GO:0016614	95	4	2.12437	1.88291	0.16304	1	353107;518852;541597;617001	ENSBTAG00000019625;ENSBTAG00000008125;ENSBTAG00000001727;ENSBTAG00000047604
15	GO:0008134	transcription factor binding	http://amigo.geneontology.org/amigo/term/GO:0008134	317	10	7.08869	1.4107	0.172219	1	282376;507480;507934;508541;508638;514192;515105;516433;534010;787633	ENSBTAG00000014451;ENSBTAG00000015109;ENSBTAG00000005748;ENSBTAG00000021210;ENSBTAG00000005812;ENSBTAG00000002483;ENSBTAG00000014705;ENSBTAG00000016528;ENSBTAG00000010125;ENSBTAG00000021523
16	GO:0051117	ATPase binding	http://amigo.geneontology.org/amigo/term/GO:0051117	37	2	0.827387	2.41725	0.200189	1	286768;767931	ENSBTAG00000006104;ENSBTAG00000019218
17	GO:0016874	ligase activity	http://amigo.geneontology.org/amigo/term/GO:0016874	107	4	2.39271	1.67174	0.217403	1	513504;539530;616209;100125882	ENSBTAG00000006548;ENSBTAG00000012030;ENSBTAG00000004738;ENSBTAG00000015136
18	GO:0008270	zinc ion binding	http://amigo.geneontology.org/amigo/term/GO:0008270	415	12	9.28015	1.29308	0.218083	1	353120;505722;508378;510698;513297;515032;515918;525252;527590;614539;616057;784353	ENSBTAG00000030222;ENSBTAG00000003460;ENSBTAG00000017529;ENSBTAG00000009075;ENSBTAG00000009309;ENSBTAG00000010732;ENSBTAG00000002219;ENSBTAG00000046580;ENSBTAG00000007390;ENSBTAG00000022520;ENSBTAG00000001632;ENSBTAG00000019662
19	GO:0003684	damaged DNA binding	http://amigo.geneontology.org/amigo/term/GO:0003684	40	2	0.894472	2.23596	0.224919	1	353120;510132	ENSBTAG00000006103;ENSBTAG00000022520
20	GO:0048037	cofactor binding	http://amigo.geneontology.org/amigo/term/GO:0048037	339	10	7.58065	1.31915	0.227295	1	280976;281002;282211;510507;511135;514788;515773;515848;789307;100336082	ENSBTAG00000006429;ENSBTAG00000026501;ENSBTAG00000016516;ENSBTAG00000005287;ENSBTAG00000021202;ENSBTAG00000016740;ENSBTAG00000030334;ENSBTAG00000030333;ENSBTAG00000001041;ENSBTAG00000006054
21	GO:0008233	peptidase activity	http://amigo.geneontology.org/amigo/term/GO:0008233	341	10	7.62538	1.31141	0.23262	1	281134;282687;514047;514191;527590;539202;539639;539784;616991;100140945	ENSBTAG00000001749;ENSBTAG00000005660;ENSBTAG00000005658;ENSBTAG00000014460;ENSBTAG00000006204;ENSBTAG00000009349;ENSBTAG00000010732;ENSBTAG00000002472;ENSBTAG00000024496;ENSBTAG00000024497
22	GO:0140030	modification-dependent protein binding	http://amigo.geneontology.org/amigo/term/GO:0140030	75	3	1.67714	1.78876	0.235339	1	508039;513297;514192	ENSBTAG00000014451;ENSBTAG00000030222;ENSBTAG00000014136
23	GO:0016788	hydrolase activity, acting on ester bonds	http://amigo.geneontology.org/amigo/term/GO:0016788	432	12	9.6603	1.2422	0.259387	1	280752;369023;512730;513057;514788;519958;532797;538710;539992;614837;615432;100125882	ENSBTAG00000019828;ENSBTAG00000004243;ENSBTAG00000015637;ENSBTAG00000021202;ENSBTAG00000020015;ENSBTAG00000002575;ENSBTAG00000025762;ENSBTAG00000010184;ENSBTAG00000015136;ENSBTAG00000003966;ENSBTAG00000016253;ENSBTAG00000006052
24	GO:0000981	DNA-binding transcription factor activity, RNA polymerase II-specific	http://amigo.geneontology.org/amigo/term/GO:0000981	396	11	8.85528	1.2422	0.271908	1	282376;507480;508541;509107;515105;516433;529059;534010;539210;541166;787633	ENSBTAG00000014915;ENSBTAG00000017462;ENSBTAG00000005748;ENSBTAG00000004022;ENSBTAG00000021210;ENSBTAG00000005812;ENSBTAG00000002483;ENSBTAG00000014705;ENSBTAG00000010125;ENSBTAG00000021523;ENSBTAG00000015751
25	GO:0051087	chaperone binding	http://amigo.geneontology.org/amigo/term/GO:0051087	46	2	1.02864	1.94431	0.274887	1	281296;506631	ENSBTAG00000006200;ENSBTAG00000017512
26	GO:0016887	ATPase activity	http://amigo.geneontology.org/amigo/term/GO:0016887	236	7	5.27739	1.32641	0.276374	1	286768;286819;504637;510132;511170;511769;530975	ENSBTAG00000014727;ENSBTAG00000014724;ENSBTAG00000006920;ENSBTAG00000017666;ENSBTAG00000006103;ENSBTAG00000019218;ENSBTAG00000008088
27	GO:0042803	protein homodimerization activity	http://amigo.geneontology.org/amigo/term/GO:0042803	440	12	9.8392	1.21961	0.279738	1	281296;286817;505369;506148;508541;514788;527278;533357;534750;539202;540106;100302586	ENSBTAG00000017103;ENSBTAG00000021697;ENSBTAG00000006204;ENSBTAG00000009506;ENSBTAG00000009507;ENSBTAG00000021202;ENSBTAG00000045754;ENSBTAG00000021523;ENSBTAG00000019906;ENSBTAG00000019914;ENSBTAG00000001610;ENSBTAG00000017512
28	GO:0019900	kinase binding	http://amigo.geneontology.org/amigo/term/GO:0019900	320	9	7.15578	1.25772	0.28772	1	281296;282642;508541;510699;514453;515032;515105;527278;100140945	ENSBTAG00000005812;ENSBTAG00000020837;ENSBTAG00000002472;ENSBTAG00000021523;ENSBTAG00000019914;ENSBTAG00000007393;ENSBTAG00000001632;ENSBTAG00000017512;ENSBTAG00000009987
29	GO:0004857	enzyme inhibitor activity	http://amigo.geneontology.org/amigo/term/GO:0004857	201	6	4.49472	1.3349	0.294	1	280833;280988;504615;539696;614606;614679	ENSBTAG00000005122;ENSBTAG00000017531;ENSBTAG00000000522;ENSBTAG00000005657;ENSBTAG00000006056;ENSBTAG00000024974
30	GO:0003727	single-stranded RNA binding	http://amigo.geneontology.org/amigo/term/GO:0003727	52	2	1.16281	1.71997	0.324721	1	508378;513830	ENSBTAG00000046724;ENSBTAG00000046580
31	GO:0019843	rRNA binding	http://amigo.geneontology.org/amigo/term/GO:0019843	52	2	1.16281	1.71997	0.324721	1	506358;538457	ENSBTAG00000004872;ENSBTAG00000039684
32	GO:0016829	lyase activity	http://amigo.geneontology.org/amigo/term/GO:0016829	133	4	2.97412	1.34494	0.346797	1	280976;510132;510949;515918	ENSBTAG00000000077;ENSBTAG00000006429;ENSBTAG00000006103;ENSBTAG00000017529
33	GO:0030594	neurotransmitter receptor activity	http://amigo.geneontology.org/amigo/term/GO:0030594	55	2	1.2299	1.62615	0.34934	1	508711;519394	ENSBTAG00000016624;ENSBTAG00000008672
34	GO:0061134	peptidase regulator activity	http://amigo.geneontology.org/amigo/term/GO:0061134	134	4	2.99648	1.3349	0.351906	1	280833;280988;504615;100336105	ENSBTAG00000005122;ENSBTAG00000017531;ENSBTAG00000000522;ENSBTAG00000019918
35	GO:0036002	pre-mRNA binding	http://amigo.geneontology.org/amigo/term/GO:0036002	20	1	0.447236	2.23596	0.364192	1	615156	ENSBTAG00000001697
36	GO:0017171	serine hydrolase activity	http://amigo.geneontology.org/amigo/term/GO:0017171	97	3	2.1691	1.38306	0.369737	1	282687;514047;514191	ENSBTAG00000014460;ENSBTAG00000024496;ENSBTAG00000024497
37	GO:0042393	histone binding	http://amigo.geneontology.org/amigo/term/GO:0042393	99	3	2.21382	1.35512	0.381953	1	508638;513297;514192	ENSBTAG00000014451;ENSBTAG00000030222;ENSBTAG00000016528
38	GO:1901681	sulfur compound binding	http://amigo.geneontology.org/amigo/term/GO:1901681	101	3	2.25854	1.32829	0.394117	1	514788;515848;616065	ENSBTAG00000021202;ENSBTAG00000014423;ENSBTAG00000006054
39	GO:0016229	steroid dehydrogenase activity	http://amigo.geneontology.org/amigo/term/GO:0016229	23	1	0.514322	1.94431	0.406007	1	353107	ENSBTAG00000047604
40	GO:0045182	translation regulator activity	http://amigo.geneontology.org/amigo/term/GO:0045182	23	1	0.514322	1.94431	0.406007	1	616065	ENSBTAG00000014423
41	GO:0019904	protein domain specific binding	http://amigo.geneontology.org/amigo/term/GO:0019904	316	8	7.06633	1.13213	0.411391	1	281296;514453;517446;523070;529059;615156;767837;100140945	ENSBTAG00000001697;ENSBTAG00000020106;ENSBTAG00000013174;ENSBTAG00000020837;ENSBTAG00000023784;ENSBTAG00000002472;ENSBTAG00000015751;ENSBTAG00000017512
42	GO:0005506	iron ion binding	http://amigo.geneontology.org/amigo/term/GO:0005506	105	3	2.34799	1.27769	0.418253	1	280976;282211;510507	ENSBTAG00000006429;ENSBTAG00000026501;ENSBTAG00000005287
43	GO:0015605	organophosphate ester transmembrane transporter activity	http://amigo.geneontology.org/amigo/term/GO:0015605	24	1	0.536683	1.8633	0.419328	1	506631	ENSBTAG00000006200
44	GO:0004497	monooxygenase activity	http://amigo.geneontology.org/amigo/term/GO:0004497	64	2	1.43116	1.39747	0.421111	1	282211;510507	ENSBTAG00000026501;ENSBTAG00000005287
45	GO:0051020	GTPase binding	http://amigo.geneontology.org/amigo/term/GO:0051020	234	6	5.23266	1.14664	0.425793	1	281201;514453;527278;616055;767820;783760	ENSBTAG00000011414;ENSBTAG00000009624;ENSBTAG00000012481;ENSBTAG00000020837;ENSBTAG00000000215;ENSBTAG00000019914
46	GO:1990837	sequence-specific double-stranded DNA binding	http://amigo.geneontology.org/amigo/term/GO:1990837	451	11	10.0852	1.09071	0.427932	1	282376;497012;507480;508541;509107;515105;516433;529059;539210;541166;787633	ENSBTAG00000014915;ENSBTAG00000017462;ENSBTAG00000004022;ENSBTAG00000021210;ENSBTAG00000005812;ENSBTAG00000002483;ENSBTAG00000014705;ENSBTAG00000010125;ENSBTAG00000021523;ENSBTAG00000015751;ENSBTAG00000005067
47	GO:0031072	heat shock protein binding	http://amigo.geneontology.org/amigo/term/GO:0031072	65	2	1.45352	1.37597	0.428847	1	281296;616057	ENSBTAG00000009075;ENSBTAG00000017512
48	GO:0008047	enzyme activator activity	http://amigo.geneontology.org/amigo/term/GO:0008047	235	6	5.25503	1.14176	0.4298	1	519958;532778;540106;616055;767820;100336105	ENSBTAG00000021697;ENSBTAG00000019828;ENSBTAG00000009624;ENSBTAG00000012481;ENSBTAG00000001057;ENSBTAG00000019918
49	GO:0097110	scaffold protein binding	http://amigo.geneontology.org/amigo/term/GO:0097110	25	1	0.559045	1.78876	0.432352	1	497012	ENSBTAG00000005067
50	GO:0016746	transferase activity, transferring acyl groups	http://amigo.geneontology.org/amigo/term/GO:0016746	154	4	3.44372	1.16154	0.453168	1	511135;534013;535946;538004	ENSBTAG00000005893;ENSBTAG00000016740;ENSBTAG00000016249;ENSBTAG00000012564
51	GO:0033218	amide binding	http://amigo.geneontology.org/amigo/term/GO:0033218	156	4	3.48844	1.14664	0.463071	1	504230;505009;514788;515848	ENSBTAG00000021202;ENSBTAG00000007623;ENSBTAG00000019903;ENSBTAG00000006054
52	GO:0016798	hydrolase activity, acting on glycosyl bonds	http://amigo.geneontology.org/amigo/term/GO:0016798	71	2	1.58769	1.25969	0.474071	1	533357;540048	ENSBTAG00000009506;ENSBTAG00000000029
53	GO:0070851	growth factor receptor binding	http://amigo.geneontology.org/amigo/term/GO:0070851	72	2	1.61005	1.2422	0.481399	1	510979;540106	ENSBTAG00000021697;ENSBTAG00000019910
54	GO:0098531	transcription factor activity, direct ligand regulated sequence-specific DNA binding	http://amigo.geneontology.org/amigo/term/GO:0098531	29	1	0.648492	1.54204	0.481608	1	508541	ENSBTAG00000021523
55	GO:0004386	helicase activity	http://amigo.geneontology.org/amigo/term/GO:0004386	73	2	1.63241	1.22518	0.488665	1	286819;510132	ENSBTAG00000014724;ENSBTAG00000006103
56	GO:0008013	beta-catenin binding	http://amigo.geneontology.org/amigo/term/GO:0008013	31	1	0.693216	1.44255	0.504617	1	534010	ENSBTAG00000005748
57	GO:0015932	nucleobase-containing compound transmembrane transporter activity	http://amigo.geneontology.org/amigo/term/GO:0015932	31	1	0.693216	1.44255	0.504617	1	506631	ENSBTAG00000006200
58	GO:0005516	calmodulin binding	http://amigo.geneontology.org/amigo/term/GO:0005516	76	2	1.6995	1.17682	0.510078	1	280905;614904	ENSBTAG00000014459;ENSBTAG00000045652
59	GO:0019902	phosphatase binding	http://amigo.geneontology.org/amigo/term/GO:0019902	76	2	1.6995	1.17682	0.510078	1	508541;540660	ENSBTAG00000021523;ENSBTAG00000002726
60	GO:0005518	collagen binding	http://amigo.geneontology.org/amigo/term/GO:0005518	32	1	0.715578	1.39747	0.515738	1	540106	ENSBTAG00000021697
61	GO:0050840	extracellular matrix binding	http://amigo.geneontology.org/amigo/term/GO:0050840	32	1	0.715578	1.39747	0.515738	1	515011	ENSBTAG00000008165
62	GO:0051427	hormone receptor binding	http://amigo.geneontology.org/amigo/term/GO:0051427	77	2	1.72186	1.16154	0.517085	1	282376;507934	ENSBTAG00000015109;ENSBTAG00000010125
63	GO:1901505	carbohydrate derivative transmembrane transporter activity	http://amigo.geneontology.org/amigo/term/GO:1901505	33	1	0.73794	1.35512	0.526611	1	506631	ENSBTAG00000006200
64	GO:0003725	double-stranded RNA binding	http://amigo.geneontology.org/amigo/term/GO:0003725	34	1	0.760302	1.31527	0.537241	1	508378	ENSBTAG00000046580
65	GO:0070063	RNA polymerase binding	http://amigo.geneontology.org/amigo/term/GO:0070063	34	1	0.760302	1.31527	0.537241	1	353120	ENSBTAG00000022520
66	GO:0016247	channel regulator activity	http://amigo.geneontology.org/amigo/term/GO:0016247	80	2	1.78894	1.11798	0.537706	1	515551;541597	ENSBTAG00000008125;ENSBTAG00000039662
67	GO:0003729	mRNA binding	http://amigo.geneontology.org/amigo/term/GO:0003729	128	3	2.86231	1.0481	0.549163	1	519028;525364;615156	ENSBTAG00000001697;ENSBTAG00000007666;ENSBTAG00000004004
68	GO:0030145	manganese ion binding	http://amigo.geneontology.org/amigo/term/GO:0030145	36	1	0.805025	1.2422	0.557793	1	539202	ENSBTAG00000006204
69	GO:0016779	nucleotidyltransferase activity	http://amigo.geneontology.org/amigo/term/GO:0016779	84	2	1.87839	1.06474	0.56425	1	505599;767843	ENSBTAG00000040199;ENSBTAG00000005311
70	GO:0003682	chromatin binding	http://amigo.geneontology.org/amigo/term/GO:0003682	271	6	6.06005	0.990091	0.568721	1	282376;497012;508541;508638;523070;529059	ENSBTAG00000013174;ENSBTAG00000016528;ENSBTAG00000010125;ENSBTAG00000021523;ENSBTAG00000015751;ENSBTAG00000005067
71	GO:0016773	phosphotransferase activity, alcohol group as acceptor	http://amigo.geneontology.org/amigo/term/GO:0016773	377	8	8.4304	0.948946	0.612003	1	286877;493708;505369;508367;508778;523474;538710;540907	ENSBTAG00000017103;ENSBTAG00000005313;ENSBTAG00000016733;ENSBTAG00000014119;ENSBTAG00000010737;ENSBTAG00000010184;ENSBTAG00000006048;ENSBTAG00000007084
72	GO:0140098	catalytic activity, acting on RNA	http://amigo.geneontology.org/amigo/term/GO:0140098	238	5	5.32211	0.939477	0.619802	1	286819;505599;616209;767843;100125882	ENSBTAG00000014724;ENSBTAG00000040199;ENSBTAG00000005311;ENSBTAG00000004738;ENSBTAG00000015136
73	GO:0046906	tetrapyrrole binding	http://amigo.geneontology.org/amigo/term/GO:0046906	93	2	2.07965	0.961701	0.619928	1	282211;510507	ENSBTAG00000026501;ENSBTAG00000005287
74	GO:0016301	kinase activity	http://amigo.geneontology.org/amigo/term/GO:0016301	428	9	9.57085	0.940355	0.62431	1	286877;493708;505369;508367;508778;523474;538004;540107;540907	ENSBTAG00000017103;ENSBTAG00000005313;ENSBTAG00000019290;ENSBTAG00000016733;ENSBTAG00000014119;ENSBTAG00000010737;ENSBTAG00000016249;ENSBTAG00000006048;ENSBTAG00000007084
75	GO:0060589	nucleoside-triphosphatase regulator activity	http://amigo.geneontology.org/amigo/term/GO:0060589	146	3	3.26482	0.918886	0.638739	1	532778;616055;767820	ENSBTAG00000009624;ENSBTAG00000012481;ENSBTAG00000001057
76	GO:0038024	cargo receptor activity	http://amigo.geneontology.org/amigo/term/GO:0038024	45	1	1.00628	0.993758	0.639606	1	517446	ENSBTAG00000020106
77	GO:0043178	alcohol binding	http://amigo.geneontology.org/amigo/term/GO:0043178	46	1	1.02864	0.972154	0.647711	1	281033	ENSBTAG00000018073
78	GO:0001653	peptide receptor activity	http://amigo.geneontology.org/amigo/term/GO:0001653	99	2	2.21382	0.903416	0.653926	1	504230;539108	ENSBTAG00000019095;ENSBTAG00000019903
79	GO:0051540	metal cluster binding	http://amigo.geneontology.org/amigo/term/GO:0051540	47	1	1.05101	0.95147	0.655635	1	280976	ENSBTAG00000006429
80	GO:0047485	protein N-terminus binding	http://amigo.geneontology.org/amigo/term/GO:0047485	48	1	1.07337	0.931648	0.663381	1	534750	ENSBTAG00000019906
81	GO:0042562	hormone binding	http://amigo.geneontology.org/amigo/term/GO:0042562	49	1	1.09573	0.912635	0.670954	1	504230	ENSBTAG00000019903
82	GO:0004896	cytokine receptor activity	http://amigo.geneontology.org/amigo/term/GO:0004896	50	1	1.11809	0.894382	0.678358	1	539108	ENSBTAG00000019095
83	GO:0008565	protein transporter activity	http://amigo.geneontology.org/amigo/term/GO:0008565	50	1	1.11809	0.894382	0.678358	1	504230	ENSBTAG00000019903
84	GO:0140097	catalytic activity, acting on DNA	http://amigo.geneontology.org/amigo/term/GO:0140097	104	2	2.32563	0.859983	0.680381	1	510132;512730	ENSBTAG00000006103;ENSBTAG00000020015
85	GO:0016705	oxidoreductase activity, acting on paired donors, with incorporation or reduction of molecular oxygen	http://amigo.geneontology.org/amigo/term/GO:0016705	105	2	2.34799	0.851792	0.685471	1	282211;510507	ENSBTAG00000026501;ENSBTAG00000005287
86	GO:0016782	transferase activity, transferring sulfur-containing groups	http://amigo.geneontology.org/amigo/term/GO:0016782	51	1	1.14045	0.876845	0.685596	1	618738	ENSBTAG00000006273
87	GO:0044325	ion channel binding	http://amigo.geneontology.org/amigo/term/GO:0044325	53	1	1.18518	0.843757	0.69959	1	509346	ENSBTAG00000001279
88	GO:0016757	transferase activity, transferring glycosyl groups	http://amigo.geneontology.org/amigo/term/GO:0016757	162	3	3.62261	0.828132	0.707357	1	520087;522406;614624	ENSBTAG00000005652;ENSBTAG00000012503;ENSBTAG00000037523
89	GO:0016209	antioxidant activity	http://amigo.geneontology.org/amigo/term/GO:0016209	55	1	1.2299	0.813075	0.712964	1	617001	ENSBTAG00000001727
90	GO:0008092	cytoskeletal protein binding	http://amigo.geneontology.org/amigo/term/GO:0008092	465	9	10.3982	0.865531	0.720463	1	280916;281296;286817;511170;540107;614904;615476;767833;790892	ENSBTAG00000014459;ENSBTAG00000019290;ENSBTAG00000008057;ENSBTAG00000011203;ENSBTAG00000013813;ENSBTAG00000018725;ENSBTAG00000001610;ENSBTAG00000008088;ENSBTAG00000017512
91	GO:0003774	motor activity	http://amigo.geneontology.org/amigo/term/GO:0003774	57	1	1.27462	0.784546	0.725746	1	511170	ENSBTAG00000008088
92	GO:0044389	ubiquitin-like protein ligase binding	http://amigo.geneontology.org/amigo/term/GO:0044389	174	3	3.89095	0.771019	0.751989	1	353120;506103;527278	ENSBTAG00000015882;ENSBTAG00000019914;ENSBTAG00000022520
93	GO:0015238	drug transmembrane transporter activity	http://amigo.geneontology.org/amigo/term/GO:0015238	62	1	1.38643	0.721276	0.755278	1	506631	ENSBTAG00000006200
94	GO:0030545	receptor regulator activity	http://amigo.geneontology.org/amigo/term/GO:0030545	331	6	7.40176	0.810618	0.756447	1	280905;281296;281387;538672;540106;615800	ENSBTAG00000000476;ENSBTAG00000021697;ENSBTAG00000004924;ENSBTAG00000046022;ENSBTAG00000045652;ENSBTAG00000017512
95	GO:0003697	single-stranded DNA binding	http://amigo.geneontology.org/amigo/term/GO:0003697	63	1	1.40879	0.709827	0.760793	1	505599	ENSBTAG00000040199
96	GO:0016651	oxidoreductase activity, acting on NAD(P)H	http://amigo.geneontology.org/amigo/term/GO:0016651	63	1	1.40879	0.709827	0.760793	1	515773	ENSBTAG00000016516
97	GO:0016741	transferase activity, transferring one-carbon groups	http://amigo.geneontology.org/amigo/term/GO:0016741	131	2	2.9294	0.682734	0.795939	1	281134;533087	ENSBTAG00000005658;ENSBTAG00000021918
98	GO:0019838	growth factor binding	http://amigo.geneontology.org/amigo/term/GO:0019838	70	1	1.56533	0.638844	0.79609	1	540106	ENSBTAG00000021697
99	GO:0019955	cytokine binding	http://amigo.geneontology.org/amigo/term/GO:0019955	71	1	1.58769	0.629846	0.80069	1	539108	ENSBTAG00000019095
100	GO:0005319	lipid transporter activity	http://amigo.geneontology.org/amigo/term/GO:0005319	72	1	1.61005	0.621099	0.805187	1	505009	ENSBTAG00000007623
