# Supplementary material for: Characterization of runs of homozygosity, heterozygosity-enriched regions, and population structure in cattle populations selected for different breeding goals
Source: BMC Genomics. 2022 Mar 16;23:209. doi: 10.1186/s12864-022-08384-0 (PMC8925140; doi:10.1186/s12864-022-08384-0)
Supplement: Supplementary file 8 — Additional file 8: Table S4. Genes found in Montana’s heterozygous-enriched regions and the processes that are involved. [file 12864_2022_8384_MOESM8_ESM.xlsx]

## Sheet: Genes identified
Table S4 – Genes found in Montana’s heterozygous-enriched regions and the processes that are involved
	group	CHR	BP1	BP2	chr	start_pos	end_pos	width	strand	gene_id	gene_name	gene_biotype
1	MON	5	42450704	55033466	5	42193677	42472416	278740	+	ENSBTAG00000020914	CPNE8	protein_coding
2	MON	5	42450704	55033466	5	42611538	42884729	273192	+	ENSBTAG00000015311	PTPRR	protein_coding
3	MON	5	42450704	55033466	5	42690468	42690587	120	+	ENSBTAG00000036950	5S_rRNA	rRNA
4	MON	5	42450704	55033466	5	42885405	43010556	125152	+	ENSBTAG00000015296	PTPRB	protein_coding
5	MON	5	42450704	55033466	5	43005189	43005268	80	+	ENSBTAG00000052756	bta-mir-2284z-5	miRNA
6	MON	5	42450704	55033466	5	43038800	43120159	81360	-	ENSBTAG00000003749	KCNMB4	protein_coding
7	MON	5	42450704	55033466	5	43113516	43114855	1340	+	ENSBTAG00000054094	#N/A	protein_coding
8	MON	5	42450704	55033466	5	43134292	43266434	132143	-	ENSBTAG00000003748	CNOT2	protein_coding
9	MON	5	42450704	55033466	5	43201330	43201442	113	+	ENSBTAG00000044943	#N/A	snoRNA
10	MON	5	42450704	55033466	5	43516703	43642194	125492	-	ENSBTAG00000014829	MYRFL	protein_coding
11	MON	5	42450704	55033466	5	43637280	43651929	14650	+	ENSBTAG00000050148	#N/A	pseudogene
12	MON	5	42450704	55033466	5	43657005	43713702	56698	-	ENSBTAG00000031950	RAB3IP	protein_coding
13	MON	5	42450704	55033466	5	43762572	43817060	54489	+	ENSBTAG00000002931	BEST3	protein_coding
14	MON	5	42450704	55033466	5	43863320	43866402	3083	+	ENSBTAG00000019157	LRRC10	protein_coding
15	MON	5	42450704	55033466	5	43869187	43884991	15805	-	ENSBTAG00000019156	CCT2	protein_coding
16	MON	5	42450704	55033466	5	43894715	43908506	13792	-	ENSBTAG00000019155	FRS2	protein_coding
17	MON	5	42450704	55033466	5	43901773	43901847	75	+	ENSBTAG00000048603	bta-mir-2427	miRNA
18	MON	5	42450704	55033466	5	43901783	43901910	128	+	ENSBTAG00000042237	#N/A	snoRNA
19	MON	5	42450704	55033466	5	44023516	44023629	114	+	ENSBTAG00000045448	5S_rRNA	rRNA
20	MON	5	42450704	55033466	5	44086246	44110850	24605	-	ENSBTAG00000002256	YEATS4	protein_coding
21	MON	5	42450704	55033466	5	44119611	44125565	5955	-	ENSBTAG00000011941	LYZ1	protein_coding
22	MON	5	42450704	55033466	5	44134487	44134575	89	+	ENSBTAG00000044377	U5	snRNA
23	MON	5	42450704	55033466	5	44158508	44158611	104	+	ENSBTAG00000048739	U6	snRNA
24	MON	5	42450704	55033466	5	44189142	44194069	4928	+	ENSBTAG00000022971	#N/A	protein_coding
25	MON	5	42450704	55033466	5	44217916	44223299	5384	+	ENSBTAG00000049929	#N/A	protein_coding
26	MON	5	42450704	55033466	5	44246155	44252023	5869	+	ENSBTAG00000020564	#N/A	protein_coding
27	MON	5	42450704	55033466	5	44281434	44286850	5417	-	ENSBTAG00000054492	#N/A	protein_coding
28	MON	5	42450704	55033466	5	44297841	44302777	4937	+	ENSBTAG00000000198	#N/A	protein_coding
29	MON	5	42450704	55033466	5	44320272	44325369	5098	-	ENSBTAG00000039170	#N/A	protein_coding
30	MON	5	42450704	55033466	5	44347280	44352877	5598	+	ENSBTAG00000026323	LYSB	protein_coding
31	MON	5	42450704	55033466	5	44365581	44371561	5981	-	ENSBTAG00000026088	LYZ2	protein_coding
32	MON	5	42450704	55033466	5	44392339	44400094	7756	-	ENSBTAG00000046511	LYZ1	protein_coding
33	MON	5	42450704	55033466	5	44423778	44430774	6997	-	ENSBTAG00000046628	LYZ3	protein_coding
34	MON	5	42450704	55033466	5	44445035	44449173	4139	-	ENSBTAG00000026322	#N/A	protein_coding
35	MON	5	42450704	55033466	5	44460958	44461016	59	+	ENSBTAG00000053948	U6	snRNA
36	MON	5	42450704	55033466	5	44505113	44505215	103	+	ENSBTAG00000043369	U6	snRNA
37	MON	5	42450704	55033466	5	44506989	44515796	8808	-	ENSBTAG00000026779	LYZ	protein_coding
38	MON	5	42450704	55033466	5	44560547	44588478	27932	-	ENSBTAG00000007323	CPSF6	protein_coding
39	MON	5	42450704	55033466	5	44681351	44681707	357	-	ENSBTAG00000002741	#N/A	protein_coding
40	MON	5	42450704	55033466	5	44707956	44708062	107	+	ENSBTAG00000044636	#N/A	snoRNA
41	MON	5	42450704	55033466	5	44876588	44960458	83871	+	ENSBTAG00000013496	CPM	protein_coding
42	MON	5	42450704	55033466	5	44979892	45005325	25434	-	ENSBTAG00000010422	MDM2	protein_coding
43	MON	5	42450704	55033466	5	44983558	45019012	35455	+	ENSBTAG00000051975	#N/A	protein_coding
44	MON	5	42450704	55033466	5	45047975	45065127	17153	-	ENSBTAG00000031919	SLC35E3	protein_coding
45	MON	5	42450704	55033466	5	45077381	45125506	48126	-	ENSBTAG00000006911	NUP107	protein_coding
46	MON	5	42450704	55033466	5	45089836	45089967	132	-	ENSBTAG00000042289	#N/A	snoRNA
47	MON	5	42450704	55033466	5	45157005	45200873	43869	-	ENSBTAG00000008967	RAP1B	protein_coding
48	MON	5	42450704	55033466	5	45446653	45475170	28518	+	ENSBTAG00000019738	MDM1	protein_coding
49	MON	5	42450704	55033466	5	45523409	45529263	5855	+	ENSBTAG00000015407	IL22	protein_coding
50	MON	5	42450704	55033466	5	45526671	45531263	4593	-	ENSBTAG00000015395	#N/A	protein_coding
51	MON	5	42450704	55033466	5	45548436	45562759	14324	+	ENSBTAG00000052655	IL26	protein_coding
52	MON	5	42450704	55033466	5	45624462	45629336	4875	+	ENSBTAG00000012529	IFNG	protein_coding
53	MON	5	42450704	55033466	5	46121140	46131988	10849	-	ENSBTAG00000007256	DYRK2	protein_coding
54	MON	5	42450704	55033466	5	46494871	46529168	34298	-	ENSBTAG00000009939	CAND1	protein_coding
55	MON	5	42450704	55033466	5	46529364	46581342	51979	+	ENSBTAG00000053087	#N/A	lncRNA
56	MON	5	42450704	55033466	5	47140111	47474250	334140	+	ENSBTAG00000033726	GRIP1	protein_coding
57	MON	5	42450704	55033466	5	47374718	47374882	165	+	ENSBTAG00000028990	U1	snRNA
58	MON	5	42450704	55033466	5	47481804	47519482	37679	-	ENSBTAG00000020806	HELB	protein_coding
59	MON	5	42450704	55033466	5	47504807	47505199	393	+	ENSBTAG00000053419	#N/A	protein_coding
60	MON	5	42450704	55033466	5	47564309	47624668	60360	-	ENSBTAG00000007636	IRAK3	protein_coding
61	MON	5	42450704	55033466	5	47632527	47634494	1968	-	ENSBTAG00000052954	#N/A	protein_coding
62	MON	5	42450704	55033466	5	47645210	47661694	16485	+	ENSBTAG00000026993	TMBIM4	protein_coding
63	MON	5	42450704	55033466	5	47669190	47673186	3997	+	ENSBTAG00000002004	LLPH	protein_coding
64	MON	5	42450704	55033466	5	47717635	47717752	118	-	ENSBTAG00000045454	5S_rRNA	rRNA
65	MON	5	42450704	55033466	5	47819505	47966760	147256	-	ENSBTAG00000044118	HMGA2	protein_coding
66	MON	5	42450704	55033466	5	47929780	47929899	120	-	ENSBTAG00000030111	bta-mir-763	miRNA
67	MON	5	42450704	55033466	5	48332243	48512740	180498	-	ENSBTAG00000044017	MSRB3	protein_coding
68	MON	5	42450704	55033466	5	48542860	48614389	71530	-	ENSBTAG00000039435	LEMD3	protein_coding
69	MON	5	42450704	55033466	5	48687578	48779884	92307	+	ENSBTAG00000014758	WIF1	protein_coding
70	MON	5	42450704	55033466	5	48767193	48767299	107	+	ENSBTAG00000042928	U6	snRNA
71	MON	5	42450704	55033466	5	48952181	49035846	83666	-	ENSBTAG00000011352	TBC1D30	protein_coding
72	MON	5	42450704	55033466	5	49017944	49018762	819	+	ENSBTAG00000000237	#N/A	protein_coding
73	MON	5	42450704	55033466	5	49053812	49103597	49786	+	ENSBTAG00000017465	GNS	protein_coding
74	MON	5	42450704	55033466	5	49114394	49190776	76383	-	ENSBTAG00000051013	RASSF3	protein_coding
75	MON	5	42450704	55033466	5	49220271	49220397	127	-	ENSBTAG00000047273	5S_rRNA	rRNA
76	MON	5	42450704	55033466	5	49272465	49315761	43297	-	ENSBTAG00000017401	TBK1	protein_coding
77	MON	5	42450704	55033466	5	49300788	49300857	70	+	ENSBTAG00000052994	bta-mir-2285f-1	miRNA
78	MON	5	42450704	55033466	5	49320765	49468018	147254	-	ENSBTAG00000026962	XPOT	protein_coding
79	MON	5	42450704	55033466	5	49376642	49456410	79769	+	ENSBTAG00000018861	C5H12orf56	protein_coding
80	MON	5	42450704	55033466	5	49488842	49511314	22473	+	ENSBTAG00000013486	C5H12orf66	protein_coding
81	MON	5	42450704	55033466	5	49582752	49890496	307745	-	ENSBTAG00000011892	SRGAP1	protein_coding
82	MON	5	42450704	55033466	5	49899198	49908149	8952	-	ENSBTAG00000051362	#N/A	lncRNA
83	MON	5	42450704	55033466	5	49919291	49945730	26440	-	ENSBTAG00000004753	RXYLT1	protein_coding
84	MON	5	42450704	55033466	5	50362882	50366965	4084	+	ENSBTAG00000007175	AVPR1A	protein_coding
85	MON	5	42450704	55033466	5	50634073	50938091	304019	+	ENSBTAG00000011857	PPM1H	protein_coding
86	MON	5	42450704	55033466	5	50983045	50983152	108	-	ENSBTAG00000029994	MIRLET7I	miRNA
87	MON	5	42450704	55033466	5	50995056	51105717	110662	-	ENSBTAG00000011068	MON2	protein_coding
88	MON	5	42450704	55033466	5	51147112	51276079	128968	-	ENSBTAG00000010428	USP15	protein_coding
89	MON	5	42450704	55033466	5	51155558	51156649	1092	+	ENSBTAG00000053892	#N/A	protein_coding
90	MON	5	42450704	55033466	5	51752422	51924620	172199	+	ENSBTAG00000047818	TAFA2	protein_coding
91	MON	5	42450704	55033466	5	52575764	52576204	441	-	ENSBTAG00000040344	#N/A	protein_coding
92	MON	5	42450704	55033466	5	53698084	53892992	194909	-	ENSBTAG00000021287	SLC16A7	protein_coding
93	MON	5	42450704	55033466	5	53785405	53786894	1490	-	ENSBTAG00000055198	#N/A	protein_coding
94	MON	5	42450704	55033466	5	53840974	53842000	1027	+	ENSBTAG00000053531	#N/A	protein_coding
95	MON	5	42450704	55033466	5	54534181	54534687	507	-	ENSBTAG00000055101	#N/A	protein_coding
96	MON	5	42450704	55033466	5	54560835	54612806	51972	+	ENSBTAG00000002227	LRIG3	protein_coding
97	MON	5	92451535	106723219	5	93264607	93328292	63686	+	ENSBTAG00000013541	LMO3	protein_coding
98	MON	5	92451535	106723219	5	93497064	93521047	23984	-	ENSBTAG00000008541	MGST1	protein_coding
99	MON	5	92451535	106723219	5	93602194	93699192	96999	+	ENSBTAG00000009444	SLC15A5	protein_coding
100	MON	5	92451535	106723219	5	93887905	94006820	118916	-	ENSBTAG00000022167	DERA	protein_coding
101	MON	5	92451535	106723219	5	93936345	93936605	261	+	ENSBTAG00000023487	#N/A	protein_coding
102	MON	5	92451535	106723219	5	94018317	94039904	21588	-	ENSBTAG00000014175	STRAP	protein_coding
103	MON	5	92451535	106723219	5	94028129	94028311	183	-	ENSBTAG00000042414	#N/A	snoRNA
104	MON	5	92451535	106723219	5	94125186	94321587	196402	+	ENSBTAG00000000369	EPS8	protein_coding
105	MON	5	92451535	106723219	5	94298699	94298758	60	+	ENSBTAG00000052966	bta-mir-2285be	miRNA
106	MON	5	92451535	106723219	5	94342435	94455619	113185	-	ENSBTAG00000006256	PTPRO	protein_coding
107	MON	5	92451535	106723219	5	94634825	94634890	66	-	ENSBTAG00000051932	bta-mir-2285dm	miRNA
108	MON	5	92451535	106723219	5	94669118	94824113	154996	+	ENSBTAG00000002174	RERG	protein_coding
109	MON	5	92451535	106723219	5	94923693	94933948	10256	-	ENSBTAG00000013635	PDE6H	protein_coding
110	MON	5	92451535	106723219	5	94945968	94965348	19381	+	ENSBTAG00000006039	ARHGDIB	protein_coding
111	MON	5	92451535	106723219	5	94967133	94991578	24446	+	ENSBTAG00000006036	ERP27	protein_coding
112	MON	5	92451535	106723219	5	94979140	94979261	122	-	ENSBTAG00000036621	5S_rRNA	rRNA
113	MON	5	92451535	106723219	5	95024682	95028653	3972	+	ENSBTAG00000012370	MGP	protein_coding
114	MON	5	92451535	106723219	5	95068426	95082135	13710	+	ENSBTAG00000008352	ART4	protein_coding
115	MON	5	92451535	106723219	5	95085927	95086643	717	-	ENSBTAG00000008351	C5H12orf60	protein_coding
116	MON	5	92451535	106723219	5	95091313	95099829	8517	+	ENSBTAG00000026610	SMCO3	protein_coding
117	MON	5	92451535	106723219	5	95103224	95118867	15644	+	ENSBTAG00000014759	WBP11	protein_coding
118	MON	5	92451535	106723219	5	95136650	95137326	677	-	ENSBTAG00000030503	H2AJ	protein_coding
119	MON	5	92451535	106723219	5	95139257	95152774	13518	+	ENSBTAG00000030504	H4-16	protein_coding
120	MON	5	92451535	106723219	5	95172751	95238347	65597	+	ENSBTAG00000019722	GUCY2C	protein_coding
121	MON	5	92451535	106723219	5	95273952	95362982	89031	+	ENSBTAG00000015562	PLBD1	protein_coding
122	MON	5	92451535	106723219	5	95313669	95313965	297	-	ENSBTAG00000054625	#N/A	protein_coding
123	MON	5	92451535	106723219	5	95367722	95479084	111363	-	ENSBTAG00000003221	ATF7IP	protein_coding
124	MON	5	92451535	106723219	5	95392657	95392762	106	-	ENSBTAG00000050379	U6	snRNA
125	MON	5	92451535	106723219	5	95822472	95825005	2534	+	ENSBTAG00000051346	#N/A	lncRNA
126	MON	5	92451535	106723219	5	95970070	96313866	343797	+	ENSBTAG00000000219	GRIN2B	protein_coding
127	MON	5	92451535	106723219	5	96633068	96654177	21110	-	ENSBTAG00000036078	EMP1	protein_coding
128	MON	5	92451535	106723219	5	96766338	96785806	19469	+	ENSBTAG00000004721	GSG1	protein_coding
129	MON	5	92451535	106723219	5	96786665	96862648	75984	-	ENSBTAG00000014322	FAM234B	protein_coding
130	MON	5	92451535	106723219	5	96875314	96912825	37512	+	ENSBTAG00000005868	HEBP1	protein_coding
131	MON	5	92451535	106723219	5	96929922	96937085	7164	+	ENSBTAG00000014288	GPRC5D	protein_coding
132	MON	5	92451535	106723219	5	96960382	96980220	19839	-	ENSBTAG00000039509	GPRC5A	protein_coding
133	MON	5	92451535	106723219	5	97017440	97030497	13058	-	ENSBTAG00000019608	DDX47	protein_coding
134	MON	5	92451535	106723219	5	97047947	97051826	3880	-	ENSBTAG00000002362	APOLD1	protein_coding
135	MON	5	92451535	106723219	5	97104351	97109627	5277	-	ENSBTAG00000018254	CDKN1B	protein_coding
136	MON	5	92451535	106723219	5	97139728	97163152	23425	+	ENSBTAG00000011959	GPR19	protein_coding
137	MON	5	92451535	106723219	5	97173598	97203053	29456	-	ENSBTAG00000011957	CREBL2	protein_coding
138	MON	5	92451535	106723219	5	97206732	97239614	32883	+	ENSBTAG00000048687	#N/A	lncRNA
139	MON	5	92451535	106723219	5	97282682	97334536	51855	+	ENSBTAG00000010763	DUSP16	protein_coding
140	MON	5	92451535	106723219	5	97291288	97291390	103	+	ENSBTAG00000043836	5S_rRNA	rRNA
141	MON	5	92451535	106723219	5	97342528	97440530	98003	-	ENSBTAG00000008989	BORCS5	protein_coding
142	MON	5	92451535	106723219	5	97450152	97450346	195	-	ENSBTAG00000052497	#N/A	protein_coding
143	MON	5	92451535	106723219	5	97454273	97478531	24259	+	ENSBTAG00000008721	MANSC1	protein_coding
144	MON	5	92451535	106723219	5	97526603	97700083	173481	+	ENSBTAG00000011761	LRP6	protein_coding
145	MON	5	92451535	106723219	5	97725269	97748884	23616	-	ENSBTAG00000047225	BCL2L14	protein_coding
146	MON	5	92451535	106723219	5	97936658	98225335	288678	-	ENSBTAG00000014605	ETV6	protein_coding
147	MON	5	92451535	106723219	5	98438974	98458164	19191	-	ENSBTAG00000049572	#N/A	lncRNA
148	MON	5	92451535	106723219	5	98522812	98558643	35832	-	ENSBTAG00000048489	#N/A	lncRNA
149	MON	5	92451535	106723219	5	98549494	98550424	931	+	ENSBTAG00000053012	#N/A	pseudogene
150	MON	5	92451535	106723219	5	98558817	98559755	939	+	ENSBTAG00000030472	TAS2R42	protein_coding
151	MON	5	92451535	106723219	5	98569153	98571382	2230	+	ENSBTAG00000051472	#N/A	protein_coding
152	MON	5	92451535	106723219	5	98571197	98571403	207	-	ENSBTAG00000052681	SMIM10L1	protein_coding
153	MON	5	92451535	106723219	5	98580534	98581431	898	+	ENSBTAG00000049848	#N/A	pseudogene
154	MON	5	92451535	106723219	5	98588763	98589680	918	+	ENSBTAG00000030471	TAS2R46	protein_coding
155	MON	5	92451535	106723219	5	98595392	98596309	918	+	ENSBTAG00000001336	#N/A	protein_coding
156	MON	5	92451535	106723219	5	98619443	98622182	2740	+	ENSBTAG00000054460	#N/A	protein_coding
157	MON	5	92451535	106723219	5	98625559	98626446	888	+	ENSBTAG00000023258	T2R65A	protein_coding
158	MON	5	92451535	106723219	5	98644188	98647571	3384	+	ENSBTAG00000050506	#N/A	protein_coding
159	MON	5	92451535	106723219	5	98661895	98662824	930	+	ENSBTAG00000030468	T2R12	protein_coding
160	MON	5	92451535	106723219	5	98712734	98713666	933	+	ENSBTAG00000030466	BOTA-T2R10B	protein_coding
161	MON	5	92451535	106723219	5	98749622	98750521	900	+	ENSBTAG00000030463	TAS2R10	protein_coding
162	MON	5	92451535	106723219	5	98761040	98761969	930	+	ENSBTAG00000030461	T2R10C	protein_coding
163	MON	5	92451535	106723219	5	98773684	98779676	5993	+	ENSBTAG00000048398	TAS2R8	protein_coding
164	MON	5	92451535	106723219	5	98781269	98785838	4570	+	ENSBTAG00000051374	TAS2R7	protein_coding
165	MON	5	92451535	106723219	5	98853392	98878560	25169	+	ENSBTAG00000009663	YBX3	protein_coding
166	MON	5	92451535	106723219	5	98891931	98945941	54011	+	ENSBTAG00000015351	STYK1	protein_coding
167	MON	5	92451535	106723219	5	98952626	98963107	10482	+	ENSBTAG00000019235	MAGOHB	protein_coding
168	MON	5	92451535	106723219	5	98969137	98984165	15029	+	ENSBTAG00000009252	KLRA1	protein_coding
169	MON	5	92451535	106723219	5	99025895	99039979	14085	+	ENSBTAG00000052617	#N/A	lncRNA
170	MON	5	92451535	106723219	5	99040000	99048507	8508	+	ENSBTAG00000052865	#N/A	protein_coding
171	MON	5	92451535	106723219	5	99070012	99076088	6077	+	ENSBTAG00000053262	#N/A	lncRNA
172	MON	5	92451535	106723219	5	99099765	99105058	5294	-	ENSBTAG00000046268	#N/A	protein_coding
173	MON	5	92451535	106723219	5	99108745	99108987	243	+	ENSBTAG00000043673	7SK	misc_RNA
174	MON	5	92451535	106723219	5	99120454	99120775	322	+	ENSBTAG00000042107	7SK	misc_RNA
175	MON	5	92451535	106723219	5	99165246	99171198	5953	-	ENSBTAG00000049367	#N/A	protein_coding
176	MON	5	92451535	106723219	5	99213774	99253173	39400	-	ENSBTAG00000054018	#N/A	protein_coding
177	MON	5	92451535	106723219	5	99286439	99290988	4550	-	ENSBTAG00000054633	KLRC1	protein_coding
178	MON	5	92451535	106723219	5	99328770	99353522	24753	-	ENSBTAG00000052486	#N/A	protein_coding
179	MON	5	92451535	106723219	5	99380663	99387873	7211	-	ENSBTAG00000052514	#N/A	protein_coding
180	MON	5	92451535	106723219	5	99404312	99408340	4029	-	ENSBTAG00000050324	#N/A	protein_coding
181	MON	5	92451535	106723219	5	99425439	99435639	10201	+	ENSBTAG00000022861	KLRJ1	protein_coding
182	MON	5	92451535	106723219	5	99461355	99472785	11431	+	ENSBTAG00000051183	#N/A	protein_coding
183	MON	5	92451535	106723219	5	99487512	99500405	12894	+	ENSBTAG00000049823	#N/A	protein_coding
184	MON	5	92451535	106723219	5	99539090	99544252	5163	+	ENSBTAG00000052658	NKG2A	protein_coding
185	MON	5	92451535	106723219	5	99552955	99557139	4185	+	ENSBTAG00000038843	NKG2C	protein_coding
186	MON	5	92451535	106723219	5	99603137	99613790	10654	+	ENSBTAG00000004917	KLRK1	protein_coding
187	MON	5	92451535	106723219	5	99655608	99660385	4778	-	ENSBTAG00000046389	KLRD1	protein_coding
188	MON	5	92451535	106723219	5	99671846	99678614	6769	-	ENSBTAG00000000966	#N/A	protein_coding
189	MON	5	92451535	106723219	5	99712004	99722901	10898	+	ENSBTAG00000052739	#N/A	lncRNA
190	MON	5	92451535	106723219	5	99732061	99752814	20754	-	ENSBTAG00000030426	#N/A	protein_coding
191	MON	5	92451535	106723219	5	99764511	99773990	9480	-	ENSBTAG00000011765	GABARAPL1	protein_coding
192	MON	5	92451535	106723219	5	99782216	99792430	10215	-	ENSBTAG00000011023	TMEM52B	protein_coding
193	MON	5	92451535	106723219	5	99803497	99815138	11642	+	ENSBTAG00000004547	OLR1	protein_coding
194	MON	5	92451535	106723219	5	99833307	99860241	26935	+	ENSBTAG00000014546	CLEC7A	protein_coding
195	MON	5	92451535	106723219	5	99860312	99880739	20428	+	ENSBTAG00000030424	CLEC1A	protein_coding
196	MON	5	92451535	106723219	5	99887314	99899431	12118	-	ENSBTAG00000009537	CLEC9A	protein_coding
197	MON	5	92451535	106723219	5	99905264	99936312	31049	-	ENSBTAG00000030423	CLEC1B	protein_coding
198	MON	5	92451535	106723219	5	99926493	99932833	6341	+	ENSBTAG00000004293	CLEC12B	protein_coding
199	MON	5	92451535	106723219	5	99947296	99960045	12750	+	ENSBTAG00000012815	CLEC12A	protein_coding
200	MON	5	92451535	106723219	5	99970279	99994406	24128	+	ENSBTAG00000054870	#N/A	protein_coding
201	MON	5	92451535	106723219	5	100036888	100041664	4777	+	ENSBTAG00000046742	CLEC2A	protein_coding
202	MON	5	92451535	106723219	5	100044286	100060577	16292	-	ENSBTAG00000046980	KLRF2	protein_coding
203	MON	5	92451535	106723219	5	100048986	100049305	320	+	ENSBTAG00000043892	7SK	misc_RNA
204	MON	5	92451535	106723219	5	100069711	100089192	19482	+	ENSBTAG00000055140	#N/A	protein_coding
205	MON	5	92451535	106723219	5	100099708	100111353	11646	+	ENSBTAG00000006851	#N/A	protein_coding
206	MON	5	92451535	106723219	5	100112018	100112086	69	-	ENSBTAG00000049580	bta-mir-12002a	miRNA
207	MON	5	92451535	106723219	5	100127740	100143640	15901	+	ENSBTAG00000049487	#N/A	protein_coding
208	MON	5	92451535	106723219	5	100145447	100145510	64	+	ENSBTAG00000049573	bta-mir-12002b	miRNA
209	MON	5	92451535	106723219	5	100181622	100199602	17981	+	ENSBTAG00000012026	#N/A	protein_coding
210	MON	5	92451535	106723219	5	100228198	100238336	10139	-	ENSBTAG00000037534	KLRF1	protein_coding
211	MON	5	92451535	106723219	5	100277062	100277637	576	+	ENSBTAG00000016876	#N/A	protein_coding
212	MON	5	92451535	106723219	5	100297983	100305080	7098	+	ENSBTAG00000002135	CD69	protein_coding
213	MON	5	92451535	106723219	5	100319678	100336583	16906	+	ENSBTAG00000039980	CLECL1	protein_coding
214	MON	5	92451535	106723219	5	100376241	100380471	4231	+	ENSBTAG00000053590	#N/A	protein_coding
215	MON	5	92451535	106723219	5	100386791	100406644	19854	-	ENSBTAG00000053740	#N/A	protein_coding
216	MON	5	92451535	106723219	5	100457856	100506412	48557	-	ENSBTAG00000046324	#N/A	protein_coding
217	MON	5	92451535	106723219	5	100473243	100473349	107	-	ENSBTAG00000052683	U6	snRNA
218	MON	5	92451535	106723219	5	100504892	100630214	125323	+	ENSBTAG00000012029	KLRB1	protein_coding
219	MON	5	92451535	106723219	5	100679985	100732005	52021	+	ENSBTAG00000005243	OVOS2	protein_coding
220	MON	5	92451535	106723219	5	100747323	100747429	107	+	ENSBTAG00000042919	U6	snRNA
221	MON	5	92451535	106723219	5	100755565	100810941	55377	+	ENSBTAG00000038461	#N/A	protein_coding
222	MON	5	92451535	106723219	5	100843159	100846043	2885	+	ENSBTAG00000049220	#N/A	protein_coding
223	MON	5	92451535	106723219	5	100873612	100891039	17428	+	ENSBTAG00000018137	A2M	protein_coding
224	MON	5	92451535	106723219	5	100946808	100964339	17532	-	ENSBTAG00000013640	KLRG1	protein_coding
225	MON	5	92451535	106723219	5	100984954	100998031	13078	+	ENSBTAG00000018207	M6PR	protein_coding
226	MON	5	92451535	106723219	5	100997211	101017135	19925	-	ENSBTAG00000018205	PHC1	protein_coding
227	MON	5	92451535	106723219	5	101041433	101090609	49177	-	ENSBTAG00000004097	A2ML1	protein_coding
228	MON	5	92451535	106723219	5	101087152	101087214	63	-	ENSBTAG00000044623	bta-mir-2284r	miRNA
229	MON	5	92451535	106723219	5	101125927	101163364	37438	-	ENSBTAG00000003291	RIMKLB	protein_coding
230	MON	5	92451535	106723219	5	101190160	101203715	13556	+	ENSBTAG00000000310	MFAP5	protein_coding
231	MON	5	92451535	106723219	5	101224468	101234839	10372	+	ENSBTAG00000018849	AICDA	protein_coding
232	MON	5	92451535	106723219	5	101268561	101274410	5850	-	ENSBTAG00000014683	APOBEC1	protein_coding
233	MON	5	92451535	106723219	5	101293270	101299881	6612	-	ENSBTAG00000023192	#N/A	protein_coding
234	MON	5	92451535	106723219	5	101333531	101341323	7793	+	ENSBTAG00000046609	DPPA3	protein_coding
235	MON	5	92451535	106723219	5	101375509	101382102	6594	+	ENSBTAG00000040450	#N/A	protein_coding
236	MON	5	92451535	106723219	5	101412795	101417948	5154	+	ENSBTAG00000020916	NANOG	protein_coding
237	MON	5	92451535	106723219	5	101438341	101451219	12879	-	ENSBTAG00000004556	SLC2A3	protein_coding
238	MON	5	92451535	106723219	5	101544589	101563703	19115	+	ENSBTAG00000019742	FOXJ2	protein_coding
239	MON	5	92451535	106723219	5	101566575	101575901	9327	-	ENSBTAG00000019741	C3AR1	protein_coding
240	MON	5	92451535	106723219	5	101591716	101603472	11757	+	ENSBTAG00000020237	NECAP1	protein_coding
241	MON	5	92451535	106723219	5	101616709	101629916	13208	+	ENSBTAG00000038490	CLEC4A	protein_coding
242	MON	5	92451535	106723219	5	101637803	101679086	41284	-	ENSBTAG00000050124	#N/A	pseudogene
243	MON	5	92451535	106723219	5	101642768	101659913	17146	+	ENSBTAG00000023635	CLEC6A	protein_coding
244	MON	5	92451535	106723219	5	101675072	101710556	35485	-	ENSBTAG00000012185	CLEC4E	protein_coding
245	MON	5	92451535	106723219	5	101685006	101693399	8394	+	ENSBTAG00000039347	CLEC4D	protein_coding
246	MON	5	92451535	106723219	5	101786078	101818046	31969	+	ENSBTAG00000019669	CD163	protein_coding
247	MON	5	92451535	106723219	5	101827292	101831737	4446	-	ENSBTAG00000053242	#N/A	protein_coding
248	MON	5	92451535	106723219	5	101904432	101967182	62751	+	ENSBTAG00000053486	#N/A	protein_coding
249	MON	5	92451535	106723219	5	101922337	101923994	1658	-	ENSBTAG00000054128	#N/A	protein_coding
250	MON	5	92451535	106723219	5	102009961	102067015	57055	+	ENSBTAG00000051330	WC-7	protein_coding
251	MON	5	92451535	106723219	5	102086748	102147556	60809	+	ENSBTAG00000048875	#N/A	protein_coding
252	MON	5	92451535	106723219	5	102220411	102267444	47034	+	ENSBTAG00000052355	WC1-12	protein_coding
253	MON	5	92451535	106723219	5	102477517	102503677	26161	+	ENSBTAG00000024318	#N/A	protein_coding
254	MON	5	92451535	106723219	5	102509773	102512121	2349	-	ENSBTAG00000048708	#N/A	lncRNA
255	MON	5	92451535	106723219	5	102559628	102562130	2503	+	ENSBTAG00000052270	#N/A	lncRNA
256	MON	5	92451535	106723219	5	102565488	102615132	49645	-	ENSBTAG00000052511	#N/A	protein_coding
257	MON	5	92451535	106723219	5	102627214	102694488	67275	-	ENSBTAG00000050603	WC1.3	protein_coding
258	MON	5	92451535	106723219	5	102768087	102819373	51287	-	ENSBTAG00000049861	WC1	protein_coding
259	MON	5	92451535	106723219	5	102831822	102863546	31725	-	ENSBTAG00000039256	#N/A	protein_coding
260	MON	5	92451535	106723219	5	102892712	102893341	630	+	ENSBTAG00000050301	#N/A	protein_coding
261	MON	5	92451535	106723219	5	102915951	103003566	87616	-	ENSBTAG00000050749	#N/A	protein_coding
262	MON	5	92451535	106723219	5	102975552	102976160	609	+	ENSBTAG00000051940	#N/A	pseudogene
263	MON	5	92451535	106723219	5	103022590	103086215	63626	-	ENSBTAG00000054245	CD163L1	protein_coding
264	MON	5	92451535	106723219	5	103177675	103195053	17379	-	ENSBTAG00000010490	PEX5	protein_coding
265	MON	5	92451535	106723219	5	103220647	103250646	30000	-	ENSBTAG00000008129	CLSTN3	protein_coding
266	MON	5	92451535	106723219	5	103251544	103258418	6875	+	ENSBTAG00000008127	RBP5	protein_coding
267	MON	5	92451535	106723219	5	103273388	103298036	24649	+	ENSBTAG00000016204	C1RL	protein_coding
268	MON	5	92451535	106723219	5	103320283	103327176	6894	+	ENSBTAG00000037743	#N/A	protein_coding
269	MON	5	92451535	106723219	5	103358822	103387417	28596	+	ENSBTAG00000008612	C1R	protein_coding
270	MON	5	92451535	106723219	5	103407687	103419088	11402	-	ENSBTAG00000004840	C1S	protein_coding
271	MON	5	92451535	106723219	5	103451002	103487994	36993	+	ENSBTAG00000013127	LPCAT3	protein_coding
272	MON	5	92451535	106723219	5	103486417	103493327	6911	-	ENSBTAG00000013126	EMG1	protein_coding
273	MON	5	92451535	106723219	5	103493143	103497684	4542	+	ENSBTAG00000013123	PHB2	protein_coding
274	MON	5	92451535	106723219	5	103495843	103496087	245	+	ENSBTAG00000045102	#N/A	snoRNA
275	MON	5	92451535	106723219	5	103498826	103498915	90	-	ENSBTAG00000036410	bta-mir-141	miRNA
276	MON	5	92451535	106723219	5	103499257	103499321	65	-	ENSBTAG00000029959	bta-mir-200c	miRNA
277	MON	5	92451535	106723219	5	103502498	103518817	16320	-	ENSBTAG00000020294	PTPN6	protein_coding
278	MON	5	92451535	106723219	5	103520372	103520433	62	-	ENSBTAG00000044624	U7	snRNA
279	MON	5	92451535	106723219	5	103521298	103529979	8682	-	ENSBTAG00000018828	ATN1	protein_coding
280	MON	5	92451535	106723219	5	103538156	103547189	9034	-	ENSBTAG00000011274	ENO2	protein_coding
281	MON	5	92451535	106723219	5	103546873	103554354	7482	-	ENSBTAG00000011273	LRRC23	protein_coding
282	MON	5	92451535	106723219	5	103577526	103592690	15165	+	ENSBTAG00000053346	SPSB2	protein_coding
283	MON	5	92451535	106723219	5	103580087	103583951	3865	-	ENSBTAG00000019782	TPI1	protein_coding
284	MON	5	92451535	106723219	5	103584420	103598534	14115	-	ENSBTAG00000019780	USP5	protein_coding
285	MON	5	92451535	106723219	5	103597621	103600970	3350	+	ENSBTAG00000019777	CDCA3	protein_coding
286	MON	5	92451535	106723219	5	103602565	103609014	6450	-	ENSBTAG00000016043	GNB3	protein_coding
287	MON	5	92451535	106723219	5	103610117	103623450	13334	-	ENSBTAG00000003598	P3H3	protein_coding
288	MON	5	92451535	106723219	5	103623999	103630301	6303	-	ENSBTAG00000034385	GPR162	protein_coding
289	MON	5	92451535	106723219	5	103631360	103654878	23519	-	ENSBTAG00000003255	CD4	protein_coding
290	MON	5	92451535	106723219	5	103658699	103689603	30905	+	ENSBTAG00000051680	#N/A	protein_coding
291	MON	5	92451535	106723219	5	103666048	103672761	6714	-	ENSBTAG00000034295	LAG3	protein_coding
292	MON	5	92451535	106723219	5	103674096	103679056	4961	-	ENSBTAG00000018451	PTMS	protein_coding
293	MON	5	92451535	106723219	5	103691194	103696645	5452	+	ENSBTAG00000014931	MLF2	protein_coding
294	MON	5	92451535	106723219	5	103710501	103711055	555	-	ENSBTAG00000007024	#N/A	processed_pseudogene
295	MON	5	92451535	106723219	5	103713684	103719840	6157	-	ENSBTAG00000011111	COPS7A	protein_coding
296	MON	5	92451535	106723219	5	103746808	103750911	4104	+	ENSBTAG00000001099	PIANP	protein_coding
297	MON	5	92451535	106723219	5	103756234	103775871	19638	+	ENSBTAG00000017072	ZNF384	protein_coding
298	MON	5	92451535	106723219	5	103778087	103785354	7268	+	ENSBTAG00000017064	ING4	protein_coding
299	MON	5	92451535	106723219	5	103786617	103794308	7692	+	ENSBTAG00000034246	ACRBP	protein_coding
300	MON	5	92451535	106723219	5	103796256	103806242	9987	+	ENSBTAG00000004541	LPAR5	protein_coding
301	MON	5	92451535	106723219	5	103817796	103847333	29538	+	ENSBTAG00000014734	CHD4	protein_coding
302	MON	5	92451535	106723219	5	103839995	103840132	138	+	ENSBTAG00000045460	SCARNA11	scaRNA
303	MON	5	92451535	106723219	5	103848170	103856938	8769	+	ENSBTAG00000014733	NOP2	protein_coding
304	MON	5	92451535	106723219	5	103857364	103869610	12247	+	ENSBTAG00000030369	IFFO1	protein_coding
305	MON	5	92451535	106723219	5	103870384	103874824	4441	-	ENSBTAG00000014731	GAPDH	protein_coding
306	MON	5	92451535	106723219	5	103877217	103901222	24006	-	ENSBTAG00000014730	NCAPD2	protein_coding
307	MON	5	92451535	106723219	5	103893398	103893477	80	-	ENSBTAG00000049536	bta-mir-2424	miRNA
308	MON	5	92451535	106723219	5	103893410	103893731	322	-	ENSBTAG00000044853	SCARNA10	snoRNA
309	MON	5	92451535	106723219	5	103902391	103906162	3772	+	ENSBTAG00000014729	MRPL51	protein_coding
310	MON	5	92451535	106723219	5	103914981	103924356	9376	+	ENSBTAG00000014603	VAMP1	protein_coding
311	MON	5	92451535	106723219	5	103922269	103929825	7557	-	ENSBTAG00000014728	TAPBPL	protein_coding
312	MON	5	92451535	106723219	5	103931998	103937571	5574	-	ENSBTAG00000014725	CD27	protein_coding
313	MON	5	92451535	106723219	5	103976074	103992749	16676	-	ENSBTAG00000015312	LTBR	protein_coding
314	MON	5	92451535	106723219	5	103993588	104018792	25205	+	ENSBTAG00000002631	SCNN1A	protein_coding
315	MON	5	92451535	106723219	5	104024027	104036846	12820	+	ENSBTAG00000004211	TNFRSF1A	protein_coding
316	MON	5	92451535	106723219	5	104037216	104055041	17826	-	ENSBTAG00000004208	PLEKHG6	protein_coding
317	MON	5	92451535	106723219	5	104123609	104159392	35784	-	ENSBTAG00000014764	CD9	protein_coding
318	MON	5	92451535	106723219	5	104221024	104345680	124657	+	ENSBTAG00000012265	VWF	protein_coding
319	MON	5	92451535	106723219	5	104357908	104359452	1545	+	ENSBTAG00000011758	#N/A	protein_coding
320	MON	5	92451535	106723219	5	104359792	104696724	336933	+	ENSBTAG00000012246	ANO2	protein_coding
321	MON	5	92451535	106723219	5	104745602	104823230	77629	-	ENSBTAG00000010223	NTF3	protein_coding
322	MON	5	92451535	106723219	5	105115383	105137808	22426	+	ENSBTAG00000049642	#N/A	lncRNA
323	MON	5	92451535	106723219	5	105143974	105146171	2198	-	ENSBTAG00000007553	KCNA5	protein_coding
324	MON	5	92451535	106723219	5	105166688	105173672	6985	-	ENSBTAG00000026522	#N/A	protein_coding
325	MON	5	92451535	106723219	5	105269006	105270493	1488	-	ENSBTAG00000016646	KCNA1	protein_coding
326	MON	5	92451535	106723219	5	105332833	105369529	36697	-	ENSBTAG00000047191	KCNA6	protein_coding
327	MON	5	92451535	106723219	5	105403376	105441458	38083	-	ENSBTAG00000017378	GALNT8	protein_coding
328	MON	5	92451535	106723219	5	105474032	105495946	21915	-	ENSBTAG00000005465	NDUFA9	protein_coding
329	MON	5	92451535	106723219	5	105499533	105523869	24337	+	ENSBTAG00000001020	AKAP3	protein_coding
330	MON	5	92451535	106723219	5	105528525	105552494	23970	-	ENSBTAG00000007556	DYRK4	protein_coding
331	MON	5	92451535	106723219	5	105544132	105544187	56	+	ENSBTAG00000048811	bta-mir-2285cr-2	miRNA
332	MON	5	92451535	106723219	5	105578163	105595893	17731	-	ENSBTAG00000040065	RAD51AP1	protein_coding
333	MON	5	92451535	106723219	5	105596335	105636049	39715	+	ENSBTAG00000053303	C5H12orf4	protein_coding
334	MON	5	92451535	106723219	5	105667368	105679381	12014	+	ENSBTAG00000006800	FGF6	protein_coding
335	MON	5	92451535	106723219	5	105717373	105726492	9120	+	ENSBTAG00000030343	FGF23	protein_coding
336	MON	5	92451535	106723219	5	105732531	105747498	14968	-	ENSBTAG00000016650	TIGAR	protein_coding
337	MON	5	92451535	106723219	5	105763459	105787132	23674	-	ENSBTAG00000016649	CCND2	protein_coding
338	MON	5	92451535	106723219	5	106112459	106146167	33709	+	ENSBTAG00000000275	PARP11	protein_coding
339	MON	5	92451535	106723219	5	106146546	106298766	152221	+	ENSBTAG00000018940	CRACR2A	protein_coding
340	MON	5	92451535	106723219	5	106319032	106389988	70957	-	ENSBTAG00000009447	PRMT8	protein_coding
341	MON	5	92451535	106723219	5	106485063	106549798	64736	+	ENSBTAG00000020699	TSPAN11	protein_coding
342	MON	5	92451535	106723219	5	106553214	106745949	192736	-	ENSBTAG00000049163	TSPAN9	protein_coding
343	MON	5	110220384	114471702	5	110197351	110230629	33279	-	ENSBTAG00000005936	DMC1	protein_coding
344	MON	5	110220384	114471702	5	110251653	110270520	18868	-	ENSBTAG00000048693	#N/A	protein_coding
345	MON	5	110220384	114471702	5	110266110	110266216	107	+	ENSBTAG00000048930	U6	snRNA
346	MON	5	110220384	114471702	5	110270350	110287563	17214	-	ENSBTAG00000010573	FAM227A	protein_coding
347	MON	5	110220384	114471702	5	110294844	110304271	9428	+	ENSBTAG00000006588	CBY1	protein_coding
348	MON	5	110220384	114471702	5	110314071	110316041	1971	+	ENSBTAG00000010157	TOMM22	protein_coding
349	MON	5	110220384	114471702	5	110334791	110358382	23592	+	ENSBTAG00000010324	GTPBP1	protein_coding
350	MON	5	110220384	114471702	5	110358967	110377270	18304	-	ENSBTAG00000003693	SUN2	protein_coding
351	MON	5	110220384	114471702	5	110402429	110414622	12194	-	ENSBTAG00000049822	DNAL4	protein_coding
352	MON	5	110220384	114471702	5	110424099	110445709	21611	-	ENSBTAG00000000109	NPTXR	protein_coding
353	MON	5	110220384	114471702	5	110466292	110475491	9200	-	ENSBTAG00000046724	CBX6	protein_coding
354	MON	5	110220384	114471702	5	110498430	110498511	82	+	ENSBTAG00000048961	bta-mir-2285m-4	miRNA
355	MON	5	110220384	114471702	5	110530859	110534614	3756	+	ENSBTAG00000037800	APOBEC3Z1	protein_coding
356	MON	5	110220384	114471702	5	110533065	110533171	107	+	ENSBTAG00000044676	U6	snRNA
357	MON	5	110220384	114471702	5	110539244	110544479	5236	+	ENSBTAG00000051824	#N/A	protein_coding
358	MON	5	110220384	114471702	5	110559226	110574354	15129	+	ENSBTAG00000007755	APOBEC3H	protein_coding
359	MON	5	110220384	114471702	5	110592240	110609167	16928	-	ENSBTAG00000007228	CBX7	protein_coding
360	MON	5	110220384	114471702	5	110665525	110687430	21906	-	ENSBTAG00000021697	PDGFB	protein_coding
361	MON	5	110220384	114471702	5	110743074	110743208	135	-	ENSBTAG00000042842	#N/A	snoRNA
362	MON	5	110220384	114471702	5	110745805	110752075	6271	-	ENSBTAG00000003228	RPL3	protein_coding
363	MON	5	110220384	114471702	5	110746681	110746774	94	-	ENSBTAG00000055233	SNORD83B	snoRNA
364	MON	5	110220384	114471702	5	110746739	110746814	76	-	ENSBTAG00000052327	bta-mir-2440	miRNA
365	MON	5	110220384	114471702	5	110748041	110748134	94	-	ENSBTAG00000051699	SNORD83A	snoRNA
366	MON	5	110220384	114471702	5	110749417	110749472	56	-	ENSBTAG00000044812	#N/A	snoRNA
367	MON	5	110220384	114471702	5	110751521	110751584	64	-	ENSBTAG00000042456	SNORD43	snoRNA
368	MON	5	110220384	114471702	5	110777318	110804983	27666	+	ENSBTAG00000005765	SYNGR1	protein_coding
369	MON	5	110220384	114471702	5	110829261	110855258	25998	+	ENSBTAG00000019828	TAB1	protein_coding
370	MON	5	110220384	114471702	5	110880567	110910262	29696	+	ENSBTAG00000012503	MGAT3	protein_coding
371	MON	5	110220384	114471702	5	110930789	110943940	13152	+	ENSBTAG00000017439	MIEF1	protein_coding
372	MON	5	110220384	114471702	5	110946624	110948715	2092	+	ENSBTAG00000017462	ATF4	protein_coding
373	MON	5	110220384	114471702	5	110951323	110954950	3628	-	ENSBTAG00000017463	RPS19BP1	protein_coding
374	MON	5	110220384	114471702	5	110989656	111105495	115840	+	ENSBTAG00000045610	CACNA1I	protein_coding
375	MON	5	110220384	114471702	5	111159506	111251712	92207	-	ENSBTAG00000000326	ENTHD1	protein_coding
376	MON	5	110220384	114471702	5	111263287	111329131	65845	+	ENSBTAG00000015157	GRAP2	protein_coding
377	MON	5	110220384	114471702	5	111351656	111351778	123	-	ENSBTAG00000029343	5S_rRNA	rRNA
378	MON	5	110220384	114471702	5	111356401	111392015	35615	+	ENSBTAG00000014247	FAM83F	protein_coding
379	MON	5	110220384	114471702	5	111480932	111657764	176833	+	ENSBTAG00000021076	TNRC6B	protein_coding
380	MON	5	110220384	114471702	5	111674844	111692267	17424	+	ENSBTAG00000000077	ADSL	protein_coding
381	MON	5	110220384	114471702	5	111705767	111739844	34078	+	ENSBTAG00000009624	SGSM3	protein_coding
382	MON	5	110220384	114471702	5	111740795	111851021	110227	-	ENSBTAG00000002630	MRTFA	protein_coding
383	MON	5	110220384	114471702	5	111845858	111845935	78	-	ENSBTAG00000045469	bta-mir-2439	miRNA
384	MON	5	110220384	114471702	5	111978639	111978769	131	-	ENSBTAG00000042762	#N/A	snoRNA
385	MON	5	110220384	114471702	5	111989018	111993080	4063	+	ENSBTAG00000004048	MCHR1	protein_coding
386	MON	5	110220384	114471702	5	111993131	111997104	3974	+	ENSBTAG00000049882	#N/A	lncRNA
387	MON	5	110220384	114471702	5	111996514	111996681	168	-	ENSBTAG00000044824	SNORA75	snoRNA
388	MON	5	110220384	114471702	5	112006046	112086674	80629	-	ENSBTAG00000006200	SLC25A17	protein_coding
389	MON	5	110220384	114471702	5	112057505	112060850	3346	+	ENSBTAG00000054845	#N/A	protein_coding
390	MON	5	110220384	114471702	5	112070479	112070582	104	+	ENSBTAG00000042683	U6	snRNA
391	MON	5	110220384	114471702	5	112092012	112115729	23718	-	ENSBTAG00000006202	ST13	protein_coding
392	MON	5	110220384	114471702	5	112115956	112159105	43150	+	ENSBTAG00000006204	XPNPEP3	protein_coding
393	MON	5	110220384	114471702	5	112121010	112122070	1061	-	ENSBTAG00000006205	DNAJB7	protein_coding
394	MON	5	110220384	114471702	5	112162636	112176251	13616	+	ENSBTAG00000053583	RBX1	protein_coding
395	MON	5	110220384	114471702	5	112239214	112239320	107	-	ENSBTAG00000052452	U6	snRNA
396	MON	5	110220384	114471702	5	112282183	112344853	62671	+	ENSBTAG00000016198	EP300	protein_coding
397	MON	5	110220384	114471702	5	112365014	112382131	17118	+	ENSBTAG00000030222	L3MBTL2	protein_coding
398	MON	5	110220384	114471702	5	112376908	112376977	70	+	ENSBTAG00000044451	bta-mir-2441	miRNA
399	MON	5	110220384	114471702	5	112387043	112395842	8800	-	ENSBTAG00000040106	CHADL	protein_coding
400	MON	5	110220384	114471702	5	112396231	112425046	28816	-	ENSBTAG00000012481	RANGAP1	protein_coding
401	MON	5	110220384	114471702	5	112426910	112427016	107	-	ENSBTAG00000052440	U6	snRNA
402	MON	5	110220384	114471702	5	112434864	112492002	57139	+	ENSBTAG00000002782	ZC3H7B	protein_coding
403	MON	5	110220384	114471702	5	112495969	112519575	23607	+	ENSBTAG00000016580	TEF	protein_coding
404	MON	5	110220384	114471702	5	112539939	112549987	10049	-	ENSBTAG00000015109	TOB2	protein_coding
405	MON	5	110220384	114471702	5	112558716	112567981	9266	-	ENSBTAG00000006423	PHF5A	protein_coding
406	MON	5	110220384	114471702	5	112568047	112617811	49765	+	ENSBTAG00000006429	ACO2	protein_coding
407	MON	5	110220384	114471702	5	112589353	112589469	117	+	ENSBTAG00000042638	#N/A	snoRNA
408	MON	5	110220384	114471702	5	112617058	112629599	12542	-	ENSBTAG00000005311	POLR3H	protein_coding
409	MON	5	110220384	114471702	5	112640001	112654494	14494	+	ENSBTAG00000004004	CSDC2	protein_coding
410	MON	5	110220384	114471702	5	112654669	112670817	16149	-	ENSBTAG00000004009	PMM1	protein_coding
411	MON	5	110220384	114471702	5	112687401	112706629	19229	-	ENSBTAG00000047942	DESI1	protein_coding
412	MON	5	110220384	114471702	5	112706895	112730021	23127	+	ENSBTAG00000006103	XRCC6	protein_coding
413	MON	5	110220384	114471702	5	112734335	112743206	8872	-	ENSBTAG00000006104	SNU13	protein_coding
414	MON	5	110220384	114471702	5	112745122	112755777	10656	+	ENSBTAG00000047629	#N/A	protein_coding
415	MON	5	110220384	114471702	5	112755748	112811605	55858	+	ENSBTAG00000004488	MEI1	protein_coding
416	MON	5	110220384	114471702	5	112812536	112812670	135	+	ENSBTAG00000043521	SNORA70	snoRNA
417	MON	5	110220384	114471702	5	112813754	112828982	15229	+	ENSBTAG00000021173	CCDC134	protein_coding
418	MON	5	110220384	114471702	5	112832407	112890177	57771	+	ENSBTAG00000014265	SREBF2	protein_coding
419	MON	5	110220384	114471702	5	112884574	112884642	69	+	ENSBTAG00000029975	bta-mir-33a	miRNA
420	MON	5	110220384	114471702	5	112892748	112897623	4876	-	ENSBTAG00000051879	SHISA8	protein_coding
421	MON	5	110220384	114471702	5	112905857	112907803	1947	-	ENSBTAG00000026489	TNFRSF13C	protein_coding
422	MON	5	110220384	114471702	5	112916658	112928741	12084	-	ENSBTAG00000009956	CENPM	protein_coding
423	MON	5	110220384	114471702	5	112941708	112941914	207	+	ENSBTAG00000050336	#N/A	protein_coding
424	MON	5	110220384	114471702	5	112960110	112979720	19611	+	ENSBTAG00000013173	SEPTIN3	protein_coding
425	MON	5	110220384	114471702	5	112982148	113011836	29689	+	ENSBTAG00000013174	WBP2NL	protein_coding
426	MON	5	110220384	114471702	5	113024569	113032754	8186	-	ENSBTAG00000009506	NAGA	protein_coding
427	MON	5	110220384	114471702	5	113035565	113040617	5053	+	ENSBTAG00000009507	PHETA2	protein_coding
428	MON	5	110220384	114471702	5	113040978	113044677	3700	+	ENSBTAG00000009508	SMDT1	protein_coding
429	MON	5	110220384	114471702	5	113045844	113056944	11101	-	ENSBTAG00000009509	NDUFA6	protein_coding
430	MON	5	110220384	114471702	5	113067623	113076647	9025	+	ENSBTAG00000038146	#N/A	protein_coding
431	MON	5	110220384	114471702	5	113078007	113082470	4464	-	ENSBTAG00000026501	MGC127055	protein_coding
432	MON	5	110220384	114471702	5	113082371	113089067	6697	+	ENSBTAG00000037632	#N/A	protein_coding
433	MON	5	110220384	114471702	5	113086815	113094984	8170	-	ENSBTAG00000026502	CYP2D14	protein_coding
434	MON	5	110220384	114471702	5	113102494	113195472	92979	-	ENSBTAG00000000662	TCF20	protein_coding
435	MON	5	110220384	114471702	5	113103171	113103246	76	-	ENSBTAG00000044478	bta-mir-2442	miRNA
436	MON	5	110220384	114471702	5	113310514	113347845	37332	-	ENSBTAG00000005018	NFAM1	protein_coding
437	MON	5	110220384	114471702	5	113347881	113371073	23193	-	ENSBTAG00000051705	#N/A	lncRNA
438	MON	5	110220384	114471702	5	113417141	113436911	19771	+	ENSBTAG00000016507	SERHL2	protein_coding
439	MON	5	110220384	114471702	5	113436160	113444152	7993	-	ENSBTAG00000016510	RRP7	protein_coding
440	MON	5	110220384	114471702	5	113447522	113470655	23134	-	ENSBTAG00000016511	POLDIP3	protein_coding
441	MON	5	110220384	114471702	5	113470970	113471119	150	+	ENSBTAG00000037110	U12	snRNA
442	MON	5	110220384	114471702	5	113473711	113498670	24960	-	ENSBTAG00000016516	CYB5R3	protein_coding
443	MON	5	110220384	114471702	5	113536014	113537081	1068	-	ENSBTAG00000026497	A4GALT	protein_coding
444	MON	5	110220384	114471702	5	113563824	113564393	570	+	ENSBTAG00000030199	#N/A	protein_coding
445	MON	5	110220384	114471702	5	113619171	113671084	51914	-	ENSBTAG00000001057	ARFGAP3	protein_coding
446	MON	5	110220384	114471702	5	113672591	113673049	459	-	ENSBTAG00000045575	#N/A	protein_coding
447	MON	5	110220384	114471702	5	113686864	113804112	117249	-	ENSBTAG00000019290	PACSIN2	protein_coding
448	MON	5	110220384	114471702	5	113827081	113862433	35353	-	ENSBTAG00000012030	TTLL1	protein_coding
449	MON	5	110220384	114471702	5	113882866	113903956	21091	+	ENSBTAG00000049724	#N/A	lncRNA
450	MON	5	110220384	114471702	5	113908102	113919965	11864	-	ENSBTAG00000002413	MCAT	protein_coding
451	MON	5	110220384	114471702	5	113927819	113940490	12672	+	ENSBTAG00000018073	TSPO	protein_coding
452	MON	5	110220384	114471702	5	113942509	113959663	17155	-	ENSBTAG00000001708	TTLL12	protein_coding
453	MON	5	110220384	114471702	5	113976803	114102640	125838	-	ENSBTAG00000011275	SCUBE1	protein_coding
454	MON	5	110220384	114471702	5	114174763	114243605	68843	+	ENSBTAG00000053619	MPPED1	protein_coding
455	MON	5	110220384	114471702	5	114257685	114268117	10433	-	ENSBTAG00000053264	#N/A	protein_coding
456	MON	5	110220384	114471702	5	114398501	114511655	113155	-	ENSBTAG00000030189	EFCAB6	protein_coding
457	MON	12	44975037	51626416	12	46109476	46548484	439009	-	ENSBTAG00000043985	DACH1	protein_coding
458	MON	12	44975037	51626416	12	46548659	46553777	5119	+	ENSBTAG00000054990	#N/A	lncRNA
459	MON	12	44975037	51626416	12	46886913	46892248	5336	+	ENSBTAG00000053316	#N/A	protein_coding
460	MON	12	44975037	51626416	12	47461545	47476653	15109	-	ENSBTAG00000048960	MZT1	protein_coding
461	MON	12	44975037	51626416	12	47476923	47505656	28734	+	ENSBTAG00000019886	BORA	protein_coding
462	MON	12	44975037	51626416	12	47507638	47532823	25186	-	ENSBTAG00000019889	DIS3	protein_coding
463	MON	12	44975037	51626416	12	47532885	47763094	230210	+	ENSBTAG00000019895	PIBF1	protein_coding
464	MON	12	44975037	51626416	12	47799472	47818754	19283	+	ENSBTAG00000002129	KLF5	protein_coding
465	MON	12	44975037	51626416	12	47882133	47882239	107	-	ENSBTAG00000051257	U6	snRNA
466	MON	12	44975037	51626416	12	48526712	48803497	276786	-	ENSBTAG00000044007	KLF12	protein_coding
467	MON	12	44975037	51626416	12	48805738	49048411	242674	-	ENSBTAG00000054652	#N/A	lncRNA
468	MON	12	44975037	51626416	12	48944958	48972496	27539	-	ENSBTAG00000052718	#N/A	lncRNA
469	MON	12	44975037	51626416	12	49827453	49828327	875	-	ENSBTAG00000054936	#N/A	protein_coding
470	MON	12	44975037	51626416	12	50163772	50165126	1355	+	ENSBTAG00000048625	#N/A	protein_coding
471	MON	12	44975037	51626416	12	50241177	50241521	345	+	ENSBTAG00000042618	7SK	misc_RNA
472	MON	12	44975037	51626416	12	50330163	50540017	209855	-	ENSBTAG00000005760	TBC1D4	protein_coding
473	MON	12	44975037	51626416	12	50570868	50593125	22258	-	ENSBTAG00000054578	COMMD6	protein_coding
474	MON	12	44975037	51626416	12	50598782	50648820	50039	+	ENSBTAG00000008024	UCHL3	protein_coding
475	MON	12	44975037	51626416	12	50677082	50897222	220141	+	ENSBTAG00000010693	LMO7	protein_coding
476	MON	12	44975037	51626416	12	50779392	50779450	59	+	ENSBTAG00000049325	bta-mir-2285ab	miRNA
477	MON	12	44975037	51626416	12	51012743	51013105	363	+	ENSBTAG00000032878	#N/A	protein_coding
478	MON	12	44975037	51626416	12	51078999	51079105	107	+	ENSBTAG00000048557	U6	snRNA
479	MON	16	54151957	64414513	16	54214285	54220938	6654	-	ENSBTAG00000024791	#N/A	protein_coding
480	MON	16	54151957	64414513	16	54223140	54230410	7271	-	ENSBTAG00000050422	#N/A	protein_coding
481	MON	16	54151957	64414513	16	54235513	54245417	9905	-	ENSBTAG00000054147	#N/A	protein_coding
482	MON	16	54151957	64414513	16	54264824	54269432	4609	+	ENSBTAG00000051014	#N/A	protein_coding
483	MON	16	54151957	64414513	16	54285818	54291206	5389	+	ENSBTAG00000046630	#N/A	protein_coding
484	MON	16	54151957	64414513	16	54293666	54303728	10063	+	ENSBTAG00000054475	#N/A	protein_coding
485	MON	16	54151957	64414513	16	54316164	54338646	22483	+	ENSBTAG00000053200	#N/A	protein_coding
486	MON	16	54151957	64414513	16	54372751	54376141	3391	-	ENSBTAG00000031507	#N/A	protein_coding
487	MON	16	54151957	64414513	16	54391322	54396356	5035	-	ENSBTAG00000054788	#N/A	protein_coding
488	MON	16	54151957	64414513	16	54397481	54401384	3904	-	ENSBTAG00000051639	#N/A	protein_coding
489	MON	16	54151957	64414513	16	54412587	54416492	3906	-	ENSBTAG00000050338	#N/A	protein_coding
490	MON	16	54151957	64414513	16	54417617	54421522	3906	-	ENSBTAG00000050268	#N/A	protein_coding
491	MON	16	54151957	64414513	16	54422647	54426546	3900	-	ENSBTAG00000050926	#N/A	protein_coding
492	MON	16	54151957	64414513	16	54427671	54431574	3904	-	ENSBTAG00000049796	#N/A	protein_coding
493	MON	16	54151957	64414513	16	54432041	54436598	4558	-	ENSBTAG00000050819	#N/A	protein_coding
494	MON	16	54151957	64414513	16	54437065	54441622	4558	-	ENSBTAG00000054313	#N/A	protein_coding
495	MON	16	54151957	64414513	16	54442089	54446642	4554	-	ENSBTAG00000051774	#N/A	protein_coding
496	MON	16	54151957	64414513	16	54444828	54450678	5851	-	ENSBTAG00000053765	#N/A	protein_coding
497	MON	16	54151957	64414513	16	54472657	54483140	10484	-	ENSBTAG00000053475	#N/A	protein_coding
498	MON	16	54151957	64414513	16	54498041	54517183	19143	-	ENSBTAG00000052938	#N/A	protein_coding
499	MON	16	54151957	64414513	16	54565731	54572282	6552	+	ENSBTAG00000054186	#N/A	protein_coding
500	MON	16	54151957	64414513	16	54583382	54593092	9711	+	ENSBTAG00000052006	#N/A	protein_coding
501	MON	16	54151957	64414513	16	54638150	54641840	3691	+	ENSBTAG00000051707	#N/A	protein_coding
502	MON	16	54151957	64414513	16	54654244	54661053	6810	-	ENSBTAG00000012389	#N/A	protein_coding
503	MON	16	54151957	64414513	16	54730528	54762653	32126	-	ENSBTAG00000012158	C16H1orf158	protein_coding
504	MON	16	54151957	64414513	16	54777644	54856765	79122	-	ENSBTAG00000015373	AADACL3	protein_coding
505	MON	16	54151957	64414513	16	54932618	54942555	9938	+	ENSBTAG00000004855	PRDX6	protein_coding
506	MON	16	54151957	64414513	16	54950134	54976476	26343	-	ENSBTAG00000002231	#N/A	protein_coding
507	MON	16	54151957	64414513	16	55043280	55090916	47637	-	ENSBTAG00000044117	ANKRD45	protein_coding
508	MON	16	54151957	64414513	16	55073726	55075616	1891	+	ENSBTAG00000046799	TEX50	protein_coding
509	MON	16	54151957	64414513	16	55095155	55166521	71367	+	ENSBTAG00000024485	KLHL20	protein_coding
510	MON	16	54151957	64414513	16	55179506	55203940	24435	-	ENSBTAG00000006925	CENPL	protein_coding
511	MON	16	54151957	64414513	16	55204247	55232009	27763	+	ENSBTAG00000004358	DARS2	protein_coding
512	MON	16	54151957	64414513	16	55234390	55236405	2016	-	ENSBTAG00000050891	#N/A	lncRNA
513	MON	16	54151957	64414513	16	55234666	55234742	77	-	ENSBTAG00000043378	SNORD81	snoRNA
514	MON	16	54151957	64414513	16	55234875	55234951	77	-	ENSBTAG00000042180	#N/A	snoRNA
515	MON	16	54151957	64414513	16	55235622	55235702	81	-	ENSBTAG00000042339	#N/A	snoRNA
516	MON	16	54151957	64414513	16	55235623	55235699	77	-	ENSBTAG00000049517	#N/A	snoRNA
517	MON	16	54151957	64414513	16	55235873	55235953	81	-	ENSBTAG00000043268	SNORD79	snoRNA
518	MON	16	54151957	64414513	16	55236195	55236259	65	-	ENSBTAG00000042504	#N/A	snoRNA
519	MON	16	54151957	64414513	16	55236501	55236561	61	-	ENSBTAG00000043432	#N/A	snoRNA
520	MON	16	54151957	64414513	16	55236837	55236905	69	-	ENSBTAG00000042217	#N/A	snoRNA
521	MON	16	54151957	64414513	16	55237171	55237252	82	-	ENSBTAG00000042974	SNORD24	snoRNA
522	MON	16	54151957	64414513	16	55237412	55237474	63	-	ENSBTAG00000042931	#N/A	snoRNA
523	MON	16	54151957	64414513	16	55237829	55237908	80	-	ENSBTAG00000043207	#N/A	snoRNA
524	MON	16	54151957	64414513	16	55238448	55250178	11731	+	ENSBTAG00000004361	ZBTB37	protein_coding
525	MON	16	54151957	64414513	16	55267223	55277874	10652	-	ENSBTAG00000004362	SERPINC1	protein_coding
526	MON	16	54151957	64414513	16	55297385	55365823	68439	-	ENSBTAG00000052708	RC3H1	protein_coding
527	MON	16	54151957	64414513	16	55448968	55449069	102	+	ENSBTAG00000042396	U6	snRNA
528	MON	16	54151957	64414513	16	55481252	55578205	96954	+	ENSBTAG00000027809	RABGAP1L	protein_coding
529	MON	16	54151957	64414513	16	55568552	55703114	134563	+	ENSBTAG00000049490	#N/A	protein_coding
530	MON	16	54151957	64414513	16	55747309	55751660	4352	+	ENSBTAG00000055112	GPR52	protein_coding
531	MON	16	54151957	64414513	16	56061197	56219499	158303	+	ENSBTAG00000024482	#N/A	protein_coding
532	MON	16	54151957	64414513	16	56231860	56242610	10751	+	ENSBTAG00000001107	CACYBP	protein_coding
533	MON	16	54151957	64414513	16	56248846	56268263	19418	-	ENSBTAG00000001109	MRPS14	protein_coding
534	MON	16	54151957	64414513	16	56325447	56386531	61085	+	ENSBTAG00000015650	TNN	protein_coding
535	MON	16	54151957	64414513	16	56399984	56400286	303	-	ENSBTAG00000017691	KIAA0040	protein_coding
536	MON	16	54151957	64414513	16	56537573	56539378	1806	-	ENSBTAG00000051894	#N/A	protein_coding
537	MON	16	54151957	64414513	16	56545152	56764975	219824	-	ENSBTAG00000011706	TNR	protein_coding
538	MON	16	54151957	64414513	16	56752306	56752416	111	-	ENSBTAG00000028880	5S_rRNA	rRNA
539	MON	16	54151957	64414513	16	57120847	57120975	129	+	ENSBTAG00000042851	#N/A	snoRNA
540	MON	16	54151957	64414513	16	57201765	57426155	224391	-	ENSBTAG00000031385	COP1	protein_coding
541	MON	16	54151957	64414513	16	57228956	57229096	141	-	ENSBTAG00000044308	SCARNA3	scaRNA
542	MON	16	54151957	64414513	16	57724441	58036056	311616	+	ENSBTAG00000018303	PAPPA2	protein_coding
543	MON	16	54151957	64414513	16	58058897	58410271	351375	-	ENSBTAG00000012953	ASTN1	protein_coding
544	MON	16	54151957	64414513	16	58247500	58247595	96	-	ENSBTAG00000029898	bta-mir-488	miRNA
545	MON	16	54151957	64414513	16	58500206	58558936	58731	+	ENSBTAG00000013715	BRINP2	protein_coding
546	MON	16	54151957	64414513	16	58583551	58629557	46007	+	ENSBTAG00000054279	#N/A	lncRNA
547	MON	16	54151957	64414513	16	59224977	59225297	321	+	ENSBTAG00000038238	#N/A	protein_coding
548	MON	16	54151957	64414513	16	59319810	59394521	74712	-	ENSBTAG00000000854	SEC16B	protein_coding
549	MON	16	54151957	64414513	16	59363252	59438293	75042	-	ENSBTAG00000046172	#N/A	protein_coding
550	MON	16	54151957	64414513	16	59594596	59594681	86	+	ENSBTAG00000054408	bta-mir-2285x	miRNA
551	MON	16	54151957	64414513	16	59629859	59878925	249067	+	ENSBTAG00000015537	RASAL2	protein_coding
552	MON	16	54151957	64414513	16	59915002	59925320	10319	+	ENSBTAG00000004941	TEX35	protein_coding
553	MON	16	54151957	64414513	16	60124735	60284409	159675	+	ENSBTAG00000010718	RALGPS2	protein_coding
554	MON	16	54151957	64414513	16	60222330	60246517	24188	-	ENSBTAG00000010719	ANGPTL1	protein_coding
555	MON	16	54151957	64414513	16	60375301	60417812	42512	+	ENSBTAG00000013999	FAM20B	protein_coding
556	MON	16	54151957	64414513	16	60422988	60450960	27973	+	ENSBTAG00000014006	TOR3A	protein_coding
557	MON	16	54151957	64414513	16	60439803	60440852	1050	-	ENSBTAG00000055119	#N/A	protein_coding
558	MON	16	54151957	64414513	16	60462909	60558239	95331	-	ENSBTAG00000015026	ABL2	protein_coding
559	MON	16	54151957	64414513	16	60633331	60693186	59856	+	ENSBTAG00000004059	SOAT1	protein_coding
560	MON	16	54151957	64414513	16	60702774	60782705	79932	+	ENSBTAG00000002164	AXDND1	protein_coding
561	MON	16	54151957	64414513	16	60789069	60808338	19270	-	ENSBTAG00000002167	NPHS2	protein_coding
562	MON	16	54151957	64414513	16	60817250	60896041	78792	+	ENSBTAG00000002407	TDRD5	protein_coding
563	MON	16	54151957	64414513	16	61023993	61034756	10764	+	ENSBTAG00000049599	FAM163A	protein_coding
564	MON	16	54151957	64414513	16	61055327	61090364	35038	-	ENSBTAG00000035230	TOR1AIP2	protein_coding
565	MON	16	54151957	64414513	16	61095410	61140756	45347	+	ENSBTAG00000035226	TOR1AIP1	protein_coding
566	MON	16	54151957	64414513	16	61158103	61158209	107	-	ENSBTAG00000053440	U6	snRNA
567	MON	16	54151957	64414513	16	61203358	61333436	130079	+	ENSBTAG00000008082	CEP350	protein_coding
568	MON	16	54151957	64414513	16	61362225	61403864	41640	+	ENSBTAG00000014191	QSOX1	protein_coding
569	MON	16	54151957	64414513	16	61427758	61473954	46197	+	ENSBTAG00000003992	LHX4	protein_coding
570	MON	16	54151957	64414513	16	61489308	61684117	194810	-	ENSBTAG00000046502	ACBD6	protein_coding
571	MON	16	54151957	64414513	16	61818973	62021433	202461	+	ENSBTAG00000009169	XPR1	protein_coding
572	MON	16	54151957	64414513	16	62043278	62080970	37693	+	ENSBTAG00000006260	KIAA1614	protein_coding
573	MON	16	54151957	64414513	16	62097520	62148288	50769	-	ENSBTAG00000020458	STX6	protein_coding
574	MON	16	54151957	64414513	16	62161304	62187092	25789	+	ENSBTAG00000009924	MR1	protein_coding
575	MON	16	54151957	64414513	16	62209343	62210832	1490	+	ENSBTAG00000052226	#N/A	protein_coding
576	MON	16	54151957	64414513	16	62415671	62941402	525732	+	ENSBTAG00000020887	CACNA1E	protein_coding
577	MON	16	54151957	64414513	16	63169575	63171269	1695	-	ENSBTAG00000046243	ZNF648	protein_coding
578	MON	16	54151957	64414513	16	63334919	63335137	219	-	ENSBTAG00000052482	#N/A	protein_coding
579	MON	16	54151957	64414513	16	63365483	63366634	1152	-	ENSBTAG00000027426	#N/A	protein_coding
580	MON	16	54151957	64414513	16	63415985	63419770	3786	-	ENSBTAG00000053265	#N/A	lncRNA
581	MON	16	54151957	64414513	16	63468038	63478788	10751	-	ENSBTAG00000013631	GLUL	protein_coding
582	MON	16	54151957	64414513	16	63482537	63486614	4078	-	ENSBTAG00000021432	TEDDM1	protein_coding
583	MON	16	54151957	64414513	16	63533641	63536686	3046	+	ENSBTAG00000000772	#N/A	protein_coding
584	MON	16	54151957	64414513	16	63544117	63602942	58826	+	ENSBTAG00000018220	RGSL1	protein_coding
585	MON	16	54151957	64414513	16	63614243	63633749	19507	-	ENSBTAG00000009091	RNASEL	protein_coding
586	MON	16	54151957	64414513	16	63646670	63652245	5576	-	ENSBTAG00000004305	RGS16	protein_coding
587	MON	16	54151957	64414513	16	63701887	63732216	30330	-	ENSBTAG00000026481	RGS8	protein_coding
588	MON	16	54151957	64414513	16	63847538	63886366	38829	+	ENSBTAG00000002266	NPL	protein_coding
589	MON	16	54151957	64414513	16	63896685	63937888	41204	+	ENSBTAG00000019821	DHX9	protein_coding
590	MON	16	54151957	64414513	16	63941657	63985594	43938	-	ENSBTAG00000031238	SHCBP1L	protein_coding
591	MON	16	54151957	64414513	16	64062643	64183738	121096	+	ENSBTAG00000011966	LAMC1	protein_coding
592	MON	16	54151957	64414513	16	64223528	64289609	66082	+	ENSBTAG00000000793	LAMC2	protein_coding
593	MON	16	54151957	64414513	16	64294454	64294687	234	-	ENSBTAG00000049987	#N/A	protein_coding
594	MON	16	54151957	64414513	16	64296837	64514197	217361	-	ENSBTAG00000000795	NMNAT2	protein_coding
595	MON	19	59534513	63394562	19	59544583	59551858	7276	-	ENSBTAG00000048685	#N/A	lncRNA
596	MON	19	59534513	63394562	19	59959418	59959516	99	-	ENSBTAG00000043304	Y_RNA	misc_RNA
597	MON	19	59534513	63394562	19	60608545	60618841	10297	-	ENSBTAG00000008294	KCNJ2	protein_coding
598	MON	19	59534513	63394562	19	60628086	60652364	24279	-	ENSBTAG00000024903	KCNJ16	protein_coding
599	MON	19	59534513	63394562	19	60782458	60796564	14107	-	ENSBTAG00000053428	#N/A	lncRNA
600	MON	19	59534513	63394562	19	60806862	60807342	481	-	ENSBTAG00000051979	#N/A	lncRNA
601	MON	19	59534513	63394562	19	60991106	61017348	26243	-	ENSBTAG00000049077	#N/A	lncRNA
602	MON	19	59534513	63394562	19	61130415	61236793	106379	-	ENSBTAG00000001609	MAP2K6	protein_coding
603	MON	19	59534513	63394562	19	61281114	61342630	61517	+	ENSBTAG00000002747	ABCA5	protein_coding
604	MON	19	59534513	63394562	19	61357428	61366172	8745	+	ENSBTAG00000049286	#N/A	protein_coding
605	MON	19	59534513	63394562	19	61389714	61409179	19466	+	ENSBTAG00000006937	ABCA10	protein_coding
606	MON	19	59534513	63394562	19	61421551	61482846	61296	+	ENSBTAG00000006921	ABCA6	protein_coding
607	MON	19	59534513	63394562	19	61493353	61539725	46373	+	ENSBTAG00000006896	ABCA9	protein_coding
608	MON	19	59534513	63394562	19	61584649	61587890	3242	-	ENSBTAG00000049330	#N/A	lncRNA
609	MON	19	59534513	63394562	19	61595260	61612886	17627	+	ENSBTAG00000024899	MGC134105	protein_coding
610	MON	19	59534513	63394562	19	61658599	61698312	39714	+	ENSBTAG00000001085	FAM20A	protein_coding
611	MON	19	59534513	63394562	19	61704501	61718579	14079	-	ENSBTAG00000008621	PRKAR1A	protein_coding
612	MON	19	59534513	63394562	19	61752501	61782684	30184	+	ENSBTAG00000039556	WIPI1	protein_coding
613	MON	19	59534513	63394562	19	61782347	61886528	104182	-	ENSBTAG00000010637	ARSG	protein_coding
614	MON	19	59534513	63394562	19	61867803	61877805	10003	+	ENSBTAG00000003074	SLC16A6	protein_coding
615	MON	19	59534513	63394562	19	61889073	61897305	8233	-	ENSBTAG00000009345	AMZ2	protein_coding
616	MON	19	59534513	63394562	19	61908288	61908419	132	-	ENSBTAG00000045292	5S_rRNA	rRNA
617	MON	19	59534513	63394562	19	61918012	61918887	876	-	ENSBTAG00000054453	#N/A	protein_coding
618	MON	19	59534513	63394562	19	61932055	61960122	28068	-	ENSBTAG00000046174	GNA13	protein_coding
619	MON	19	59534513	63394562	19	61976128	61982940	6813	-	ENSBTAG00000054225	#N/A	lncRNA
620	MON	19	59534513	63394562	19	61994229	62034913	40685	+	ENSBTAG00000017751	RGS9	protein_coding
621	MON	19	59534513	63394562	19	62036484	62043264	6781	+	ENSBTAG00000051385	#N/A	lncRNA
622	MON	19	59534513	63394562	19	62212833	62240091	27259	-	ENSBTAG00000030162	AXIN2	protein_coding
623	MON	19	59534513	63394562	19	62280010	62284761	4752	-	ENSBTAG00000054102	#N/A	lncRNA
624	MON	19	59534513	63394562	19	62307571	62344047	36477	-	ENSBTAG00000050389	#N/A	protein_coding
625	MON	19	59534513	63394562	19	62426186	62427987	1802	+	ENSBTAG00000051482	#N/A	protein_coding
626	MON	19	59534513	63394562	19	62541011	62600652	59642	-	ENSBTAG00000033680	CEP112	protein_coding
627	MON	19	59534513	63394562	19	62601237	62624974	23738	-	ENSBTAG00000001915	APOH	protein_coding
628	MON	19	59534513	63394562	19	62664531	62970305	305775	+	ENSBTAG00000001061	PRKCA	protein_coding
629	MON	19	59534513	63394562	19	62858782	62858858	77	+	ENSBTAG00000044628	bta-mir-2284p	miRNA
630	MON	19	59534513	63394562	19	62987856	63014502	26647	+	ENSBTAG00000012311	CACNG5	protein_coding
631	MON	19	59534513	63394562	19	63009959	63010267	309	+	ENSBTAG00000048289	7SK	misc_RNA
632	MON	19	59534513	63394562	19	63044852	63058351	13500	-	ENSBTAG00000055036	#N/A	lncRNA
633	MON	19	59534513	63394562	19	63063635	63114972	51338	+	ENSBTAG00000054931	CACNG4	protein_coding
634	MON	19	59534513	63394562	19	63125471	63133138	7668	+	ENSBTAG00000007547	CACNG1	protein_coding
635	MON	19	59534513	63394562	19	63147954	63292314	144361	-	ENSBTAG00000004746	HELZ	protein_coding
636	MON	27	39015580	43945279	27	39013913	39020598	6686	-	ENSBTAG00000016473	NAT1	protein_coding
637	MON	27	39015580	43945279	27	39292884	39388231	95348	-	ENSBTAG00000033140	LRRC3B	protein_coding
638	MON	27	39015580	43945279	27	39938019	39938328	310	-	ENSBTAG00000043723	7SK	misc_RNA
639	MON	27	39015580	43945279	27	39956973	40002500	45528	-	ENSBTAG00000053782	#N/A	lncRNA
640	MON	27	39015580	43945279	27	40005539	40010324	4786	-	ENSBTAG00000007031	OXSM	protein_coding
641	MON	27	39015580	43945279	27	40020331	40078439	58109	+	ENSBTAG00000003793	NGLY1	protein_coding
642	MON	27	39015580	43945279	27	40042134	40042208	75	+	ENSBTAG00000044625	bta-mir-2401	miRNA
643	MON	27	39015580	43945279	27	40151096	40196738	45643	+	ENSBTAG00000004593	TOP2B	protein_coding
644	MON	27	39015580	43945279	27	40171198	40171321	124	-	ENSBTAG00000047115	5S_rRNA	rRNA
645	MON	27	39015580	43945279	27	40197883	40381619	183737	-	ENSBTAG00000011518	RARB	protein_coding
646	MON	27	39015580	43945279	27	41183852	41184055	204	+	ENSBTAG00000024530	#N/A	processed_pseudogene
647	MON	27	39015580	43945279	27	41461703	41896044	434342	+	ENSBTAG00000017802	THRB	protein_coding
648	MON	27	39015580	43945279	27	41752226	41755859	3634	+	ENSBTAG00000050025	#N/A	protein_coding
649	MON	27	39015580	43945279	27	41987493	42013751	26259	-	ENSBTAG00000018024	NR1D2	protein_coding
650	MON	27	39015580	43945279	27	42051425	42055369	3945	-	ENSBTAG00000033080	RPL15	protein_coding
651	MON	27	39015580	43945279	27	42055492	42075340	19849	+	ENSBTAG00000006680	NKIRAS1	protein_coding
652	MON	27	39015580	43945279	27	42078805	42139598	60794	-	ENSBTAG00000055252	UBE2E1	protein_coding
653	MON	27	39015580	43945279	27	42152056	42164342	12287	-	ENSBTAG00000055256	#N/A	lncRNA
654	MON	27	39015580	43945279	27	42324254	42691907	367654	-	ENSBTAG00000047930	UBE2E2	protein_coding
655	MON	27	39015580	43945279	27	42339119	42339197	79	-	ENSBTAG00000049119	bta-mir-6532	miRNA
656	MON	27	39015580	43945279	27	42916348	42935182	18835	+	ENSBTAG00000054528	#N/A	lncRNA

## Sheet: Pathways involved
Table S4 – Genes found in Montana’s heterozygous-enriched regions and the processes that are involved
	geneSet	description	link	size	overlap	expect	enrichmentRatio	pValue	FDR	overlapId	userId
1	bta04742	Taste transduction	http://www.kegg.jp/kegg-bin/show_pathway?bta04742+282348+513340+664636+664637+664639+664643+664644+664646+664647+782957	79	10	1.62544	6.15219	4.42295e-06	0.00142861	282348;513340;664636;664637;664639;664643;664644;664646;664647;782957	ENSBTAG00000030472;ENSBTAG00000030471;ENSBTAG00000001336;ENSBTAG00000023258;ENSBTAG00000030468;ENSBTAG00000030466;ENSBTAG00000030463;ENSBTAG00000030461;ENSBTAG00000016043;ENSBTAG00000002631
2	bta04010	MAPK signaling pathway	http://www.kegg.jp/kegg-bin/show_pathway?bta04010+282001+282527+286883+327708+353113+509107+519958+529382+530239+532393+536337+540106+540317+618644+781184	292	15	6.00794	2.4967	0.000975634	0.157565	282001;282527;286883;327708;353113;509107;519958;529382;530239;532393;536337;540106;540317;618644;781184	ENSBTAG00000015311;ENSBTAG00000008967;ENSBTAG00000010763;ENSBTAG00000004211;ENSBTAG00000010223;ENSBTAG00000006800;ENSBTAG00000030343;ENSBTAG00000021697;ENSBTAG00000019828;ENSBTAG00000017462;ENSBTAG00000020887;ENSBTAG00000001609;ENSBTAG00000001061;ENSBTAG00000012311;ENSBTAG00000007547
3	bta04970	Salivary secretion	http://www.kegg.jp/kegg-bin/show_pathway?bta04970+280849+281287+281289+282001+617219+777776+785803	93	7	1.91349	3.65824	0.00296181	0.27172	280849;281287;281289;282001;617219;777776;785803	ENSBTAG00000011941;ENSBTAG00000022971;ENSBTAG00000020564;ENSBTAG00000026088;ENSBTAG00000046628;ENSBTAG00000026779;ENSBTAG00000001061
4	bta04066	HIF-1 signaling pathway	http://www.kegg.jp/kegg-bin/show_pathway?bta04066+112446776+281181+281237+282001+504653+512613+526006	98	7	2.01636	3.4716	0.00397088	0.27172	112446776;281181;281237;282001;504653;512613;526006	ENSBTAG00000012529;ENSBTAG00000018254;ENSBTAG00000011274;ENSBTAG00000014731;ENSBTAG00000015312;ENSBTAG00000016198;ENSBTAG00000001061
5	bta04151	PI3K-Akt signaling pathway	http://www.kegg.jp/kegg-bin/show_pathway?bta04151+280958+282001+507598+509107+511043+512613+513340+517433+526409+530239+532393+532572+540106+540317+540378+615414	373	16	7.67453	2.08482	0.0042062	0.27172	280958;282001;507598;509107;511043;512613;513340;517433;526409;530239;532393;532572;540106;540317;540378;615414	ENSBTAG00000010422;ENSBTAG00000018254;ENSBTAG00000016043;ENSBTAG00000004541;ENSBTAG00000012265;ENSBTAG00000010223;ENSBTAG00000006800;ENSBTAG00000030343;ENSBTAG00000016649;ENSBTAG00000021697;ENSBTAG00000017462;ENSBTAG00000015650;ENSBTAG00000011706;ENSBTAG00000011966;ENSBTAG00000000793;ENSBTAG00000001061
6	bta04612	Antigen processing and presentation	http://www.kegg.jp/kegg-bin/show_pathway?bta04612+100036590+100140174+281237+407098+444877+618565	84	6	1.72831	3.4716	0.00751852	0.390203	100036590;100140174;281237;407098;444877;618565	ENSBTAG00000012529;ENSBTAG00000046268;ENSBTAG00000038843;ENSBTAG00000046389;ENSBTAG00000000966;ENSBTAG00000003255
7	bta04610	Complement and coagulation cascades	http://www.kegg.jp/kegg-bin/show_pathway?bta04610+280958+511581+513856+540261+540702+767827	87	6	1.79004	3.35189	0.00888273	0.390203	280958;511581;513856;540261;540702;767827	ENSBTAG00000018137;ENSBTAG00000019741;ENSBTAG00000008612;ENSBTAG00000004840;ENSBTAG00000012265;ENSBTAG00000004362
8	bta04310	Wnt signaling pathway	http://www.kegg.jp/kegg-bin/show_pathway?bta04310+101906182+112446776+282001+511619+533672+536328+615414+618428	147	8	3.02455	2.64503	0.0107996	0.390203	101906182;112446776;282001;511619;533672;536328;615414;618428	ENSBTAG00000014758;ENSBTAG00000000237;ENSBTAG00000011761;ENSBTAG00000016649;ENSBTAG00000016198;ENSBTAG00000001107;ENSBTAG00000030162;ENSBTAG00000001061
9	bta04014	Ras signaling pathway	http://www.kegg.jp/kegg-bin/show_pathway?bta04014+282001+327708+511845+513340+530239+532393+533141+537804+540106+540317+540692	241	11	4.95861	2.21836	0.0108725	0.390203	282001;327708;511845;513340;530239;532393;533141;537804;540106;540317;540692	ENSBTAG00000008967;ENSBTAG00000017401;ENSBTAG00000000219;ENSBTAG00000016043;ENSBTAG00000010223;ENSBTAG00000006800;ENSBTAG00000030343;ENSBTAG00000021697;ENSBTAG00000015537;ENSBTAG00000015026;ENSBTAG00000001061
10	bta04720	Long-term potentiation	http://www.kegg.jp/kegg-bin/show_pathway?bta04720+112446776+282001+327708+509107+537804	69	5	1.41968	3.52191	0.0135446	0.437489	112446776;282001;327708;509107;537804	ENSBTAG00000008967;ENSBTAG00000000219;ENSBTAG00000017462;ENSBTAG00000016198;ENSBTAG00000001061
11	bta01230	Biosynthesis of amino acids	http://www.kegg.jp/kegg-bin/show_pathway?bta01230+280976+281181+281199+281543+526006	73	5	1.50199	3.32893	0.0169597	0.497999	280976;281181;281199;281543;526006	ENSBTAG00000011274;ENSBTAG00000019782;ENSBTAG00000014731;ENSBTAG00000006429;ENSBTAG00000013631
12	bta04510	Focal adhesion	http://www.kegg.jp/kegg-bin/show_pathway?bta04510+280958+282001+327708+511043+517433+526409+532572+540106+615414	198	9	4.07388	2.2092	0.0209101	0.562726	280958;282001;327708;511043;517433;526409;532572;540106;615414	ENSBTAG00000008967;ENSBTAG00000012265;ENSBTAG00000016649;ENSBTAG00000021697;ENSBTAG00000015650;ENSBTAG00000011706;ENSBTAG00000011966;ENSBTAG00000000793;ENSBTAG00000001061
13	bta05203	Viral carcinogenesis	http://www.kegg.jp/kegg-bin/show_pathway?bta05203+107131556+112446776+112447279+504653+506402+509107+512613+530773+540378+615414	241	10	4.95861	2.01669	0.0268917	0.562726	107131556;112446776;112447279;504653;506402;509107;512613;530773;540378;615414	ENSBTAG00000010422;ENSBTAG00000030504;ENSBTAG00000030504;ENSBTAG00000030504;ENSBTAG00000018254;ENSBTAG00000014734;ENSBTAG00000015312;ENSBTAG00000016649;ENSBTAG00000017462;ENSBTAG00000016198
14	bta04512	ECM-receptor interaction	http://www.kegg.jp/kegg-bin/show_pathway?bta04512+280958+511043+517433+526409+532572	83	5	1.70774	2.92785	0.0278695	0.562726	280958;511043;517433;526409;532572	ENSBTAG00000012265;ENSBTAG00000015650;ENSBTAG00000011706;ENSBTAG00000011966;ENSBTAG00000000793
15	bta00061	Fatty acid biosynthesis	http://www.kegg.jp/kegg-bin/show_pathway?bta00061+508130+513530	13	2	0.267477	7.47728	0.0282882	0.562726	508130;513530	ENSBTAG00000002413;ENSBTAG00000007031
16	bta05145	Toxoplasmosis	http://www.kegg.jp/kegg-bin/show_pathway?bta05145+281237+282527+286883+511043+519958+532572	113	6	2.32499	2.58066	0.0288272	0.562726	281237;282527;286883;511043;519958;532572	ENSBTAG00000012529;ENSBTAG00000004211;ENSBTAG00000019828;ENSBTAG00000011966;ENSBTAG00000000793;ENSBTAG00000001609
17	bta05165	Human papillomavirus infection	http://www.kegg.jp/kegg-bin/show_pathway?bta05165+112446776+280958+282527+506402+511043+511619+512613+517433+526409+532572+533141+540378+615414	354	13	7.2836	1.78483	0.0305613	0.562726	112446776;280958;282527;506402;511043;511619;512613;517433;526409;532572;533141;540378;615414	ENSBTAG00000010422;ENSBTAG00000017401;ENSBTAG00000018254;ENSBTAG00000014734;ENSBTAG00000004211;ENSBTAG00000012265;ENSBTAG00000016649;ENSBTAG00000016198;ENSBTAG00000015650;ENSBTAG00000011706;ENSBTAG00000011966;ENSBTAG00000000793;ENSBTAG00000030162
18	bta00051	Fructose and mannose metabolism	http://www.kegg.jp/kegg-bin/show_pathway?bta00051+281543+537070+615392	34	3	0.699555	4.28844	0.0321208	0.562726	281543;537070;615392	ENSBTAG00000019782;ENSBTAG00000016650;ENSBTAG00000004009
19	bta05322	Systemic lupus erythematosus	http://www.kegg.jp/kegg-bin/show_pathway?bta05322+107131556+112447279+281237+511581+530773+537804+618489+767827	181	8	3.7241	2.14817	0.0331015	0.562726	107131556;112447279;281237;511581;530773;537804;618489;767827	ENSBTAG00000012529;ENSBTAG00000030503;ENSBTAG00000030504;ENSBTAG00000030504;ENSBTAG00000030504;ENSBTAG00000000219;ENSBTAG00000008612;ENSBTAG00000004840
20	bta00250	Alanine, aspartate and glutamate metabolism	http://www.kegg.jp/kegg-bin/show_pathway?bta00250+281199+510949+538579	36	3	0.740705	4.05019	0.0372081	0.60091	281199;510949;538579	ENSBTAG00000003291;ENSBTAG00000000077;ENSBTAG00000013631
21	bta04722	Neurotrophin signaling pathway	http://www.kegg.jp/kegg-bin/show_pathway?bta04722+327676+327708+509107+510342+532393+538624	122	6	2.51017	2.39028	0.0397462	0.611335	327676;327708;509107;510342;532393;538624	ENSBTAG00000019155;ENSBTAG00000008967;ENSBTAG00000007636;ENSBTAG00000006039;ENSBTAG00000010223;ENSBTAG00000017462
22	bta05340	Primary immunodeficiency	http://www.kegg.jp/kegg-bin/show_pathway?bta05340+407098+539888+618516	39	3	0.802431	3.73864	0.0455624	0.626731	407098;539888;618516	ENSBTAG00000018849;ENSBTAG00000003255;ENSBTAG00000026489
23	bta05215	Prostate cancer	http://www.kegg.jp/kegg-bin/show_pathway?bta05215+112446776+509107+512613+540106+540378	95	5	1.95464	2.55802	0.0458249	0.626731	112446776;509107;512613;540106;540378	ENSBTAG00000010422;ENSBTAG00000018254;ENSBTAG00000021697;ENSBTAG00000017462;ENSBTAG00000016198
24	bta04137	Mitophagy	http://www.kegg.jp/kegg-bin/show_pathway?bta04137+338472+509107+533141+538284	66	4	1.35796	2.9456	0.0465682	0.626731	338472;509107;533141;538284	ENSBTAG00000017401;ENSBTAG00000010428;ENSBTAG00000011765;ENSBTAG00000017462
25	bta05170	Human immunodeficiency virus 1 infection	http://www.kegg.jp/kegg-bin/show_pathway?bta05170+108771180+282001+282527+286883+407098+507162+513340+519958+533141	233	9	4.79401	1.87734	0.0510047	0.637823	108771180;282001;282527;286883;407098;507162;513340;519958;533141	ENSBTAG00000017401;ENSBTAG00000016043;ENSBTAG00000003255;ENSBTAG00000004211;ENSBTAG00000037800;ENSBTAG00000007755;ENSBTAG00000019828;ENSBTAG00000001609;ENSBTAG00000001061
26	bta04650	Natural killer cell mediated cytotoxicity	http://www.kegg.jp/kegg-bin/show_pathway?bta04650+281237+282001+404058+444877+512312+618565	131	6	2.69534	2.22606	0.0529941	0.637823	281237;282001;404058;444877;512312;618565	ENSBTAG00000012529;ENSBTAG00000004917;ENSBTAG00000046389;ENSBTAG00000000966;ENSBTAG00000020294;ENSBTAG00000001061
27	bta04520	Adherens junction	http://www.kegg.jp/kegg-bin/show_pathway?bta04520+112446776+505696+512312+539359	69	4	1.41968	2.81753	0.0533165	0.637823	112446776;505696;512312;539359	ENSBTAG00000015296;ENSBTAG00000020294;ENSBTAG00000016198;ENSBTAG00000010693
28	bta00780	Biotin metabolism	http://www.kegg.jp/kegg-bin/show_pathway?bta00780+513530	3	1	0.0617254	16.2008	0.0604713	0.697579	513530	ENSBTAG00000007031
29	bta05218	Melanoma	http://www.kegg.jp/kegg-bin/show_pathway?bta05218+530239+540106+540317+540378	73	4	1.50199	2.66314	0.0630963	0.702762	530239;540106;540317;540378	ENSBTAG00000010422;ENSBTAG00000006800;ENSBTAG00000030343;ENSBTAG00000021697
30	bta04015	Rap1 signaling pathway	http://www.kegg.jp/kegg-bin/show_pathway?bta04015+282001+286883+327708+507598+530239+537804+540106+540317	210	8	4.32078	1.85152	0.0679747	0.726731	282001;286883;327708;507598;530239;537804;540106;540317	ENSBTAG00000008967;ENSBTAG00000000219;ENSBTAG00000004541;ENSBTAG00000006800;ENSBTAG00000030343;ENSBTAG00000021697;ENSBTAG00000001609;ENSBTAG00000001061
31	bta04115	p53 signaling pathway	http://www.kegg.jp/kegg-bin/show_pathway?bta04115+101906182+519896+540378+615414	77	4	1.58429	2.5248	0.0737538	0.726731	101906182;519896;540378;615414	ENSBTAG00000010422;ENSBTAG00000000237;ENSBTAG00000016649;ENSBTAG00000031385
32	bta05030	Cocaine addiction	http://www.kegg.jp/kegg-bin/show_pathway?bta05030+281453+509107+537804	48	3	0.987607	3.03765	0.0755699	0.726731	281453;509107;537804	ENSBTAG00000000219;ENSBTAG00000017462;ENSBTAG00000017751
33	bta05164	Influenza A	http://www.kegg.jp/kegg-bin/show_pathway?bta05164+100048947+112446776+281237+282001+282527+286883+533141	180	7	3.70353	1.89009	0.0777931	0.726731	100048947;112446776;281237;282001;282527;286883;533141	ENSBTAG00000012529;ENSBTAG00000017401;ENSBTAG00000004211;ENSBTAG00000016198;ENSBTAG00000009091;ENSBTAG00000001609;ENSBTAG00000001061
34	bta00232	Caffeine metabolism	http://www.kegg.jp/kegg-bin/show_pathway?bta00232+512603	4	1	0.0823006	12.1506	0.0798092	0.726731	512603	ENSBTAG00000016473
35	bta00520	Amino sugar and nucleotide sugar metabolism	http://www.kegg.jp/kegg-bin/show_pathway?bta00520+507597+515773+537070	50	3	1.02876	2.91614	0.0831774	0.726731	507597;515773;537070	ENSBTAG00000004009;ENSBTAG00000016516;ENSBTAG00000002266
36	bta04979	Cholesterol metabolism	http://www.kegg.jp/kegg-bin/show_pathway?bta04979+281006+281033+504287	50	3	1.02876	2.91614	0.0831774	0.726731	281006;281033;504287	ENSBTAG00000018073;ENSBTAG00000004059;ENSBTAG00000001915
37	bta04919	Thyroid hormone signaling pathway	http://www.kegg.jp/kegg-bin/show_pathway?bta04919+112446776+282001+534649+540378+788329	113	5	2.32499	2.15055	0.0832478	0.726731	112446776;282001;534649;540378;788329	ENSBTAG00000010422;ENSBTAG00000016198;ENSBTAG00000005760;ENSBTAG00000001061;ENSBTAG00000017802
38	bta05014	Amyotrophic lateral sclerosis (ALS)	http://www.kegg.jp/kegg-bin/show_pathway?bta05014+282527+286883+537804	51	3	1.04933	2.85896	0.0871001	0.740351	282527;286883;537804	ENSBTAG00000000219;ENSBTAG00000004211;ENSBTAG00000001609
39	bta04672	Intestinal immune network for IgA production	http://www.kegg.jp/kegg-bin/show_pathway?bta04672+504653+539888+618516	55	3	1.13163	2.65104	0.103544	0.824403	504653;539888;618516	ENSBTAG00000018849;ENSBTAG00000015312;ENSBTAG00000026489
40	bta04727	GABAergic synapse	http://www.kegg.jp/kegg-bin/show_pathway?bta04727+281199+282001+338472+513340	87	4	1.79004	2.23459	0.104061	0.824403	281199;282001;338472;513340	ENSBTAG00000011765;ENSBTAG00000016043;ENSBTAG00000013631;ENSBTAG00000001061
41	bta05206	MicroRNAs in cancer	http://www.kegg.jp/kegg-bin/show_pathway?bta05206+100297155+112446776+282001+512613+517433+526409+540106+540378+615414	270	9	5.55529	1.62008	0.104646	0.824403	100297155;112446776;282001;512613;517433;526409;540106;540378;615414	ENSBTAG00000010422;ENSBTAG00000044118;ENSBTAG00000018254;ENSBTAG00000016649;ENSBTAG00000021697;ENSBTAG00000016198;ENSBTAG00000015650;ENSBTAG00000011706;ENSBTAG00000001061
42	bta05144	Malaria	http://www.kegg.jp/kegg-bin/show_pathway?bta05144+281237+404058+407181	58	3	1.19336	2.51391	0.11662	0.896865	281237;404058;407181	ENSBTAG00000012529;ENSBTAG00000004917;ENSBTAG00000012029
43	bta00630	Glyoxylate and dicarboxylate metabolism	http://www.kegg.jp/kegg-bin/show_pathway?bta00630+280976+281199	30	2	0.617254	3.24016	0.12602	0.933833	280976;281199	ENSBTAG00000006429;ENSBTAG00000013631
44	bta05150	Staphylococcus aureus infection	http://www.kegg.jp/kegg-bin/show_pathway?bta05150+511581+540702+767827	61	3	1.25508	2.39028	0.130279	0.933833	511581;540702;767827	ENSBTAG00000019741;ENSBTAG00000008612;ENSBTAG00000004840
45	bta05167	Kaposi sarcoma-associated herpesvirus infection	http://www.kegg.jp/kegg-bin/show_pathway?bta05167+112446776+282527+286883+338472+513340+533141+540106	206	7	4.23848	1.65154	0.132225	0.933833	112446776;282527;286883;338472;513340;533141;540106	ENSBTAG00000017401;ENSBTAG00000011765;ENSBTAG00000016043;ENSBTAG00000004211;ENSBTAG00000021697;ENSBTAG00000016198;ENSBTAG00000001609
46	bta04064	NF-kappa B signaling pathway	http://www.kegg.jp/kegg-bin/show_pathway?bta04064+282527+504653+519958+618516	96	4	1.97521	2.0251	0.135432	0.933833	282527;504653;519958;618516	ENSBTAG00000015312;ENSBTAG00000004211;ENSBTAG00000019828;ENSBTAG00000026489
47	bta04068	FoxO signaling pathway	http://www.kegg.jp/kegg-bin/show_pathway?bta04068+112446776+338472+512613+540378+615414	132	5	2.71592	1.841	0.135883	0.933833	112446776;338472;512613;540378;615414	ENSBTAG00000010422;ENSBTAG00000018254;ENSBTAG00000011765;ENSBTAG00000016649;ENSBTAG00000016198
48	bta00010	Glycolysis / Gluconeogenesis	http://www.kegg.jp/kegg-bin/show_pathway?bta00010+281181+281543+526006	64	3	1.31681	2.27823	0.144471	0.96981	281181;281543;526006	ENSBTAG00000011274;ENSBTAG00000019782;ENSBTAG00000014731
49	bta04136	Autophagy	http://www.kegg.jp/kegg-bin/show_pathway?bta04136+338472+528410	33	2	0.67898	2.9456	0.147123	0.96981	338472;528410	ENSBTAG00000011765;ENSBTAG00000039556
50	bta04130	SNARE interactions in vesicular transport	http://www.kegg.jp/kegg-bin/show_pathway?bta04130+510909+513621	34	2	0.699555	2.85896	0.154311	0.970367	510909;513621	ENSBTAG00000014603;ENSBTAG00000020458
51	bta05146	Amoebiasis	http://www.kegg.jp/kegg-bin/show_pathway?bta05146+281237+282001+511043+532572	101	4	2.07809	1.92485	0.154339	0.970367	281237;282001;511043;532572	ENSBTAG00000012529;ENSBTAG00000011966;ENSBTAG00000000793;ENSBTAG00000001061
52	bta05031	Amphetamine addiction	http://www.kegg.jp/kegg-bin/show_pathway?bta05031+282001+509107+537804	67	3	1.37853	2.17622	0.159146	0.970367	282001;509107;537804	ENSBTAG00000000219;ENSBTAG00000017462;ENSBTAG00000001061
53	bta04660	T cell receptor signaling pathway	http://www.kegg.jp/kegg-bin/show_pathway?bta04660+281237+407098+512312+522346	103	4	2.11924	1.88747	0.162168	0.970367	281237;407098;512312;522346	ENSBTAG00000012529;ENSBTAG00000020294;ENSBTAG00000003255;ENSBTAG00000015157
54	bta04625	C-type lectin receptor signaling pathway	http://www.kegg.jp/kegg-bin/show_pathway?bta04625+514979+532865+540378+616646	105	4	2.16039	1.85152	0.17014	0.970367	514979;532865;540378;616646	ENSBTAG00000010422;ENSBTAG00000014546;ENSBTAG00000023635;ENSBTAG00000039347
55	bta04928	Parathyroid hormone synthesis, secretion and action	http://www.kegg.jp/kegg-bin/show_pathway?bta04928+282001+509107+530239+536328	105	4	2.16039	1.85152	0.17014	0.970367	282001;509107;530239;536328	ENSBTAG00000011761;ENSBTAG00000030343;ENSBTAG00000017462;ENSBTAG00000001061
56	bta04960	Aldosterone-regulated sodium reabsorption	http://www.kegg.jp/kegg-bin/show_pathway?bta04960+282001+282348	37	2	0.76128	2.62715	0.17625	0.970367	282001;282348	ENSBTAG00000002631;ENSBTAG00000001061
57	bta05034	Alcoholism	http://www.kegg.jp/kegg-bin/show_pathway?bta05034+107131556+112447279+509107+513340+530773+537804+618489	224	7	4.60883	1.51882	0.178623	0.970367	107131556;112447279;509107;513340;530773;537804;618489	ENSBTAG00000030503;ENSBTAG00000030504;ENSBTAG00000030504;ENSBTAG00000030504;ENSBTAG00000000219;ENSBTAG00000016043;ENSBTAG00000017462
58	bta05418	Fluid shear stress and atherosclerosis	http://www.kegg.jp/kegg-bin/show_pathway?bta05418+281237+282527+286883+493719+540106	145	5	2.9834	1.67594	0.178633	0.970367	281237;282527;286883;493719;540106	ENSBTAG00000012529;ENSBTAG00000008541;ENSBTAG00000004211;ENSBTAG00000021697;ENSBTAG00000001609
59	bta05211	Renal cell carcinoma	http://www.kegg.jp/kegg-bin/show_pathway?bta05211+112446776+327708+540106	71	3	1.46084	2.05362	0.179381	0.970367	112446776;327708;540106	ENSBTAG00000008967;ENSBTAG00000021697;ENSBTAG00000016198
60	bta05166	Human T-cell leukemia virus 1 infection	http://www.kegg.jp/kegg-bin/show_pathway?bta05166+112446776+281033+282527+504653+509107+540106+615414+618516	268	8	5.51414	1.45082	0.187237	0.970367	112446776;281033;282527;504653;509107;540106;615414;618516	ENSBTAG00000015312;ENSBTAG00000004211;ENSBTAG00000016649;ENSBTAG00000021697;ENSBTAG00000017462;ENSBTAG00000016198;ENSBTAG00000026489;ENSBTAG00000018073
61	bta05214	Glioma	http://www.kegg.jp/kegg-bin/show_pathway?bta05214+282001+540106+540378	73	3	1.50199	1.99736	0.189752	0.970367	282001;540106;540378	ENSBTAG00000010422;ENSBTAG00000021697;ENSBTAG00000001061
62	bta04971	Gastric acid secretion	http://www.kegg.jp/kegg-bin/show_pathway?bta04971+281883+282001+613890	74	3	1.52256	1.97037	0.194995	0.970367	281883;282001;613890	ENSBTAG00000008294;ENSBTAG00000024903;ENSBTAG00000001061
63	bta01200	Carbon metabolism	http://www.kegg.jp/kegg-bin/show_pathway?bta01200+280976+281181+281543+526006	112	4	2.30442	1.7358	0.199062	0.970367	280976;281181;281543;526006	ENSBTAG00000011274;ENSBTAG00000019782;ENSBTAG00000014731;ENSBTAG00000006429
64	bta04724	Glutamatergic synapse	http://www.kegg.jp/kegg-bin/show_pathway?bta04724+281199+282001+513340+537804	113	4	2.32499	1.72044	0.203312	0.970367	281199;282001;513340;537804	ENSBTAG00000000219;ENSBTAG00000016043;ENSBTAG00000013631;ENSBTAG00000001061
65	bta05161	Hepatitis B	http://www.kegg.jp/kegg-bin/show_pathway?bta05161+112446776+282001+509107+512613+533141	152	5	3.12742	1.59876	0.203524	0.970367	112446776;282001;509107;512613;533141	ENSBTAG00000017401;ENSBTAG00000018254;ENSBTAG00000017462;ENSBTAG00000016198;ENSBTAG00000001061
66	bta05140	Leishmaniasis	http://www.kegg.jp/kegg-bin/show_pathway?bta05140+281237+512312+519958	76	3	1.56371	1.91851	0.205585	0.970367	281237;512312;519958	ENSBTAG00000012529;ENSBTAG00000020294;ENSBTAG00000019828
67	bta05226	Gastric cancer	http://www.kegg.jp/kegg-bin/show_pathway?bta05226+511619+512613+530239+536328+540317	153	5	3.148	1.58831	0.207173	0.970367	511619;512613;530239;536328;540317	ENSBTAG00000018254;ENSBTAG00000011761;ENSBTAG00000006800;ENSBTAG00000030343;ENSBTAG00000030162
68	bta04725	Cholinergic synapse	http://www.kegg.jp/kegg-bin/show_pathway?bta04725+281883+282001+509107+513340	114	4	2.34557	1.70535	0.207589	0.970367	281883;282001;509107;513340	ENSBTAG00000016043;ENSBTAG00000017462;ENSBTAG00000008294;ENSBTAG00000001061
69	bta04668	TNF signaling pathway	http://www.kegg.jp/kegg-bin/show_pathway?bta04668+282527+286883+509107+519958	115	4	2.36614	1.69052	0.211892	0.970367	282527;286883;509107;519958	ENSBTAG00000004211;ENSBTAG00000019828;ENSBTAG00000017462;ENSBTAG00000001609
70	bta05143	African trypanosomiasis	http://www.kegg.jp/kegg-bin/show_pathway?bta05143+281237+282001	42	2	0.864156	2.3144	0.213753	0.970367	281237;282001	ENSBTAG00000012529;ENSBTAG00000001061
71	bta04726	Serotonergic synapse	http://www.kegg.jp/kegg-bin/show_pathway?bta04726+282001+282211+513340+785824	116	4	2.38672	1.67594	0.216221	0.970367	282001;282211;513340;785824	ENSBTAG00000016043;ENSBTAG00000026501;ENSBTAG00000026502;ENSBTAG00000001061
72	bta01524	Platinum drug resistance	http://www.kegg.jp/kegg-bin/show_pathway?bta01524+282097+493719+540378	78	3	1.60486	1.86932	0.216305	0.970367	282097;493719;540378	ENSBTAG00000010422;ENSBTAG00000008541;ENSBTAG00000004593
73	bta03018	RNA degradation	http://www.kegg.jp/kegg-bin/show_pathway?bta03018+507934+526006+533945	79	3	1.62544	1.84566	0.221709	0.973934	507934;526006;533945	ENSBTAG00000003748;ENSBTAG00000011274;ENSBTAG00000015109
74	bta05168	Herpes simplex infection	http://www.kegg.jp/kegg-bin/show_pathway?bta05168+100048947+112446776+281237+282527+519958+533141	198	6	4.07388	1.4728	0.22313	0.973934	100048947;112446776;281237;282527;519958;533141	ENSBTAG00000012529;ENSBTAG00000017401;ENSBTAG00000004211;ENSBTAG00000019828;ENSBTAG00000016198;ENSBTAG00000009091
75	bta03008	Ribosome biogenesis in eukaryotes	http://www.kegg.jp/kegg-bin/show_pathway?bta03008+512692+515362+767931	81	3	1.66659	1.80009	0.232596	0.981226	512692;515362;767931	ENSBTAG00000013126;ENSBTAG00000006104;ENSBTAG00000016510
76	bta04630	JAK-STAT signaling pathway	http://www.kegg.jp/kegg-bin/show_pathway?bta04630+112446776+281237+507778+512312+540106+615414	202	6	4.15618	1.44363	0.236545	0.981226	112446776;281237;507778;512312;540106;615414	ENSBTAG00000015407;ENSBTAG00000012529;ENSBTAG00000020294;ENSBTAG00000016649;ENSBTAG00000021697;ENSBTAG00000016198
77	bta03450	Non-homologous end-joining	http://www.kegg.jp/kegg-bin/show_pathway?bta03450+510132	13	1	0.267477	3.73864	0.236975	0.981226	510132	ENSBTAG00000006103
78	bta05163	Human cytomegalovirus infection	http://www.kegg.jp/kegg-bin/show_pathway?bta05163+282001+282527+286883+509107+513340+533141+540378	245	7	5.04091	1.38864	0.240139	0.981226	282001;282527;286883;509107;513340;533141;540378	ENSBTAG00000010422;ENSBTAG00000017401;ENSBTAG00000016043;ENSBTAG00000004211;ENSBTAG00000017462;ENSBTAG00000001609;ENSBTAG00000001061
79	bta04110	Cell cycle	http://www.kegg.jp/kegg-bin/show_pathway?bta04110+112446776+512613+540378+615414	123	4	2.53074	1.58056	0.247153	0.981226	112446776;512613;540378;615414	ENSBTAG00000010422;ENSBTAG00000018254;ENSBTAG00000016649;ENSBTAG00000016198
80	bta04142	Lysosome	http://www.kegg.jp/kegg-bin/show_pathway?bta04142+281291+512444+513067+533357	123	4	2.53074	1.58056	0.247153	0.981226	281291;512444;513067;533357	ENSBTAG00000017465;ENSBTAG00000018207;ENSBTAG00000009506;ENSBTAG00000010637
81	bta03013	RNA transport	http://www.kegg.jp/kegg-bin/show_pathway?bta03013+504823+510201+535264+541013+616055	164	5	3.37432	1.48178	0.248629	0.981226	504823;510201;535264;541013;616055	ENSBTAG00000006911;ENSBTAG00000026962;ENSBTAG00000014175;ENSBTAG00000019235;ENSBTAG00000012481
82	bta04911	Insulin secretion	http://www.kegg.jp/kegg-bin/show_pathway?bta04911+282001+509107+520448	84	3	1.72831	1.7358	0.249104	0.981226	282001;509107;520448	ENSBTAG00000003749;ENSBTAG00000017462;ENSBTAG00000001061
83	bta04012	ErbB signaling pathway	http://www.kegg.jp/kegg-bin/show_pathway?bta04012+282001+511845+512613	85	3	1.74889	1.71538	0.254647	0.990975	282001;511845;512613	ENSBTAG00000018254;ENSBTAG00000015026;ENSBTAG00000001061
84	bta01212	Fatty acid metabolism	http://www.kegg.jp/kegg-bin/show_pathway?bta01212+508130+513530	49	2	1.00818	1.98377	0.267255	1	508130;513530	ENSBTAG00000002413;ENSBTAG00000007031
85	bta04728	Dopaminergic synapse	http://www.kegg.jp/kegg-bin/show_pathway?bta04728+282001+509107+513340+537804	132	4	2.71592	1.4728	0.288205	1	282001;509107;513340;537804	ENSBTAG00000000219;ENSBTAG00000016043;ENSBTAG00000017462;ENSBTAG00000001061
86	bta03040	Spliceosome	http://www.kegg.jp/kegg-bin/show_pathway?bta03040+507180+534416+541013+767931	133	4	2.73649	1.46172	0.292832	1	507180;534416;541013;767931	ENSBTAG00000014759;ENSBTAG00000019235;ENSBTAG00000006423;ENSBTAG00000006104
87	bta04380	Osteoclast differentiation	http://www.kegg.jp/kegg-bin/show_pathway?bta04380+281237+282527+286883+519958	133	4	2.73649	1.46172	0.292832	1	281237;282527;286883;519958	ENSBTAG00000012529;ENSBTAG00000004211;ENSBTAG00000019828;ENSBTAG00000001609
88	bta00603	Glycosphingolipid biosynthesis	http://www.kegg.jp/kegg-bin/show_pathway?bta00603+533357	17	1	0.349777	2.85896	0.297964	1	533357	ENSBTAG00000009506
89	bta00910	Nitrogen metabolism	http://www.kegg.jp/kegg-bin/show_pathway?bta00910+281199	17	1	0.349777	2.85896	0.297964	1	281199	ENSBTAG00000013631
90	bta04912	GnRH signaling pathway	http://www.kegg.jp/kegg-bin/show_pathway?bta04912+282001+286883+509107	93	3	1.91349	1.56782	0.2995	1	282001;286883;509107	ENSBTAG00000017462;ENSBTAG00000001609;ENSBTAG00000001061
91	bta05222	Small cell lung cancer	http://www.kegg.jp/kegg-bin/show_pathway?bta05222+511043+512613+532572	94	3	1.93406	1.55114	0.305149	1	511043;512613;532572	ENSBTAG00000018254;ENSBTAG00000011966;ENSBTAG00000000793
92	bta05010	Alzheimer disease	http://www.kegg.jp/kegg-bin/show_pathway?bta05010+281181+282527+327670+404188+537804	180	5	3.70353	1.35006	0.312167	1	281181;282527;327670;404188;537804	ENSBTAG00000000219;ENSBTAG00000014731;ENSBTAG00000004211;ENSBTAG00000005465;ENSBTAG00000009509
93	bta01210	2-Oxocarboxylic acid metabolism	http://www.kegg.jp/kegg-bin/show_pathway?bta01210+280976	18	1	0.370353	2.70013	0.312438	1	280976	ENSBTAG00000006429
94	bta05169	Epstein-Barr virus infection	http://www.kegg.jp/kegg-bin/show_pathway?bta05169+286883+512613+519958+533141+540378+615414	227	6	4.67056	1.28464	0.324978	1	286883;512613;519958;533141;540378;615414	ENSBTAG00000010422;ENSBTAG00000017401;ENSBTAG00000018254;ENSBTAG00000016649;ENSBTAG00000019828;ENSBTAG00000001609
95	bta04120	Ubiquitin mediated proteolysis	http://www.kegg.jp/kegg-bin/show_pathway?bta04120+101906182+519896+540378+784326	140	4	2.88052	1.38864	0.325459	1	101906182;519896;540378;784326	ENSBTAG00000010422;ENSBTAG00000000237;ENSBTAG00000031385;ENSBTAG00000047930
96	bta00100	Steroid biosynthesis	http://www.kegg.jp/kegg-bin/show_pathway?bta00100+504287	19	1	0.390928	2.55802	0.326615	1	504287	ENSBTAG00000004059
97	bta00220	Arginine biosynthesis	http://www.kegg.jp/kegg-bin/show_pathway?bta00220+281199	19	1	0.390928	2.55802	0.326615	1	281199	ENSBTAG00000013631
98	bta04713	Circadian entrainment	http://www.kegg.jp/kegg-bin/show_pathway?bta04713+282001+513340+537804	99	3	2.03694	1.4728	0.333439	1	282001;513340;537804	ENSBTAG00000000219;ENSBTAG00000016043;ENSBTAG00000001061
99	bta04261	Adrenergic signaling in cardiomyocytes	http://www.kegg.jp/kegg-bin/show_pathway?bta04261+282001+509107+529382+781184	143	4	2.94225	1.35951	0.339528	1	282001;509107;529382;781184	ENSBTAG00000017462;ENSBTAG00000001061;ENSBTAG00000012311;ENSBTAG00000007547
100	bta05202	Transcriptional misregulation in cancer	http://www.kegg.jp/kegg-bin/show_pathway?bta05202+100297155+504512+512613+540378+615414	187	5	3.84755	1.29953	0.340693	1	100297155;504512;512613;540378;615414	ENSBTAG00000010422;ENSBTAG00000044118;ENSBTAG00000018254;ENSBTAG00000014605;ENSBTAG00000016649

## Sheet: Biological Process
Table S4 – Genes found in Montana’s heterozygous-enriched regions and the processes that are involved
	geneSet	description	link	size	overlap	expect	enrichmentRatio	pValue	FDR	overlapId	userId
1	GO:0019835	cytolysis	http://amigo.geneontology.org/amigo/term/GO:0019835	20	6	0.45278	13.2515	3.72029e-06	0.0017411	280849;281287;281289;493637;777776;781146	ENSBTAG00000011941;ENSBTAG00000000198;ENSBTAG00000026323;ENSBTAG00000026088;ENSBTAG00000046628;ENSBTAG00000026779
2	GO:0045087	innate immune response	http://amigo.geneontology.org/amigo/term/GO:0045087	301	16	6.81434	2.34799	0.00130892	0.306286	281115;281181;281237;404058;506206;510132;510342;512312;513856;514979;532865;533141;616085;616646;767827;767843	ENSBTAG00000012529;ENSBTAG00000007636;ENSBTAG00000017401;ENSBTAG00000004917;ENSBTAG00000014546;ENSBTAG00000004293;ENSBTAG00000018137;ENSBTAG00000023635;ENSBTAG00000039347;ENSBTAG00000004840;ENSBTAG00000020294;ENSBTAG00000014731;ENSBTAG00000005311;ENSBTAG00000006103;ENSBTAG00000009924;ENSBTAG00000019821
3	GO:1901136	carbohydrate derivative catabolic process	http://amigo.geneontology.org/amigo/term/GO:1901136	79	7	1.78848	3.91394	0.00200827	0.31329	507597;512444;516043;533357;533736;534558;539888	ENSBTAG00000017465;ENSBTAG00000022167;ENSBTAG00000018849;ENSBTAG00000014683;ENSBTAG00000009506;ENSBTAG00000002266;ENSBTAG00000003793
4	GO:0009607	response to biotic stimulus	http://amigo.geneontology.org/amigo/term/GO:0009607	468	20	10.5951	1.88767	0.00458554	0.536508	280849;281181;281237;281287;281289;282001;404058;493637;506206;510342;514979;533141;536550;539888;615392;616646;767843;777776;781146;100048947	ENSBTAG00000011941;ENSBTAG00000000198;ENSBTAG00000026323;ENSBTAG00000026088;ENSBTAG00000046628;ENSBTAG00000026779;ENSBTAG00000012529;ENSBTAG00000007636;ENSBTAG00000017401;ENSBTAG00000004917;ENSBTAG00000018849;ENSBTAG00000023635;ENSBTAG00000039347;ENSBTAG00000014731;ENSBTAG00000016650;ENSBTAG00000005311;ENSBTAG00000009169;ENSBTAG00000009924;ENSBTAG00000009091;ENSBTAG00000001061
5	GO:0050817	coagulation	http://amigo.geneontology.org/amigo/term/GO:0050817	76	6	1.72056	3.48723	0.00734183	0.627866	280746;280958;282001;512312;540106;540261	ENSBTAG00000020294;ENSBTAG00000014764;ENSBTAG00000012265;ENSBTAG00000021697;ENSBTAG00000004362;ENSBTAG00000001061
6	GO:0033002	muscle cell proliferation	http://amigo.geneontology.org/amigo/term/GO:0033002	79	6	1.78848	3.3548	0.00883002	0.627866	281237;510132;512613;540106;540703;615074	ENSBTAG00000012529;ENSBTAG00000018254;ENSBTAG00000019742;ENSBTAG00000021697;ENSBTAG00000006103;ENSBTAG00000008621
7	GO:0072376	protein activation cascade	http://amigo.geneontology.org/amigo/term/GO:0072376	37	4	0.837643	4.7753	0.00939115	0.627866	511581;513856;540261;767827	ENSBTAG00000018137;ENSBTAG00000008612;ENSBTAG00000004840;ENSBTAG00000004362
8	GO:0001906	cell killing	http://amigo.geneontology.org/amigo/term/GO:0001906	62	5	1.40362	3.56222	0.0128978	0.630338	281181;281237;404058;512312;616085	ENSBTAG00000012529;ENSBTAG00000004917;ENSBTAG00000004293;ENSBTAG00000020294;ENSBTAG00000014731
9	GO:0035637	multicellular organismal signaling	http://amigo.geneontology.org/amigo/term/GO:0035637	64	5	1.4489	3.4509	0.0146585	0.630338	281883;520448;526409;529382;538703	ENSBTAG00000003749;ENSBTAG00000016646;ENSBTAG00000011706;ENSBTAG00000008294;ENSBTAG00000012311
10	GO:0016071	mRNA metabolic process	http://amigo.geneontology.org/amigo/term/GO:0016071	359	15	8.1274	1.84561	0.0162264	0.630338	281115;282438;507180;509107;510201;511619;513922;516043;525364;534721;539888;541013;767931;768231;100048947	ENSBTAG00000007323;ENSBTAG00000014175;ENSBTAG00000019608;ENSBTAG00000019235;ENSBTAG00000018849;ENSBTAG00000014683;ENSBTAG00000010324;ENSBTAG00000017462;ENSBTAG00000006423;ENSBTAG00000004004;ENSBTAG00000006104;ENSBTAG00000004855;ENSBTAG00000009091;ENSBTAG00000019821;ENSBTAG00000030162
11	GO:0043087	regulation of GTPase activity	http://amigo.geneontology.org/amigo/term/GO:0043087	203	10	4.59572	2.17594	0.0169522	0.630338	282035;327676;404058;527428;532393;532778;540101;541051;616055;767820	ENSBTAG00000011352;ENSBTAG00000006039;ENSBTAG00000004917;ENSBTAG00000010223;ENSBTAG00000009624;ENSBTAG00000012481;ENSBTAG00000001057;ENSBTAG00000027809;ENSBTAG00000024482;ENSBTAG00000004305
12	GO:1901361	organic cyclic compound catabolic process	http://amigo.geneontology.org/amigo/term/GO:1901361	267	12	6.04461	1.98524	0.0181712	0.630338	281181;281543;511619;513922;516043;525364;526006;530239;534558;539888;615392;100048947	ENSBTAG00000022167;ENSBTAG00000018849;ENSBTAG00000014683;ENSBTAG00000011274;ENSBTAG00000019782;ENSBTAG00000014731;ENSBTAG00000030343;ENSBTAG00000016650;ENSBTAG00000010324;ENSBTAG00000004004;ENSBTAG00000009091;ENSBTAG00000030162
13	GO:0044270	cellular nitrogen compound catabolic process	http://amigo.geneontology.org/amigo/term/GO:0044270	244	11	5.52392	1.99134	0.0227691	0.630338	281181;281543;511619;513922;516043;525364;526006;534558;539888;615392;100048947	ENSBTAG00000022167;ENSBTAG00000018849;ENSBTAG00000014683;ENSBTAG00000011274;ENSBTAG00000019782;ENSBTAG00000014731;ENSBTAG00000016650;ENSBTAG00000010324;ENSBTAG00000004004;ENSBTAG00000009091;ENSBTAG00000030162
14	GO:0023014	signal transduction by protein phosphorylation	http://amigo.geneontology.org/amigo/term/GO:0023014	409	16	9.25935	1.72798	0.0231544	0.630338	281978;282001;286883;327708;504653;510342;512312;515363;519958;530239;532393;532870;536337;538624;540106;786521	ENSBTAG00000015311;ENSBTAG00000019155;ENSBTAG00000008967;ENSBTAG00000007636;ENSBTAG00000013541;ENSBTAG00000013635;ENSBTAG00000023192;ENSBTAG00000013123;ENSBTAG00000020294;ENSBTAG00000015312;ENSBTAG00000010223;ENSBTAG00000030343;ENSBTAG00000021697;ENSBTAG00000019828;ENSBTAG00000001609;ENSBTAG00000001061
15	GO:0046700	heterocycle catabolic process	http://amigo.geneontology.org/amigo/term/GO:0046700	245	11	5.54655	1.98321	0.0233823	0.630338	281181;281543;511619;513922;516043;525364;526006;534558;539888;615392;100048947	ENSBTAG00000022167;ENSBTAG00000018849;ENSBTAG00000014683;ENSBTAG00000011274;ENSBTAG00000019782;ENSBTAG00000014731;ENSBTAG00000016650;ENSBTAG00000010324;ENSBTAG00000004004;ENSBTAG00000009091;ENSBTAG00000030162
16	GO:0051338	regulation of transferase activity	http://amigo.geneontology.org/amigo/term/GO:0051338	451	17	10.2102	1.665	0.0268425	0.630338	281237;281978;286883;505313;510132;510342;512312;512613;519958;532393;534963;538624;540106;615074;615392;615414;100297155	ENSBTAG00000019156;ENSBTAG00000019155;ENSBTAG00000012529;ENSBTAG00000007636;ENSBTAG00000044118;ENSBTAG00000013635;ENSBTAG00000014288;ENSBTAG00000018254;ENSBTAG00000020294;ENSBTAG00000010223;ENSBTAG00000016650;ENSBTAG00000016649;ENSBTAG00000021697;ENSBTAG00000019828;ENSBTAG00000006103;ENSBTAG00000001609;ENSBTAG00000008621
17	GO:0034762	regulation of transmembrane transport	http://amigo.geneontology.org/amigo/term/GO:0034762	220	10	4.98058	2.0078	0.0278008	0.630338	281883;353113;512312;529382;537195;538703;539714;613890;781184;100048947	ENSBTAG00000011957;ENSBTAG00000020294;ENSBTAG00000016646;ENSBTAG00000047191;ENSBTAG00000020887;ENSBTAG00000009091;ENSBTAG00000008294;ENSBTAG00000024903;ENSBTAG00000012311;ENSBTAG00000007547
18	GO:0046434	organophosphate catabolic process	http://amigo.geneontology.org/amigo/term/GO:0046434	102	6	2.30918	2.59833	0.0280049	0.630338	281181;281543;282438;526006;534558;615392	ENSBTAG00000022167;ENSBTAG00000011274;ENSBTAG00000019782;ENSBTAG00000014731;ENSBTAG00000016650;ENSBTAG00000004855
19	GO:0072524	pyridine-containing compound metabolic process	http://amigo.geneontology.org/amigo/term/GO:0072524	76	5	1.72056	2.90602	0.028633	0.630338	281181;281543;511042;526006;615392	ENSBTAG00000011274;ENSBTAG00000019782;ENSBTAG00000014731;ENSBTAG00000016650;ENSBTAG00000000795
20	GO:1901657	glycosyl compound metabolic process	http://amigo.geneontology.org/amigo/term/GO:1901657	76	5	1.72056	2.90602	0.028633	0.630338	513922;516043;533357;534558;539888	ENSBTAG00000022167;ENSBTAG00000018849;ENSBTAG00000014683;ENSBTAG00000010324;ENSBTAG00000009506
21	GO:0019439	aromatic compound catabolic process	http://amigo.geneontology.org/amigo/term/GO:0019439	253	11	5.72767	1.9205	0.0287304	0.630338	281181;281543;511619;513922;516043;525364;526006;534558;539888;615392;100048947	ENSBTAG00000022167;ENSBTAG00000018849;ENSBTAG00000014683;ENSBTAG00000011274;ENSBTAG00000019782;ENSBTAG00000014731;ENSBTAG00000016650;ENSBTAG00000010324;ENSBTAG00000004004;ENSBTAG00000009091;ENSBTAG00000030162
22	GO:0070988	demethylation	http://amigo.geneontology.org/amigo/term/GO:0070988	30	3	0.67917	4.41716	0.0296313	0.630338	516043;539888;616433	ENSBTAG00000018849;ENSBTAG00000014683;ENSBTAG00000046609
23	GO:0033365	protein localization to organelle	http://amigo.geneontology.org/amigo/term/GO:0033365	397	15	8.98768	1.66895	0.0357509	0.721034	281237;281291;404548;505313;510780;514832;515363;529382;535460;537070;540107;540378;616055;618392;782450	ENSBTAG00000019156;ENSBTAG00000010422;ENSBTAG00000012529;ENSBTAG00000013486;ENSBTAG00000018207;ENSBTAG00000010490;ENSBTAG00000013123;ENSBTAG00000010157;ENSBTAG00000003693;ENSBTAG00000012481;ENSBTAG00000004009;ENSBTAG00000019290;ENSBTAG00000000854;ENSBTAG00000035230;ENSBTAG00000012311
24	GO:0051345	positive regulation of hydrolase activity	http://amigo.geneontology.org/amigo/term/GO:0051345	332	13	7.51615	1.72961	0.0383748	0.721034	281115;281237;282035;327676;511845;527428;532393;532778;540101;541051;616055;767820;782450	ENSBTAG00000012529;ENSBTAG00000011352;ENSBTAG00000006039;ENSBTAG00000010223;ENSBTAG00000009624;ENSBTAG00000012481;ENSBTAG00000001057;ENSBTAG00000027809;ENSBTAG00000024482;ENSBTAG00000015026;ENSBTAG00000035230;ENSBTAG00000004305;ENSBTAG00000019821
25	GO:0072089	stem cell proliferation	http://amigo.geneontology.org/amigo/term/GO:0072089	57	4	1.29042	3.09976	0.0396911	0.721034	504512;538624;538703;100297155	ENSBTAG00000019155;ENSBTAG00000044118;ENSBTAG00000014605;ENSBTAG00000016646
26	GO:0044282	small molecule catabolic process	http://amigo.geneontology.org/amigo/term/GO:0044282	203	9	4.59572	1.95835	0.0410445	0.721034	281543;506631;507597;514832;516043;530239;534558;539888;615392	ENSBTAG00000022167;ENSBTAG00000018849;ENSBTAG00000014683;ENSBTAG00000010490;ENSBTAG00000019782;ENSBTAG00000030343;ENSBTAG00000016650;ENSBTAG00000006200;ENSBTAG00000002266
27	GO:0050776	regulation of immune response	http://amigo.geneontology.org/amigo/term/GO:0050776	336	13	7.6067	1.70902	0.0415981	0.721034	281237;404058;510132;510342;511581;512312;513856;533141;540702;614601;616085;616646;767827	ENSBTAG00000012529;ENSBTAG00000007636;ENSBTAG00000017401;ENSBTAG00000004917;ENSBTAG00000004293;ENSBTAG00000018137;ENSBTAG00000019741;ENSBTAG00000039347;ENSBTAG00000008612;ENSBTAG00000004840;ENSBTAG00000020294;ENSBTAG00000001099;ENSBTAG00000006103
28	GO:0006959	humoral immune response	http://amigo.geneontology.org/amigo/term/GO:0006959	114	6	2.58085	2.32482	0.0445531	0.744673	281181;281237;511581;512312;513856;767827	ENSBTAG00000012529;ENSBTAG00000018137;ENSBTAG00000008612;ENSBTAG00000004840;ENSBTAG00000020294;ENSBTAG00000014731
29	GO:0051341	regulation of oxidoreductase activity	http://amigo.geneontology.org/amigo/term/GO:0051341	40	3	0.90556	3.31287	0.0612763	0.94173	281237;511845;530239	ENSBTAG00000012529;ENSBTAG00000030343;ENSBTAG00000015026
30	GO:0050878	regulation of body fluid levels	http://amigo.geneontology.org/amigo/term/GO:0050878	155	7	3.50904	1.99485	0.0621144	0.94173	280746;280958;282001;282348;512312;540106;540261	ENSBTAG00000020294;ENSBTAG00000002631;ENSBTAG00000014764;ENSBTAG00000012265;ENSBTAG00000021697;ENSBTAG00000004362;ENSBTAG00000001061
31	GO:0043900	regulation of multi-organism process	http://amigo.geneontology.org/amigo/term/GO:0043900	190	8	4.30141	1.85986	0.0667845	0.94173	281181;281237;282001;327676;533141;539888;100048947;100297155	ENSBTAG00000012529;ENSBTAG00000044118;ENSBTAG00000017401;ENSBTAG00000006039;ENSBTAG00000018849;ENSBTAG00000014731;ENSBTAG00000009091;ENSBTAG00000001061
32	GO:0006997	nucleus organization	http://amigo.geneontology.org/amigo/term/GO:0006997	68	4	1.53945	2.59833	0.0677781	0.94173	515362;523070;539763;618392	ENSBTAG00000013126;ENSBTAG00000000275;ENSBTAG00000003693;ENSBTAG00000013174
33	GO:0010563	negative regulation of phosphorus metabolic process	http://amigo.geneontology.org/amigo/term/GO:0010563	258	10	5.84086	1.71208	0.0682364	0.94173	510201;510342;512312;512613;532393;532870;536337;540106;615074;615392	ENSBTAG00000015311;ENSBTAG00000007636;ENSBTAG00000013541;ENSBTAG00000014175;ENSBTAG00000018254;ENSBTAG00000020294;ENSBTAG00000010223;ENSBTAG00000016650;ENSBTAG00000021697;ENSBTAG00000008621
34	GO:0010256	endomembrane system organization	http://amigo.geneontology.org/amigo/term/GO:0010256	191	8	4.32405	1.85012	0.0684163	0.94173	404548;506148;510909;514832;539763;540107;618392;782450	ENSBTAG00000010490;ENSBTAG00000000275;ENSBTAG00000003693;ENSBTAG00000009507;ENSBTAG00000019290;ENSBTAG00000000854;ENSBTAG00000035230;ENSBTAG00000020458
35	GO:0045444	fat cell differentiation	http://amigo.geneontology.org/amigo/term/GO:0045444	129	6	2.92043	2.05449	0.0724062	0.951029	282859;513340;532870;537195;100048947;100297155	ENSBTAG00000044118;ENSBTAG00000013541;ENSBTAG00000011957;ENSBTAG00000016043;ENSBTAG00000006588;ENSBTAG00000009091
36	GO:0006403	RNA localization	http://amigo.geneontology.org/amigo/term/GO:0006403	99	5	2.24126	2.23089	0.0736897	0.951029	281115;505313;512693;541013;768231	ENSBTAG00000019156;ENSBTAG00000007323;ENSBTAG00000019235;ENSBTAG00000016511;ENSBTAG00000019821
37	GO:0009611	response to wounding	http://amigo.geneontology.org/amigo/term/GO:0009611	195	8	4.4146	1.81217	0.0751882	0.951029	280746;280958;282001;512312;512613;526409;540106;540261	ENSBTAG00000018254;ENSBTAG00000020294;ENSBTAG00000014764;ENSBTAG00000012265;ENSBTAG00000021697;ENSBTAG00000004362;ENSBTAG00000011706;ENSBTAG00000001061
38	GO:0032101	regulation of response to external stimulus	http://amigo.geneontology.org/amigo/term/GO:0032101	336	12	7.6067	1.57756	0.0793197	0.976885	280746;282001;282527;404058;512613;513856;526409;532393;533141;540106;540261;540702	ENSBTAG00000017401;ENSBTAG00000018254;ENSBTAG00000004917;ENSBTAG00000018137;ENSBTAG00000019741;ENSBTAG00000004211;ENSBTAG00000014764;ENSBTAG00000010223;ENSBTAG00000021697;ENSBTAG00000004362;ENSBTAG00000011706;ENSBTAG00000001061
39	GO:0008285	negative regulation of cell proliferation	http://amigo.geneontology.org/amigo/term/GO:0008285	306	11	6.92753	1.58787	0.0873941	1	280746;281237;507934;510201;511619;512312;512613;515363;532483;540025;615074	ENSBTAG00000012529;ENSBTAG00000014175;ENSBTAG00000002174;ENSBTAG00000018254;ENSBTAG00000013123;ENSBTAG00000020294;ENSBTAG00000017064;ENSBTAG00000014764;ENSBTAG00000015109;ENSBTAG00000008621;ENSBTAG00000030162
40	GO:0104004	cellular response to environmental stimulus	http://amigo.geneontology.org/amigo/term/GO:0104004	138	6	3.12418	1.9205	0.0930139	1	504653;510132;533297;540378;615414;100297155	ENSBTAG00000010422;ENSBTAG00000044118;ENSBTAG00000009663;ENSBTAG00000015312;ENSBTAG00000016649;ENSBTAG00000006103
41	GO:0043269	regulation of ion transport	http://amigo.geneontology.org/amigo/term/GO:0043269	275	10	6.22572	1.60624	0.0946051	1	281883;353113;512312;529382;530239;538703;539714;540106;613890;781184	ENSBTAG00000020294;ENSBTAG00000016646;ENSBTAG00000047191;ENSBTAG00000030343;ENSBTAG00000021697;ENSBTAG00000020887;ENSBTAG00000008294;ENSBTAG00000024903;ENSBTAG00000012311;ENSBTAG00000007547
42	GO:0007507	heart development	http://amigo.geneontology.org/amigo/term/GO:0007507	242	9	5.47864	1.64274	0.0985131	1	282859;511619;512613;517750;519958;538624;540378;615074;618428	ENSBTAG00000019157;ENSBTAG00000019155;ENSBTAG00000010422;ENSBTAG00000018254;ENSBTAG00000006588;ENSBTAG00000019828;ENSBTAG00000001107;ENSBTAG00000008621;ENSBTAG00000030162
43	GO:0002252	immune effector process	http://amigo.geneontology.org/amigo/term/GO:0002252	350	12	7.92365	1.51445	0.0997378	1	281237;404058;510342;511581;512312;513856;539888;616085;616646;767827;767843;100048947	ENSBTAG00000012529;ENSBTAG00000007636;ENSBTAG00000004917;ENSBTAG00000004293;ENSBTAG00000018137;ENSBTAG00000018849;ENSBTAG00000039347;ENSBTAG00000008612;ENSBTAG00000004840;ENSBTAG00000020294;ENSBTAG00000005311;ENSBTAG00000009091
44	GO:0006040	amino sugar metabolic process	http://amigo.geneontology.org/amigo/term/GO:0006040	24	2	0.543336	3.68096	0.101733	1	507597;520087	ENSBTAG00000012503;ENSBTAG00000002266
45	GO:0010657	muscle cell apoptotic process	http://amigo.geneontology.org/amigo/term/GO:0010657	24	2	0.543336	3.68096	0.101733	1	281237;615392	ENSBTAG00000012529;ENSBTAG00000016650
46	GO:2001057	reactive nitrogen species metabolic process	http://amigo.geneontology.org/amigo/term/GO:2001057	24	2	0.543336	3.68096	0.101733	1	281237;404058	ENSBTAG00000012529;ENSBTAG00000004917
47	GO:0030001	metal ion transport	http://amigo.geneontology.org/amigo/term/GO:0030001	425	14	9.62157	1.45506	0.101768	1	281883;282348;353113;506149;512312;512613;520448;529382;537804;538703;539714;540106;613890;781184	ENSBTAG00000003749;ENSBTAG00000000219;ENSBTAG00000018254;ENSBTAG00000020294;ENSBTAG00000002631;ENSBTAG00000016646;ENSBTAG00000047191;ENSBTAG00000021697;ENSBTAG00000009508;ENSBTAG00000020887;ENSBTAG00000008294;ENSBTAG00000024903;ENSBTAG00000012311;ENSBTAG00000007547
48	GO:0090130	tissue migration	http://amigo.geneontology.org/amigo/term/GO:0090130	144	6	3.26002	1.84048	0.108338	1	281199;281237;282001;510201;536337;540106	ENSBTAG00000015311;ENSBTAG00000012529;ENSBTAG00000014175;ENSBTAG00000021697;ENSBTAG00000013631;ENSBTAG00000001061
49	GO:0007586	digestion	http://amigo.geneontology.org/amigo/term/GO:0007586	52	3	1.17723	2.54836	0.113056	1	280849;281289;510201	ENSBTAG00000026088;ENSBTAG00000046628;ENSBTAG00000014175
50	GO:0010942	positive regulation of cell death	http://amigo.geneontology.org/amigo/term/GO:0010942	287	10	6.49739	1.53908	0.116427	1	281181;281237;404058;504653;509107;511619;512613;532483;615392;100297155	ENSBTAG00000012529;ENSBTAG00000044118;ENSBTAG00000018254;ENSBTAG00000004917;ENSBTAG00000017064;ENSBTAG00000014731;ENSBTAG00000015312;ENSBTAG00000016650;ENSBTAG00000017462;ENSBTAG00000030162
51	GO:0032787	monocarboxylic acid metabolic process	http://amigo.geneontology.org/amigo/term/GO:0032787	293	10	6.63323	1.50756	0.128318	1	281181;281543;282211;282527;493719;506631;513530;514832;526006;615392	ENSBTAG00000008541;ENSBTAG00000010490;ENSBTAG00000011274;ENSBTAG00000019782;ENSBTAG00000014731;ENSBTAG00000004211;ENSBTAG00000016650;ENSBTAG00000006200;ENSBTAG00000026501;ENSBTAG00000007031
52	GO:0016458	gene silencing	http://amigo.geneontology.org/amigo/term/GO:0016458	86	4	1.94695	2.05449	0.130391	1	281115;516043;534109;539888	ENSBTAG00000018849;ENSBTAG00000014683;ENSBTAG00000002782;ENSBTAG00000019821
53	GO:0015931	nucleobase-containing compound transport	http://amigo.geneontology.org/amigo/term/GO:0015931	119	5	2.69404	1.85595	0.132658	1	281115;506631;512693;541013;768231	ENSBTAG00000007323;ENSBTAG00000019235;ENSBTAG00000006200;ENSBTAG00000016511;ENSBTAG00000019821
54	GO:0050905	neuromuscular process	http://amigo.geneontology.org/amigo/term/GO:0050905	56	3	1.26778	2.36633	0.13308	1	514832;526409;538703	ENSBTAG00000010490;ENSBTAG00000016646;ENSBTAG00000011706
55	GO:0072511	divalent inorganic cation transport	http://amigo.geneontology.org/amigo/term/GO:0072511	224	8	5.07114	1.57756	0.135876	1	281883;353113;506149;512312;529382;537804;540106;781184	ENSBTAG00000000219;ENSBTAG00000020294;ENSBTAG00000021697;ENSBTAG00000009508;ENSBTAG00000020887;ENSBTAG00000008294;ENSBTAG00000012311;ENSBTAG00000007547
56	GO:0045787	positive regulation of cell cycle	http://amigo.geneontology.org/amigo/term/GO:0045787	189	7	4.27877	1.63598	0.13716	1	282001;515363;538951;540106;540378;615414;100297155	ENSBTAG00000010422;ENSBTAG00000044118;ENSBTAG00000020916;ENSBTAG00000013123;ENSBTAG00000016649;ENSBTAG00000021697;ENSBTAG00000001061
57	GO:0003158	endothelium development	http://amigo.geneontology.org/amigo/term/GO:0003158	57	3	1.29042	2.32482	0.138268	1	327708;538827;540703	ENSBTAG00000008967;ENSBTAG00000002362;ENSBTAG00000019742
58	GO:0007167	enzyme linked receptor protein signaling pathway	http://amigo.geneontology.org/amigo/term/GO:0007167	449	14	10.1649	1.37729	0.139746	1	281610;281978;509971;510201;519958;530239;532393;536337;538284;538624;538951;540106;540317;786521	ENSBTAG00000015311;ENSBTAG00000019155;ENSBTAG00000010428;ENSBTAG00000014175;ENSBTAG00000013635;ENSBTAG00000023192;ENSBTAG00000020916;ENSBTAG00000010223;ENSBTAG00000001020;ENSBTAG00000006800;ENSBTAG00000030343;ENSBTAG00000021697;ENSBTAG00000019828;ENSBTAG00000010719
59	GO:0044419	interspecies interaction between organisms	http://amigo.geneontology.org/amigo/term/GO:0044419	190	7	4.30141	1.62737	0.139852	1	281181;281237;536550;537195;539888;100048947;100297155	ENSBTAG00000012529;ENSBTAG00000044118;ENSBTAG00000011957;ENSBTAG00000018849;ENSBTAG00000014731;ENSBTAG00000009169;ENSBTAG00000009091
60	GO:0018209	peptidyl-serine modification	http://amigo.geneontology.org/amigo/term/GO:0018209	191	7	4.32405	1.61885	0.142569	1	281237;282001;532393;533141;537195;540106;100297155	ENSBTAG00000012529;ENSBTAG00000044118;ENSBTAG00000017401;ENSBTAG00000011957;ENSBTAG00000010223;ENSBTAG00000021697;ENSBTAG00000001061
61	GO:1902533	positive regulation of intracellular signal transduction	http://amigo.geneontology.org/amigo/term/GO:1902533	491	15	11.1157	1.34944	0.145866	1	281237;281978;282001;286883;327708;504653;512312;514979;515363;519958;530239;532393;533141;538624;540106	ENSBTAG00000019155;ENSBTAG00000008967;ENSBTAG00000012529;ENSBTAG00000017401;ENSBTAG00000013635;ENSBTAG00000023635;ENSBTAG00000013123;ENSBTAG00000020294;ENSBTAG00000015312;ENSBTAG00000010223;ENSBTAG00000030343;ENSBTAG00000021697;ENSBTAG00000019828;ENSBTAG00000001609;ENSBTAG00000001061
62	GO:0007215	glutamate receptor signaling pathway	http://amigo.geneontology.org/amigo/term/GO:0007215	30	2	0.67917	2.94477	0.147104	1	529382;537804	ENSBTAG00000000219;ENSBTAG00000012311
63	GO:0072593	reactive oxygen species metabolic process	http://amigo.geneontology.org/amigo/term/GO:0072593	124	5	2.80724	1.78111	0.149979	1	281237;282438;404058;540106;615392	ENSBTAG00000012529;ENSBTAG00000004917;ENSBTAG00000016650;ENSBTAG00000021697;ENSBTAG00000004855
64	GO:0001667	ameboidal-type cell migration	http://amigo.geneontology.org/amigo/term/GO:0001667	195	7	4.4146	1.58565	0.153692	1	281199;281237;282001;327676;510201;536337;540106	ENSBTAG00000015311;ENSBTAG00000012529;ENSBTAG00000014175;ENSBTAG00000006039;ENSBTAG00000021697;ENSBTAG00000013631;ENSBTAG00000001061
65	GO:0005975	carbohydrate metabolic process	http://amigo.geneontology.org/amigo/term/GO:0005975	307	10	6.95017	1.43881	0.158509	1	281181;281543;507597;513340;526006;533357;534558;537070;540106;615392	ENSBTAG00000022167;ENSBTAG00000011274;ENSBTAG00000019782;ENSBTAG00000016043;ENSBTAG00000014731;ENSBTAG00000016650;ENSBTAG00000021697;ENSBTAG00000004009;ENSBTAG00000009506;ENSBTAG00000002266
66	GO:0018212	peptidyl-tyrosine modification	http://amigo.geneontology.org/amigo/term/GO:0018212	162	6	3.66752	1.63598	0.161378	1	281237;286883;511845;512312;532393;540106	ENSBTAG00000012529;ENSBTAG00000020294;ENSBTAG00000010223;ENSBTAG00000021697;ENSBTAG00000015026;ENSBTAG00000001609
67	GO:0001816	cytokine production	http://amigo.geneontology.org/amigo/term/GO:0001816	346	11	7.83309	1.4043	0.161421	1	281115;281181;281237;404058;506206;510342;512312;514979;533141;540702;616674	ENSBTAG00000012529;ENSBTAG00000007636;ENSBTAG00000017401;ENSBTAG00000004917;ENSBTAG00000019741;ENSBTAG00000038490;ENSBTAG00000023635;ENSBTAG00000020294;ENSBTAG00000014731;ENSBTAG00000009924;ENSBTAG00000019821
68	GO:0044283	small molecule biosynthetic process	http://amigo.geneontology.org/amigo/term/GO:0044283	387	12	8.76129	1.36966	0.167505	1	281181;281199;281237;281543;404188;493719;513530;515773;526006;534558;540106;615392	ENSBTAG00000012529;ENSBTAG00000008541;ENSBTAG00000022167;ENSBTAG00000011274;ENSBTAG00000019782;ENSBTAG00000014731;ENSBTAG00000005465;ENSBTAG00000016650;ENSBTAG00000021697;ENSBTAG00000016516;ENSBTAG00000013631;ENSBTAG00000007031
69	GO:0070848	response to growth factor	http://amigo.geneontology.org/amigo/term/GO:0070848	311	10	7.04073	1.42031	0.167738	1	510201;519958;530239;532393;538284;538624;538951;540106;540317;786521	ENSBTAG00000019155;ENSBTAG00000010428;ENSBTAG00000014175;ENSBTAG00000023192;ENSBTAG00000020916;ENSBTAG00000010223;ENSBTAG00000006800;ENSBTAG00000030343;ENSBTAG00000021697;ENSBTAG00000019828
70	GO:0007498	mesoderm development	http://amigo.geneontology.org/amigo/term/GO:0007498	63	3	1.42626	2.10341	0.170739	1	538951;615074;100297155	ENSBTAG00000044118;ENSBTAG00000020916;ENSBTAG00000008621
71	GO:0002683	negative regulation of immune system process	http://amigo.geneontology.org/amigo/term/GO:0002683	201	7	4.55044	1.53831	0.171106	1	404058;507934;510342;512312;513856;615074;616085	ENSBTAG00000007636;ENSBTAG00000004917;ENSBTAG00000004293;ENSBTAG00000018137;ENSBTAG00000020294;ENSBTAG00000015109;ENSBTAG00000008621
72	GO:0070997	neuron death	http://amigo.geneontology.org/amigo/term/GO:0070997	130	5	2.94307	1.69891	0.171948	1	281181;509107;513125;532393;615392	ENSBTAG00000018828;ENSBTAG00000014731;ENSBTAG00000010223;ENSBTAG00000016650;ENSBTAG00000017462
73	GO:0071826	ribonucleoprotein complex subunit organization	http://amigo.geneontology.org/amigo/term/GO:0071826	166	6	3.75807	1.59656	0.174474	1	281115;282688;510201;512692;767931;768231	ENSBTAG00000007323;ENSBTAG00000014175;ENSBTAG00000003228;ENSBTAG00000006104;ENSBTAG00000016510;ENSBTAG00000019821
74	GO:0071496	cellular response to external stimulus	http://amigo.geneontology.org/amigo/term/GO:0071496	131	5	2.96571	1.68594	0.175726	1	281199;338472;504653;509107;535460	ENSBTAG00000013486;ENSBTAG00000011765;ENSBTAG00000015312;ENSBTAG00000017462;ENSBTAG00000013631
75	GO:0043112	receptor metabolic process	http://amigo.geneontology.org/amigo/term/GO:0043112	98	4	2.21862	1.80292	0.181652	1	280746;506148;529382;532393	ENSBTAG00000014764;ENSBTAG00000010223;ENSBTAG00000009507;ENSBTAG00000012311
76	GO:0001775	cell activation	http://amigo.geneontology.org/amigo/term/GO:0001775	434	13	9.82532	1.32311	0.184869	1	280746;280958;281237;282001;404058;504653;512312;523070;533141;540106;615074;616646;616674	ENSBTAG00000012529;ENSBTAG00000017401;ENSBTAG00000004917;ENSBTAG00000038490;ENSBTAG00000039347;ENSBTAG00000020294;ENSBTAG00000015312;ENSBTAG00000014764;ENSBTAG00000012265;ENSBTAG00000021697;ENSBTAG00000013174;ENSBTAG00000008621;ENSBTAG00000001061
77	GO:0061024	membrane organization	http://amigo.geneontology.org/amigo/term/GO:0061024	320	10	7.24448	1.38036	0.189423	1	280746;404548;510780;510909;514832;529382;532778;539763;540107;618392	ENSBTAG00000010490;ENSBTAG00000014764;ENSBTAG00000000275;ENSBTAG00000010157;ENSBTAG00000003693;ENSBTAG00000001057;ENSBTAG00000019290;ENSBTAG00000000854;ENSBTAG00000020458;ENSBTAG00000012311
78	GO:0051270	regulation of cellular component movement	http://amigo.geneontology.org/amigo/term/GO:0051270	439	13	9.93852	1.30804	0.195479	1	281199;281237;282001;327676;404058;510201;512613;520087;532393;536337;540106;540702;618392	ENSBTAG00000015311;ENSBTAG00000012529;ENSBTAG00000014175;ENSBTAG00000006039;ENSBTAG00000018254;ENSBTAG00000004917;ENSBTAG00000019741;ENSBTAG00000010223;ENSBTAG00000003693;ENSBTAG00000021697;ENSBTAG00000012503;ENSBTAG00000013631;ENSBTAG00000001061
79	GO:0051169	nuclear transport	http://amigo.geneontology.org/amigo/term/GO:0051169	173	6	3.91655	1.53196	0.198393	1	281115;281237;512693;515363;616055;768231	ENSBTAG00000007323;ENSBTAG00000012529;ENSBTAG00000013123;ENSBTAG00000012481;ENSBTAG00000016511;ENSBTAG00000019821
80	GO:0040029	regulation of gene expression, epigenetic	http://amigo.geneontology.org/amigo/term/GO:0040029	102	4	2.30918	1.73222	0.200052	1	281115;516043;534109;539888	ENSBTAG00000018849;ENSBTAG00000014683;ENSBTAG00000002782;ENSBTAG00000019821
81	GO:0016042	lipid catabolic process	http://amigo.geneontology.org/amigo/term/GO:0016042	174	6	3.93919	1.52316	0.201907	1	282438;317710;506631;514832;530239;533357	ENSBTAG00000015562;ENSBTAG00000010490;ENSBTAG00000030343;ENSBTAG00000006200;ENSBTAG00000009506;ENSBTAG00000004855
82	GO:0098660	inorganic ion transmembrane transport	http://amigo.geneontology.org/amigo/term/GO:0098660	442	13	10.0064	1.29916	0.201979	1	281883;282348;353113;506149;512312;520448;529382;536550;537804;538703;539714;613890;781184	ENSBTAG00000003749;ENSBTAG00000000219;ENSBTAG00000020294;ENSBTAG00000002631;ENSBTAG00000016646;ENSBTAG00000047191;ENSBTAG00000009508;ENSBTAG00000009169;ENSBTAG00000020887;ENSBTAG00000008294;ENSBTAG00000024903;ENSBTAG00000012311;ENSBTAG00000007547
83	GO:0061448	connective tissue development	http://amigo.geneontology.org/amigo/term/GO:0061448	138	5	3.12418	1.60042	0.203024	1	282660;511619;540106;540317;100297155	ENSBTAG00000044118;ENSBTAG00000012370;ENSBTAG00000006800;ENSBTAG00000021697;ENSBTAG00000030162
84	GO:0051093	negative regulation of developmental process	http://amigo.geneontology.org/amigo/term/GO:0051093	444	13	10.0517	1.29331	0.206367	1	327676;507934;510201;511619;512613;515363;526409;530239;533297;538624;538951;540106;540703	ENSBTAG00000019155;ENSBTAG00000014175;ENSBTAG00000006039;ENSBTAG00000018254;ENSBTAG00000009663;ENSBTAG00000020916;ENSBTAG00000019742;ENSBTAG00000013123;ENSBTAG00000030343;ENSBTAG00000021697;ENSBTAG00000015109;ENSBTAG00000011706;ENSBTAG00000030162
85	GO:0022613	ribonucleoprotein complex biogenesis	http://amigo.geneontology.org/amigo/term/GO:0022613	289	9	6.54267	1.37559	0.208566	1	281115;282688;510201;512692;515362;534721;541169;767931;768231	ENSBTAG00000007323;ENSBTAG00000014175;ENSBTAG00000019608;ENSBTAG00000013126;ENSBTAG00000014733;ENSBTAG00000003228;ENSBTAG00000006104;ENSBTAG00000016510;ENSBTAG00000019821
86	GO:1901568	fatty acid derivative metabolic process	http://amigo.geneontology.org/amigo/term/GO:1901568	70	3	1.58473	1.89307	0.211013	1	282211;282527;493719	ENSBTAG00000008541;ENSBTAG00000004211;ENSBTAG00000026501
87	GO:0006081	cellular aldehyde metabolic process	http://amigo.geneontology.org/amigo/term/GO:0006081	38	2	0.860282	2.32482	0.21229	1	281543;615392	ENSBTAG00000019782;ENSBTAG00000016650
88	GO:0043462	regulation of ATPase activity	http://amigo.geneontology.org/amigo/term/GO:0043462	38	2	0.860282	2.32482	0.21229	1	281115;782450	ENSBTAG00000035230;ENSBTAG00000019821
89	GO:0048144	fibroblast proliferation	http://amigo.geneontology.org/amigo/term/GO:0048144	38	2	0.860282	2.32482	0.21229	1	281115;540106	ENSBTAG00000021697;ENSBTAG00000019821
90	GO:0009451	RNA modification	http://amigo.geneontology.org/amigo/term/GO:0009451	105	4	2.37709	1.68273	0.214206	1	515362;516043;539888;541169	ENSBTAG00000018849;ENSBTAG00000014683;ENSBTAG00000013126;ENSBTAG00000014733
91	GO:0009894	regulation of catabolic process	http://amigo.geneontology.org/amigo/term/GO:0009894	409	12	9.25935	1.29599	0.216532	1	281237;510342;511619;512613;513922;516043;525364;533141;540378;615392;767820;100048947	ENSBTAG00000010422;ENSBTAG00000012529;ENSBTAG00000007636;ENSBTAG00000017401;ENSBTAG00000018254;ENSBTAG00000014683;ENSBTAG00000016650;ENSBTAG00000010324;ENSBTAG00000009624;ENSBTAG00000004004;ENSBTAG00000009091;ENSBTAG00000030162
92	GO:0008202	steroid metabolic process	http://amigo.geneontology.org/amigo/term/GO:0008202	142	5	3.21474	1.55534	0.219229	1	281237;504287;513340;515773;530239	ENSBTAG00000012529;ENSBTAG00000016043;ENSBTAG00000030343;ENSBTAG00000016516;ENSBTAG00000004059
93	GO:0008380	RNA splicing	http://amigo.geneontology.org/amigo/term/GO:0008380	219	7	4.95794	1.41188	0.228018	1	281115;282438;507180;510201;534721;541013;767931	ENSBTAG00000014175;ENSBTAG00000019608;ENSBTAG00000019235;ENSBTAG00000006423;ENSBTAG00000006104;ENSBTAG00000004855;ENSBTAG00000019821
94	GO:0008643	carbohydrate transport	http://amigo.geneontology.org/amigo/term/GO:0008643	73	3	1.65265	1.81527	0.228873	1	282358;537195;100048947	ENSBTAG00000011957;ENSBTAG00000004556;ENSBTAG00000009091
95	GO:0031647	regulation of protein stability	http://amigo.geneontology.org/amigo/term/GO:0031647	146	5	3.30529	1.51272	0.235821	1	281181;505313;515363;537195;540378	ENSBTAG00000019156;ENSBTAG00000010422;ENSBTAG00000011957;ENSBTAG00000013123;ENSBTAG00000014731
96	GO:0008284	positive regulation of cell proliferation	http://amigo.geneontology.org/amigo/term/GO:0008284	418	12	9.4631	1.26808	0.238194	1	281115;281237;282001;512312;512613;532393;538951;540106;540317;540703;615414;100297155	ENSBTAG00000012529;ENSBTAG00000044118;ENSBTAG00000018254;ENSBTAG00000020916;ENSBTAG00000019742;ENSBTAG00000020294;ENSBTAG00000010223;ENSBTAG00000006800;ENSBTAG00000016649;ENSBTAG00000021697;ENSBTAG00000019821;ENSBTAG00000001061
97	GO:0002250	adaptive immune response	http://amigo.geneontology.org/amigo/term/GO:0002250	186	6	4.21085	1.42489	0.245727	1	281237;511581;512312;514979;616646;767827	ENSBTAG00000012529;ENSBTAG00000023635;ENSBTAG00000039347;ENSBTAG00000008612;ENSBTAG00000004840;ENSBTAG00000020294
98	GO:0051259	protein complex oligomerization	http://amigo.geneontology.org/amigo/term/GO:0051259	263	8	5.95406	1.34362	0.245866	1	280958;281883;493719;510132;514832;538703;539714;768231	ENSBTAG00000007323;ENSBTAG00000008541;ENSBTAG00000010490;ENSBTAG00000012265;ENSBTAG00000016646;ENSBTAG00000047191;ENSBTAG00000006103;ENSBTAG00000008294
99	GO:0006766	vitamin metabolic process	http://amigo.geneontology.org/amigo/term/GO:0006766	42	2	0.950838	2.10341	0.245875	1	281237;530239	ENSBTAG00000012529;ENSBTAG00000030343
100	GO:0031214	biomineral tissue development	http://amigo.geneontology.org/amigo/term/GO:0031214	76	3	1.72056	1.74361	0.247004	1	282660;511619;530239	ENSBTAG00000012370;ENSBTAG00000030343;ENSBTAG00000030162

## Sheet: Molecular Function
Table S4 – Genes found in Montana’s heterozygous-enriched regions and the processes that are involved
	geneSet	description	link	size	overlap	expect	enrichmentRatio	pValue	FDR	overlapId	userId
1	GO:0030246	carbohydrate binding	http://amigo.geneontology.org/amigo/term/GO:0030246	137	14	3.09799	4.51906	2.30618e-06	0.000385132	281058;281368;281886;404058;444877;514979;532865;536944;613393;616085;616646;616674;618591;100140174	ENSBTAG00000009252;ENSBTAG00000046268;ENSBTAG00000004917;ENSBTAG00000046389;ENSBTAG00000004547;ENSBTAG00000014546;ENSBTAG00000030424;ENSBTAG00000004293;ENSBTAG00000037534;ENSBTAG00000002135;ENSBTAG00000039980;ENSBTAG00000038490;ENSBTAG00000023635;ENSBTAG00000039347
2	GO:0016798	hydrolase activity, acting on glycosyl bonds	http://amigo.geneontology.org/amigo/term/GO:0016798	71	7	1.60553	4.35994	0.00105641	0.08821	280849;281287;281289;493637;533357;777776;781146	ENSBTAG00000011941;ENSBTAG00000000198;ENSBTAG00000026323;ENSBTAG00000026088;ENSBTAG00000046628;ENSBTAG00000026779;ENSBTAG00000009506
3	GO:0060589	nucleoside-triphosphatase regulator activity	http://amigo.geneontology.org/amigo/term/GO:0060589	146	9	3.30151	2.72603	0.00575178	0.289072	282035;327676;527428;532778;540101;541051;616055;767820;782450	ENSBTAG00000011352;ENSBTAG00000006039;ENSBTAG00000009624;ENSBTAG00000012481;ENSBTAG00000001057;ENSBTAG00000027809;ENSBTAG00000024482;ENSBTAG00000035230;ENSBTAG00000004305
4	GO:0008047	enzyme activator activity	http://amigo.geneontology.org/amigo/term/GO:0008047	235	12	5.31407	2.25816	0.00692389	0.289072	282035;327676;519958;527428;532778;534963;540101;540106;541051;616055;767820;782450	ENSBTAG00000011352;ENSBTAG00000006039;ENSBTAG00000014288;ENSBTAG00000021697;ENSBTAG00000019828;ENSBTAG00000009624;ENSBTAG00000012481;ENSBTAG00000001057;ENSBTAG00000027809;ENSBTAG00000024482;ENSBTAG00000035230;ENSBTAG00000004305
5	GO:0016829	lyase activity	http://amigo.geneontology.org/amigo/term/GO:0016829	133	8	3.00754	2.65998	0.0104116	0.347747	280976;281543;507597;510132;510949;526006;534558;100297155	ENSBTAG00000044118;ENSBTAG00000022167;ENSBTAG00000011274;ENSBTAG00000019782;ENSBTAG00000000077;ENSBTAG00000006429;ENSBTAG00000006103;ENSBTAG00000002266
6	GO:0043178	alcohol binding	http://amigo.geneontology.org/amigo/term/GO:0043178	46	4	1.0402	3.84541	0.0197166	0.522633	281033;504287;536550;539418	ENSBTAG00000008127;ENSBTAG00000018073;ENSBTAG00000004059;ENSBTAG00000009169
7	GO:0043021	ribonucleoprotein complex binding	http://amigo.geneontology.org/amigo/term/GO:0043021	71	5	1.60553	3.11424	0.0219068	0.522633	281115;533297;540378;768231;100048947	ENSBTAG00000007323;ENSBTAG00000010422;ENSBTAG00000009663;ENSBTAG00000009091;ENSBTAG00000019821
8	GO:0140030	modification-dependent protein binding	http://amigo.geneontology.org/amigo/term/GO:0140030	75	5	1.69598	2.94815	0.0270374	0.564405	512312;513297;532483;538284;616433	ENSBTAG00000010428;ENSBTAG00000046609;ENSBTAG00000020294;ENSBTAG00000017064;ENSBTAG00000030222
9	GO:0044389	ubiquitin-like protein ligase binding	http://amigo.geneontology.org/amigo/term/GO:0044389	174	8	3.93467	2.03321	0.0434871	0.806928	282438;338472;504653;505313;511619;540378;615074;618428	ENSBTAG00000019156;ENSBTAG00000010422;ENSBTAG00000011765;ENSBTAG00000015312;ENSBTAG00000004855;ENSBTAG00000001107;ENSBTAG00000008621;ENSBTAG00000030162
10	GO:0022803	passive transmembrane transporter activity	http://amigo.geneontology.org/amigo/term/GO:0022803	250	10	5.65327	1.76889	0.0569496	0.878276	281883;282348;353113;520448;529382;537804;538703;539714;613890;781184	ENSBTAG00000003749;ENSBTAG00000000219;ENSBTAG00000002631;ENSBTAG00000016646;ENSBTAG00000047191;ENSBTAG00000020887;ENSBTAG00000008294;ENSBTAG00000024903;ENSBTAG00000012311;ENSBTAG00000007547
11	GO:0051219	phosphoprotein binding	http://amigo.geneontology.org/amigo/term/GO:0051219	41	3	0.927136	3.23577	0.0648206	0.878276	511845;512312;533141	ENSBTAG00000017401;ENSBTAG00000020294;ENSBTAG00000015026
12	GO:0070851	growth factor receptor binding	http://amigo.geneontology.org/amigo/term/GO:0070851	72	4	1.62814	2.45679	0.0796258	0.878276	530239;538624;540106;540317	ENSBTAG00000019155;ENSBTAG00000006800;ENSBTAG00000030343;ENSBTAG00000021697
13	GO:0004386	helicase activity	http://amigo.geneontology.org/amigo/term/GO:0004386	73	4	1.65075	2.42314	0.0828282	0.878276	281115;510132;534721;614572	ENSBTAG00000020806;ENSBTAG00000019608;ENSBTAG00000006103;ENSBTAG00000019821
14	GO:0051087	chaperone binding	http://amigo.geneontology.org/amigo/term/GO:0051087	46	3	1.0402	2.88406	0.0851828	0.878276	280958;506631;512613	ENSBTAG00000018254;ENSBTAG00000012265;ENSBTAG00000006200
15	GO:0008022	protein C-terminus binding	http://amigo.geneontology.org/amigo/term/GO:0008022	74	4	1.67337	2.39039	0.0860933	0.878276	510132;514832;515363;615330	ENSBTAG00000002256;ENSBTAG00000010490;ENSBTAG00000013123;ENSBTAG00000006103
16	GO:0047485	protein N-terminus binding	http://amigo.geneontology.org/amigo/term/GO:0047485	48	3	1.08543	2.76389	0.0940023	0.878276	280958;515363;540378	ENSBTAG00000010422;ENSBTAG00000013123;ENSBTAG00000012265
17	GO:0030551	cyclic nucleotide binding	http://amigo.geneontology.org/amigo/term/GO:0030551	23	2	0.520101	3.84541	0.0944042	0.878276	281978;615074	ENSBTAG00000013635;ENSBTAG00000008621
18	GO:0016874	ligase activity	http://amigo.geneontology.org/amigo/term/GO:0016874	107	5	2.4196	2.06646	0.0946645	0.878276	281199;538579;538772;539530;540378	ENSBTAG00000010422;ENSBTAG00000003291;ENSBTAG00000012030;ENSBTAG00000004358;ENSBTAG00000013631
19	GO:0051018	protein kinase A binding	http://amigo.geneontology.org/amigo/term/GO:0051018	25	2	0.565327	3.53778	0.10876	0.908145	281610;615074	ENSBTAG00000001020;ENSBTAG00000008621
20	GO:0097110	scaffold protein binding	http://amigo.geneontology.org/amigo/term/GO:0097110	25	2	0.565327	3.53778	0.10876	0.908145	282001;540378	ENSBTAG00000010422;ENSBTAG00000001061
21	GO:0019207	kinase regulator activity	http://amigo.geneontology.org/amigo/term/GO:0019207	119	5	2.69095	1.85808	0.132025	1	512613;519958;534963;615074;615414	ENSBTAG00000014288;ENSBTAG00000018254;ENSBTAG00000016649;ENSBTAG00000019828;ENSBTAG00000008621
22	GO:0005518	collagen binding	http://amigo.geneontology.org/amigo/term/GO:0005518	32	2	0.723618	2.76389	0.162705	1	280958;540106	ENSBTAG00000012265;ENSBTAG00000021697
23	GO:0019904	protein domain specific binding	http://amigo.geneontology.org/amigo/term/GO:0019904	316	10	7.14573	1.39944	0.17827	1	281181;281291;512312;513125;523070;538703;540378;615074;618428;100297155	ENSBTAG00000010422;ENSBTAG00000044118;ENSBTAG00000018207;ENSBTAG00000020294;ENSBTAG00000018828;ENSBTAG00000014731;ENSBTAG00000016646;ENSBTAG00000013174;ENSBTAG00000001107;ENSBTAG00000008621
24	GO:0070063	RNA polymerase binding	http://amigo.geneontology.org/amigo/term/GO:0070063	34	2	0.768844	2.60131	0.178891	1	281115;530502	ENSBTAG00000004721;ENSBTAG00000019821
25	GO:0042393	histone binding	http://amigo.geneontology.org/amigo/term/GO:0042393	99	4	2.23869	1.78676	0.185565	1	513297;532483;538284;616433	ENSBTAG00000010428;ENSBTAG00000046609;ENSBTAG00000017064;ENSBTAG00000030222
26	GO:0030145	manganese ion binding	http://amigo.geneontology.org/amigo/term/GO:0030145	36	2	0.81407	2.45679	0.195311	1	511845;539202	ENSBTAG00000006204;ENSBTAG00000015026
27	GO:0016684	oxidoreductase activity, acting on peroxide as acceptor	http://amigo.geneontology.org/amigo/term/GO:0016684	37	2	0.836683	2.39039	0.203591	1	282438;493719	ENSBTAG00000008541;ENSBTAG00000004855
28	GO:0051117	ATPase binding	http://amigo.geneontology.org/amigo/term/GO:0051117	37	2	0.836683	2.39039	0.203591	1	767931;782450	ENSBTAG00000006104;ENSBTAG00000035230
29	GO:0140097	catalytic activity, acting on DNA	http://amigo.geneontology.org/amigo/term/GO:0140097	104	4	2.35176	1.70085	0.208785	1	281115;510132;614572;100297155	ENSBTAG00000020806;ENSBTAG00000044118;ENSBTAG00000006103;ENSBTAG00000019821
30	GO:0019955	cytokine binding	http://amigo.geneontology.org/amigo/term/GO:0019955	71	3	1.60553	1.86854	0.216393	1	282527;511387;513856	ENSBTAG00000018137;ENSBTAG00000004211;ENSBTAG00000024485
31	GO:0008324	cation transmembrane transporter activity	http://amigo.geneontology.org/amigo/term/GO:0008324	377	11	8.52513	1.2903	0.233416	1	281883;282348;353113;506631;520448;529382;537804;538703;539714;613890;781184	ENSBTAG00000003749;ENSBTAG00000000219;ENSBTAG00000002631;ENSBTAG00000016646;ENSBTAG00000047191;ENSBTAG00000006200;ENSBTAG00000020887;ENSBTAG00000008294;ENSBTAG00000024903;ENSBTAG00000012311;ENSBTAG00000007547
32	GO:0016810	hydrolase activity, acting on carbon-nitrogen (but not peptide) bonds	http://amigo.geneontology.org/amigo/term/GO:0016810	76	3	1.71859	1.74561	0.246429	1	516043;533736;539888	ENSBTAG00000018849;ENSBTAG00000014683;ENSBTAG00000003793
33	GO:0019902	phosphatase binding	http://amigo.geneontology.org/amigo/term/GO:0019902	76	3	1.71859	1.74561	0.246429	1	512613;533141;616085	ENSBTAG00000017401;ENSBTAG00000018254;ENSBTAG00000004293
34	GO:0016746	transferase activity, transferring acyl groups	http://amigo.geneontology.org/amigo/term/GO:0016746	154	5	3.48241	1.43579	0.269094	1	281199;504287;512603;513530;515361	ENSBTAG00000013127;ENSBTAG00000004059;ENSBTAG00000013631;ENSBTAG00000016473;ENSBTAG00000007031
35	GO:0038024	cargo receptor activity	http://amigo.geneontology.org/amigo/term/GO:0038024	45	2	1.01759	1.96543	0.270763	1	533844;786796	ENSBTAG00000019669;ENSBTAG00000024318
36	GO:0016247	channel regulator activity	http://amigo.geneontology.org/amigo/term/GO:0016247	80	3	1.80905	1.65833	0.270905	1	520448;529382;781184	ENSBTAG00000003749;ENSBTAG00000012311;ENSBTAG00000007547
37	GO:0051020	GTPase binding	http://amigo.geneontology.org/amigo/term/GO:0051020	234	7	5.29146	1.32289	0.278583	1	327676;513340;533284;541051;616055;767820;789713	ENSBTAG00000031950;ENSBTAG00000011352;ENSBTAG00000006039;ENSBTAG00000016043;ENSBTAG00000009624;ENSBTAG00000012481;ENSBTAG00000010718
38	GO:0046332	SMAD binding	http://amigo.geneontology.org/amigo/term/GO:0046332	46	2	1.0402	1.92271	0.279199	1	511619;538284	ENSBTAG00000010428;ENSBTAG00000030162
39	GO:0042803	protein homodimerization activity	http://amigo.geneontology.org/amigo/term/GO:0042803	440	12	9.94975	1.20606	0.292591	1	280958;281058;281543;282438;404058;506148;510342;533357;538772;539202;540106;618428	ENSBTAG00000007636;ENSBTAG00000004917;ENSBTAG00000002135;ENSBTAG00000019782;ENSBTAG00000012265;ENSBTAG00000021697;ENSBTAG00000006204;ENSBTAG00000009506;ENSBTAG00000009507;ENSBTAG00000004855;ENSBTAG00000004358;ENSBTAG00000001107
40	GO:0019900	kinase binding	http://amigo.geneontology.org/amigo/term/GO:0019900	320	9	7.23618	1.24375	0.298766	1	286883;404058;508365;512312;512613;536337;538624;615074;615414	ENSBTAG00000015311;ENSBTAG00000019155;ENSBTAG00000018254;ENSBTAG00000047225;ENSBTAG00000004917;ENSBTAG00000020294;ENSBTAG00000016649;ENSBTAG00000001609;ENSBTAG00000008621
41	GO:0015318	inorganic molecular entity transmembrane transporter activity	http://amigo.geneontology.org/amigo/term/GO:0015318	484	13	10.9447	1.18779	0.300138	1	281883;282348;353113;520448;529171;529382;536550;537804;538703;539714;613890;614573;781184	ENSBTAG00000003749;ENSBTAG00000021287;ENSBTAG00000000219;ENSBTAG00000002631;ENSBTAG00000016646;ENSBTAG00000047191;ENSBTAG00000009169;ENSBTAG00000020887;ENSBTAG00000008294;ENSBTAG00000024903;ENSBTAG00000003074;ENSBTAG00000012311;ENSBTAG00000007547
42	GO:0004857	enzyme inhibitor activity	http://amigo.geneontology.org/amigo/term/GO:0004857	201	6	4.54523	1.32007	0.302834	1	281181;512613;513856;516769;540261;615074	ENSBTAG00000018254;ENSBTAG00000018137;ENSBTAG00000004097;ENSBTAG00000014731;ENSBTAG00000004362;ENSBTAG00000008621
43	GO:0003729	mRNA binding	http://amigo.geneontology.org/amigo/term/GO:0003729	128	4	2.89447	1.38194	0.328618	1	281115;525364;533297;768231	ENSBTAG00000007323;ENSBTAG00000009663;ENSBTAG00000004004;ENSBTAG00000019821
44	GO:0003727	single-stranded RNA binding	http://amigo.geneontology.org/amigo/term/GO:0003727	52	2	1.17588	1.70085	0.329542	1	281115;513830	ENSBTAG00000046724;ENSBTAG00000019821
45	GO:0019843	rRNA binding	http://amigo.geneontology.org/amigo/term/GO:0019843	52	2	1.17588	1.70085	0.329542	1	515362;540378	ENSBTAG00000010422;ENSBTAG00000013126
46	GO:0002020	protease binding	http://amigo.geneontology.org/amigo/term/GO:0002020	54	2	1.22111	1.63786	0.346135	1	280958;513856	ENSBTAG00000018137;ENSBTAG00000012265
47	GO:0016209	antioxidant activity	http://amigo.geneontology.org/amigo/term/GO:0016209	55	2	1.24372	1.60808	0.354383	1	282438;493719	ENSBTAG00000008541;ENSBTAG00000004855
48	GO:0061134	peptidase regulator activity	http://amigo.geneontology.org/amigo/term/GO:0061134	134	4	3.03015	1.32007	0.3596	1	281181;513856;516769;540261	ENSBTAG00000018137;ENSBTAG00000004097;ENSBTAG00000014731;ENSBTAG00000004362
49	GO:0101005	ubiquitinyl hydrolase activity	http://amigo.geneontology.org/amigo/term/GO:0101005	56	2	1.26633	1.57937	0.362594	1	520170;538284	ENSBTAG00000010428;ENSBTAG00000008024
50	GO:0042162	telomeric DNA binding	http://amigo.geneontology.org/amigo/term/GO:0042162	20	1	0.452261	2.21111	0.367457	1	510132	ENSBTAG00000006103
51	GO:0005539	glycosaminoglycan binding	http://amigo.geneontology.org/amigo/term/GO:0005539	96	3	2.17085	1.38194	0.370221	1	281006;512444;540261	ENSBTAG00000017465;ENSBTAG00000004362;ENSBTAG00000001915
52	GO:0050839	cell adhesion molecule binding	http://amigo.geneontology.org/amigo/term/GO:0050839	97	3	2.19347	1.3677	0.376403	1	280746;280958;512312	ENSBTAG00000020294;ENSBTAG00000014764;ENSBTAG00000012265
53	GO:0003924	GTPase activity	http://amigo.geneontology.org/amigo/term/GO:0003924	220	6	4.97487	1.20606	0.379442	1	327676;327708;513922;522875;540025;618235	ENSBTAG00000008967;ENSBTAG00000002174;ENSBTAG00000006039;ENSBTAG00000010324;ENSBTAG00000013173;ENSBTAG00000006680
54	GO:0016769	transferase activity, transferring nitrogenous groups	http://amigo.geneontology.org/amigo/term/GO:0016769	21	1	0.474874	2.10582	0.381796	1	281181	ENSBTAG00000014731
55	GO:0032182	ubiquitin-like protein binding	http://amigo.geneontology.org/amigo/term/GO:0032182	59	2	1.33417	1.49906	0.386984	1	520170;540378	ENSBTAG00000010422;ENSBTAG00000008024
56	GO:1901681	sulfur compound binding	http://amigo.geneontology.org/amigo/term/GO:1901681	101	3	2.28392	1.31353	0.400997	1	281006;504287;540261	ENSBTAG00000004362;ENSBTAG00000004059;ENSBTAG00000001915
57	GO:0003697	single-stranded DNA binding	http://amigo.geneontology.org/amigo/term/GO:0003697	63	2	1.42462	1.40388	0.418854	1	281115;615937	ENSBTAG00000040065;ENSBTAG00000019821
58	GO:0016651	oxidoreductase activity, acting on NAD(P)H	http://amigo.geneontology.org/amigo/term/GO:0016651	63	2	1.42462	1.40388	0.418854	1	404188;515773	ENSBTAG00000005465;ENSBTAG00000016516
59	GO:0015605	organophosphate ester transmembrane transporter activity	http://amigo.geneontology.org/amigo/term/GO:0015605	24	1	0.542714	1.84259	0.422905	1	506631	ENSBTAG00000006200
60	GO:0017069	snRNA binding	http://amigo.geneontology.org/amigo/term/GO:0017069	24	1	0.542714	1.84259	0.422905	1	767931	ENSBTAG00000006104
61	GO:0016853	isomerase activity	http://amigo.geneontology.org/amigo/term/GO:0016853	106	3	2.39698	1.25157	0.43135	1	281543;493719;537070	ENSBTAG00000008541;ENSBTAG00000019782;ENSBTAG00000004009
62	GO:0005484	SNAP receptor activity	http://amigo.geneontology.org/amigo/term/GO:0005484	25	1	0.565327	1.76889	0.435994	1	510909	ENSBTAG00000020458
63	GO:0008509	anion transmembrane transporter activity	http://amigo.geneontology.org/amigo/term/GO:0008509	193	5	4.36432	1.14565	0.443575	1	282358;506631;529171;536550;614573	ENSBTAG00000021287;ENSBTAG00000004556;ENSBTAG00000006200;ENSBTAG00000009169;ENSBTAG00000003074
64	GO:0140098	catalytic activity, acting on RNA	http://amigo.geneontology.org/amigo/term/GO:0140098	238	6	5.38191	1.11485	0.452442	1	281115;515362;538772;541169;767843;100048947	ENSBTAG00000013126;ENSBTAG00000014733;ENSBTAG00000005311;ENSBTAG00000004358;ENSBTAG00000009091;ENSBTAG00000019821
65	GO:0005126	cytokine receptor binding	http://amigo.geneontology.org/amigo/term/GO:0005126	196	5	4.43216	1.12812	0.4569	1	281237;532393;538284;538624;786521	ENSBTAG00000019155;ENSBTAG00000012529;ENSBTAG00000010428;ENSBTAG00000023192;ENSBTAG00000010223
66	GO:0019838	growth factor binding	http://amigo.geneontology.org/amigo/term/GO:0019838	70	2	1.58291	1.26349	0.472514	1	513856;540106	ENSBTAG00000018137;ENSBTAG00000021697
67	GO:0003712	transcription coregulator activity	http://amigo.geneontology.org/amigo/term/GO:0003712	246	6	5.56281	1.07859	0.484372	1	281115;507934;513125;523070;532483;538951	ENSBTAG00000020916;ENSBTAG00000018828;ENSBTAG00000017064;ENSBTAG00000015109;ENSBTAG00000013174;ENSBTAG00000019821
68	GO:0048306	calcium-dependent protein binding	http://amigo.geneontology.org/amigo/term/GO:0048306	29	1	0.655779	1.5249	0.485464	1	513856	ENSBTAG00000018137
69	GO:0001098	basal transcription machinery binding	http://amigo.geneontology.org/amigo/term/GO:0001098	30	1	0.678392	1.47407	0.497142	1	510518	ENSBTAG00000002004
70	GO:0016903	oxidoreductase activity, acting on the aldehyde or oxo group of donors	http://amigo.geneontology.org/amigo/term/GO:0016903	30	1	0.678392	1.47407	0.497142	1	281181	ENSBTAG00000014731
71	GO:0015932	nucleobase-containing compound transmembrane transporter activity	http://amigo.geneontology.org/amigo/term/GO:0015932	31	1	0.701005	1.42652	0.508556	1	506631	ENSBTAG00000006200
72	GO:0016788	hydrolase activity, acting on ester bonds	http://amigo.geneontology.org/amigo/term/GO:0016788	432	10	9.76884	1.02366	0.516657	1	281978;282438;512312;512444;519958;536337;614880;615074;615392;100048947	ENSBTAG00000015311;ENSBTAG00000017465;ENSBTAG00000011857;ENSBTAG00000013635;ENSBTAG00000020294;ENSBTAG00000016650;ENSBTAG00000019828;ENSBTAG00000004855;ENSBTAG00000009091;ENSBTAG00000008621
73	GO:0002039	p53 binding	http://amigo.geneontology.org/amigo/term/GO:0002039	32	1	0.723618	1.38194	0.519713	1	540378	ENSBTAG00000010422
74	GO:0042165	neurotransmitter binding	http://amigo.geneontology.org/amigo/term/GO:0042165	32	1	0.723618	1.38194	0.519713	1	537804	ENSBTAG00000000219
75	GO:1901505	carbohydrate derivative transmembrane transporter activity	http://amigo.geneontology.org/amigo/term/GO:1901505	33	1	0.746231	1.34007	0.530617	1	506631	ENSBTAG00000006200
76	GO:0000287	magnesium ion binding	http://amigo.geneontology.org/amigo/term/GO:0000287	124	3	2.80402	1.06989	0.535173	1	510342;511845;526006	ENSBTAG00000007636;ENSBTAG00000011274;ENSBTAG00000015026
77	GO:0003725	double-stranded RNA binding	http://amigo.geneontology.org/amigo/term/GO:0003725	34	1	0.768844	1.30065	0.541276	1	281115	ENSBTAG00000019821
78	GO:0016779	nucleotidyltransferase activity	http://amigo.geneontology.org/amigo/term/GO:0016779	84	2	1.8995	1.05291	0.570371	1	511042;767843	ENSBTAG00000005311;ENSBTAG00000000795
79	GO:0003684	damaged DNA binding	http://amigo.geneontology.org/amigo/term/GO:0003684	40	1	0.904523	1.10556	0.600356	1	510132	ENSBTAG00000006103
80	GO:0005342	organic acid transmembrane transporter activity	http://amigo.geneontology.org/amigo/term/GO:0005342	90	2	2.03518	0.982716	0.608127	1	529171;614573	ENSBTAG00000021287;ENSBTAG00000003074
81	GO:0019001	guanyl nucleotide binding	http://amigo.geneontology.org/amigo/term/GO:0019001	281	6	6.35427	0.944247	0.615393	1	281978;327708;513922;522875;540025;618235	ENSBTAG00000008967;ENSBTAG00000002174;ENSBTAG00000013635;ENSBTAG00000010324;ENSBTAG00000013173;ENSBTAG00000006680
82	GO:0016765	transferase activity, transferring alkyl or aryl (other than methyl) groups	http://amigo.geneontology.org/amigo/term/GO:0016765	42	1	0.949749	1.05291	0.618316	1	493719	ENSBTAG00000008541
83	GO:0016773	phosphotransferase activity, alcohol group as acceptor	http://amigo.geneontology.org/amigo/term/GO:0016773	377	8	8.52513	0.938403	0.624662	1	282001;286883;510342;511845;533141;539755;615414;100048947	ENSBTAG00000007636;ENSBTAG00000017401;ENSBTAG00000016649;ENSBTAG00000013999;ENSBTAG00000015026;ENSBTAG00000009091;ENSBTAG00000001609;ENSBTAG00000001061
84	GO:0046906	tetrapyrrole binding	http://amigo.geneontology.org/amigo/term/GO:0046906	93	2	2.10302	0.951016	0.626045	1	282211;533227	ENSBTAG00000005868;ENSBTAG00000026501
85	GO:0030545	receptor regulator activity	http://amigo.geneontology.org/amigo/term/GO:0030545	331	7	7.48492	0.935213	0.626429	1	281237;530239;532393;540106;540317;616085;786521	ENSBTAG00000012529;ENSBTAG00000004293;ENSBTAG00000023192;ENSBTAG00000010223;ENSBTAG00000006800;ENSBTAG00000030343;ENSBTAG00000021697
86	GO:0017171	serine hydrolase activity	http://amigo.geneontology.org/amigo/term/GO:0017171	97	2	2.19347	0.911798	0.648945	1	511581;767827	ENSBTAG00000008612;ENSBTAG00000004840
87	GO:0051540	metal cluster binding	http://amigo.geneontology.org/amigo/term/GO:0051540	47	1	1.06281	0.940898	0.659782	1	280976	ENSBTAG00000006429
88	GO:0033218	amide binding	http://amigo.geneontology.org/amigo/term/GO:0033218	156	3	3.52764	0.850427	0.690172	1	504287;514832;515363	ENSBTAG00000010490;ENSBTAG00000013123;ENSBTAG00000004059
89	GO:0005506	iron ion binding	http://amigo.geneontology.org/amigo/term/GO:0005506	105	2	2.37437	0.842328	0.691407	1	280976;282211	ENSBTAG00000006429;ENSBTAG00000026501
90	GO:0005509	calcium ion binding	http://amigo.geneontology.org/amigo/term/GO:0005509	359	7	8.11809	0.862272	0.709493	1	282660;353113;509969;511581;514979;616674;767827	ENSBTAG00000012370;ENSBTAG00000038490;ENSBTAG00000023635;ENSBTAG00000008129;ENSBTAG00000008612;ENSBTAG00000004840;ENSBTAG00000020887
91	GO:0030594	neurotransmitter receptor activity	http://amigo.geneontology.org/amigo/term/GO:0030594	55	1	1.24372	0.80404	0.717007	1	537804	ENSBTAG00000000219
92	GO:0000149	SNARE binding	http://amigo.geneontology.org/amigo/term/GO:0000149	58	1	1.31156	0.762452	0.735904	1	510909	ENSBTAG00000020458
93	GO:0008135	translation factor activity, RNA binding	http://amigo.geneontology.org/amigo/term/GO:0008135	58	1	1.31156	0.762452	0.735904	1	513922	ENSBTAG00000010324
94	GO:0001882	nucleoside binding	http://amigo.geneontology.org/amigo/term/GO:0001882	276	5	6.24121	0.801127	0.753932	1	327708;513922;522875;540025;618235	ENSBTAG00000008967;ENSBTAG00000002174;ENSBTAG00000010324;ENSBTAG00000013173;ENSBTAG00000006680
95	GO:0015238	drug transmembrane transporter activity	http://amigo.geneontology.org/amigo/term/GO:0015238	62	1	1.40201	0.713262	0.759162	1	506631	ENSBTAG00000006200
96	GO:0016301	kinase activity	http://amigo.geneontology.org/amigo/term/GO:0016301	428	8	9.67839	0.826584	0.759727	1	282001;286883;510342;511845;533141;540107;615414;100048947	ENSBTAG00000007636;ENSBTAG00000017401;ENSBTAG00000016649;ENSBTAG00000019290;ENSBTAG00000015026;ENSBTAG00000009091;ENSBTAG00000001609;ENSBTAG00000001061
97	GO:0008289	lipid binding	http://amigo.geneontology.org/amigo/term/GO:0008289	380	7	8.59296	0.81462	0.763218	1	281033;281883;504287;535744;538827;539418;540107	ENSBTAG00000020914;ENSBTAG00000002362;ENSBTAG00000008127;ENSBTAG00000019290;ENSBTAG00000018073;ENSBTAG00000004059;ENSBTAG00000008294
98	GO:0004497	monooxygenase activity	http://amigo.geneontology.org/amigo/term/GO:0004497	64	1	1.44724	0.690972	0.770015	1	282211	ENSBTAG00000026501
99	GO:0048037	cofactor binding	http://amigo.geneontology.org/amigo/term/GO:0048037	339	6	7.66583	0.782694	0.785309	1	280976;281181;282211;504287;515773;533227	ENSBTAG00000005868;ENSBTAG00000014731;ENSBTAG00000006429;ENSBTAG00000026501;ENSBTAG00000016516;ENSBTAG00000004059
100	GO:0016887	ATPase activity	http://amigo.geneontology.org/amigo/term/GO:0016887	236	4	5.33668	0.749529	0.786603	1	281115;510132;614572;789634	ENSBTAG00000020806;ENSBTAG00000006103;ENSBTAG00000014006;ENSBTAG00000019821

## Sheet: Cellular Component
Table S4 – Genes found in Montana’s heterozygous-enriched regions and the processes that are involved
	geneSet	description	link	size	overlap	expect	enrichmentRatio	pValue	FDR	overlapId	userId
1	GO:1990351	transporter complex	http://amigo.geneontology.org/amigo/term/GO:1990351	160	10	3.54756	2.81884	0.0027886	0.320689	281883;282348;353113;506149;520448;529382;537804;538703;539714;781184	ENSBTAG00000003749;ENSBTAG00000000219;ENSBTAG00000002631;ENSBTAG00000016646;ENSBTAG00000047191;ENSBTAG00000009508;ENSBTAG00000020887;ENSBTAG00000008294;ENSBTAG00000012311;ENSBTAG00000007547
2	GO:0019867	outer membrane	http://amigo.geneontology.org/amigo/term/GO:0019867	102	6	2.26157	2.65303	0.0252734	1	493719;510780;515363;515773;613306;615392	ENSBTAG00000008541;ENSBTAG00000013123;ENSBTAG00000016650;ENSBTAG00000010157;ENSBTAG00000017439;ENSBTAG00000016516
3	GO:0012506	vesicle membrane	http://amigo.geneontology.org/amigo/term/GO:0012506	230	10	5.09961	1.96093	0.0311227	1	281181;282358;338472;404548;504449;510909;511042;513621;532778;534995	ENSBTAG00000011765;ENSBTAG00000004556;ENSBTAG00000020237;ENSBTAG00000014731;ENSBTAG00000014603;ENSBTAG00000005765;ENSBTAG00000001057;ENSBTAG00000000854;ENSBTAG00000020458;ENSBTAG00000000795
4	GO:0097223	sperm part	http://amigo.geneontology.org/amigo/term/GO:0097223	86	5	1.90681	2.62218	0.0415502	1	281610;282348;282358;515434;523070	ENSBTAG00000004556;ENSBTAG00000034246;ENSBTAG00000002631;ENSBTAG00000001020;ENSBTAG00000013174
5	GO:0099503	secretory vesicle	http://amigo.geneontology.org/amigo/term/GO:0099503	244	10	5.41003	1.84842	0.0438678	1	280958;281181;281610;282348;282358;510909;513621;515434;532393;534995	ENSBTAG00000004556;ENSBTAG00000034246;ENSBTAG00000014731;ENSBTAG00000014603;ENSBTAG00000002631;ENSBTAG00000012265;ENSBTAG00000010223;ENSBTAG00000001020;ENSBTAG00000005765;ENSBTAG00000020458
6	GO:0098978	glutamatergic synapse	http://amigo.geneontology.org/amigo/term/GO:0098978	122	6	2.70501	2.2181	0.0532502	1	509969;526409;529382;540107;614880;615074	ENSBTAG00000011857;ENSBTAG00000008129;ENSBTAG00000019290;ENSBTAG00000011706;ENSBTAG00000008621;ENSBTAG00000012311
7	GO:0030135	coated vesicle	http://amigo.geneontology.org/amigo/term/GO:0030135	111	5	2.46112	2.0316	0.0995991	1	280958;404548;504449;506148;532778	ENSBTAG00000020237;ENSBTAG00000012265;ENSBTAG00000009507;ENSBTAG00000001057;ENSBTAG00000000854
8	GO:0098797	plasma membrane protein complex	http://amigo.geneontology.org/amigo/term/GO:0098797	287	10	6.36343	1.57148	0.103712	1	281883;353113;506206;512312;520448;529382;537804;538703;539714;781184	ENSBTAG00000003749;ENSBTAG00000000219;ENSBTAG00000020294;ENSBTAG00000016646;ENSBTAG00000047191;ENSBTAG00000009924;ENSBTAG00000020887;ENSBTAG00000008294;ENSBTAG00000012311;ENSBTAG00000007547
9	GO:0030684	preribosome	http://amigo.geneontology.org/amigo/term/GO:0030684	52	3	1.15296	2.60201	0.107695	1	512692;515362;767931	ENSBTAG00000013126;ENSBTAG00000006104;ENSBTAG00000016510
10	GO:0031519	PcG protein complex	http://amigo.geneontology.org/amigo/term/GO:0031519	26	2	0.576478	3.46934	0.112346	1	513830;525770	ENSBTAG00000046724;ENSBTAG00000007228
11	GO:0120114	Sm-like protein family complex	http://amigo.geneontology.org/amigo/term/GO:0120114	56	3	1.24165	2.41615	0.126962	1	507180;510201;767931	ENSBTAG00000014175;ENSBTAG00000006423;ENSBTAG00000006104
12	GO:0034399	nuclear periphery	http://amigo.geneontology.org/amigo/term/GO:0034399	61	3	1.35251	2.2181	0.152619	1	507180;513125;515363	ENSBTAG00000013123;ENSBTAG00000018828;ENSBTAG00000006423
13	GO:0044297	cell body	http://amigo.geneontology.org/amigo/term/GO:0044297	170	6	3.76928	1.59182	0.175325	1	281199;505313;513830;526006;537070;538703	ENSBTAG00000019156;ENSBTAG00000011274;ENSBTAG00000016646;ENSBTAG00000046724;ENSBTAG00000004009;ENSBTAG00000013631
14	GO:0016234	inclusion body	http://amigo.geneontology.org/amigo/term/GO:0016234	35	2	0.776028	2.57723	0.181445	1	533141;616055	ENSBTAG00000017401;ENSBTAG00000012481
15	GO:0098589	membrane region	http://amigo.geneontology.org/amigo/term/GO:0098589	138	5	3.05977	1.63411	0.191181	1	281368;282527;526409;540107;615074	ENSBTAG00000004547;ENSBTAG00000004211;ENSBTAG00000019290;ENSBTAG00000011706;ENSBTAG00000008621
16	GO:0016604	nuclear body	http://amigo.geneontology.org/amigo/term/GO:0016604	368	11	8.15938	1.34814	0.192134	1	281115;282859;507180;511387;512693;519958;523151;537195;540107;540378;768231	ENSBTAG00000007323;ENSBTAG00000010422;ENSBTAG00000011957;ENSBTAG00000006588;ENSBTAG00000019828;ENSBTAG00000006423;ENSBTAG00000000662;ENSBTAG00000016511;ENSBTAG00000019290;ENSBTAG00000024485;ENSBTAG00000019821
17	GO:0043235	receptor complex	http://amigo.geneontology.org/amigo/term/GO:0043235	178	6	3.94666	1.52027	0.202308	1	281368;282527;512312;529382;534963;537804	ENSBTAG00000000219;ENSBTAG00000014288;ENSBTAG00000004547;ENSBTAG00000020294;ENSBTAG00000004211;ENSBTAG00000012311
18	GO:0009986	cell surface	http://amigo.geneontology.org/amigo/term/GO:0009986	340	10	7.53856	1.32651	0.221199	1	281058;404058;509969;515363;526409;533844;538703;540106;616085;786796	ENSBTAG00000004917;ENSBTAG00000004293;ENSBTAG00000002135;ENSBTAG00000019669;ENSBTAG00000024318;ENSBTAG00000008129;ENSBTAG00000013123;ENSBTAG00000016646;ENSBTAG00000021697;ENSBTAG00000011706
19	GO:0043209	myelin sheath	http://amigo.geneontology.org/amigo/term/GO:0043209	109	4	2.41677	1.6551	0.222259	1	280976;281199;505313;526006	ENSBTAG00000019156;ENSBTAG00000011274;ENSBTAG00000006429;ENSBTAG00000013631
20	GO:0005635	nuclear envelope	http://amigo.geneontology.org/amigo/term/GO:0005635	223	7	4.94441	1.41574	0.225108	1	281181;539359;539763;615330;616055;618392;618428	ENSBTAG00000002256;ENSBTAG00000014731;ENSBTAG00000000275;ENSBTAG00000003693;ENSBTAG00000012481;ENSBTAG00000010693;ENSBTAG00000001107
21	GO:0000228	nuclear chromosome	http://amigo.geneontology.org/amigo/term/GO:0000228	302	9	6.69602	1.34408	0.226217	1	281115;510132;525770;614572;615330;618392;618489;768231;100297155	ENSBTAG00000002256;ENSBTAG00000007323;ENSBTAG00000020806;ENSBTAG00000044118;ENSBTAG00000030503;ENSBTAG00000003693;ENSBTAG00000007228;ENSBTAG00000006103;ENSBTAG00000019821
22	GO:0031594	neuromuscular junction	http://amigo.geneontology.org/amigo/term/GO:0031594	42	2	0.931234	2.14769	0.238547	1	534995;615074	ENSBTAG00000005765;ENSBTAG00000008621
23	GO:0044456	synapse part	http://amigo.geneontology.org/amigo/term/GO:0044456	391	11	8.66934	1.26884	0.248765	1	281181;509969;510909;513621;529382;532393;534995;537804;538703;539714;618235	ENSBTAG00000000219;ENSBTAG00000008129;ENSBTAG00000014731;ENSBTAG00000014603;ENSBTAG00000010223;ENSBTAG00000016646;ENSBTAG00000047191;ENSBTAG00000005765;ENSBTAG00000013173;ENSBTAG00000020458;ENSBTAG00000012311
24	GO:0044433	cytoplasmic vesicle part	http://amigo.geneontology.org/amigo/term/GO:0044433	393	11	8.71369	1.26238	0.253965	1	281181;282358;338472;404548;504449;510909;511042;513621;532778;534995;540107	ENSBTAG00000011765;ENSBTAG00000004556;ENSBTAG00000020237;ENSBTAG00000014731;ENSBTAG00000014603;ENSBTAG00000005765;ENSBTAG00000001057;ENSBTAG00000019290;ENSBTAG00000000854;ENSBTAG00000020458;ENSBTAG00000000795
25	GO:0098552	side of membrane	http://amigo.geneontology.org/amigo/term/GO:0098552	232	7	5.14396	1.36082	0.255134	1	281058;404058;513830;533844;614947;616085;786796	ENSBTAG00000008989;ENSBTAG00000004917;ENSBTAG00000004293;ENSBTAG00000002135;ENSBTAG00000019669;ENSBTAG00000024318;ENSBTAG00000046724
26	GO:0030133	transport vesicle	http://amigo.geneontology.org/amigo/term/GO:0030133	193	6	4.27924	1.40212	0.256556	1	281181;404548;510909;513621;532393;534995	ENSBTAG00000014731;ENSBTAG00000014603;ENSBTAG00000010223;ENSBTAG00000005765;ENSBTAG00000000854;ENSBTAG00000020458
27	GO:0032993	protein-DNA complex	http://amigo.geneontology.org/amigo/term/GO:0032993	118	4	2.61632	1.52886	0.265734	1	510132;614572;618489;100297155	ENSBTAG00000020806;ENSBTAG00000044118;ENSBTAG00000030503;ENSBTAG00000006103
28	GO:0005788	endoplasmic reticulum lumen	http://amigo.geneontology.org/amigo/term/GO:0005788	47	2	1.0421	1.91921	0.279909	1	505855;789634	ENSBTAG00000006036;ENSBTAG00000014006
29	GO:0005740	mitochondrial envelope	http://amigo.geneontology.org/amigo/term/GO:0005740	490	13	10.8644	1.19657	0.289841	1	281033;282001;327670;404188;445421;493719;506149;510780;513622;515363;515773;613306;615392	ENSBTAG00000008541;ENSBTAG00000013123;ENSBTAG00000014729;ENSBTAG00000005465;ENSBTAG00000016650;ENSBTAG00000010157;ENSBTAG00000017439;ENSBTAG00000009508;ENSBTAG00000009509;ENSBTAG00000016516;ENSBTAG00000018073;ENSBTAG00000001109;ENSBTAG00000001061
30	GO:0005730	nucleolus	http://amigo.geneontology.org/amigo/term/GO:0005730	491	13	10.8866	1.19413	0.292338	1	281115;282688;509108;510132;510518;512312;512692;515362;534721;540378;540703;541169;767931	ENSBTAG00000010422;ENSBTAG00000002004;ENSBTAG00000019608;ENSBTAG00000019742;ENSBTAG00000013126;ENSBTAG00000020294;ENSBTAG00000014733;ENSBTAG00000003228;ENSBTAG00000017463;ENSBTAG00000006103;ENSBTAG00000006104;ENSBTAG00000016510;ENSBTAG00000019821
31	GO:0005811	lipid droplet	http://amigo.geneontology.org/amigo/term/GO:0005811	49	2	1.08644	1.84088	0.296438	1	281181;327708	ENSBTAG00000008967;ENSBTAG00000014731
32	GO:0030964	NADH dehydrogenase complex	http://amigo.geneontology.org/amigo/term/GO:0030964	49	2	1.08644	1.84088	0.296438	1	327670;404188	ENSBTAG00000005465;ENSBTAG00000009509
33	GO:0044306	neuron projection terminus	http://amigo.geneontology.org/amigo/term/GO:0044306	50	2	1.10861	1.80406	0.304684	1	538703;539714	ENSBTAG00000016646;ENSBTAG00000047191
34	GO:0031012	extracellular matrix	http://amigo.geneontology.org/amigo/term/GO:0031012	167	5	3.70276	1.35034	0.311793	1	280958;281908;282660;526409;783571	ENSBTAG00000012370;ENSBTAG00000000310;ENSBTAG00000012265;ENSBTAG00000011706;ENSBTAG00000033140
35	GO:0098687	chromosomal region	http://amigo.geneontology.org/amigo/term/GO:0098687	171	5	3.79145	1.31876	0.329382	1	510132;615527;615953;616055;618392	ENSBTAG00000003693;ENSBTAG00000012481;ENSBTAG00000006103;ENSBTAG00000009956;ENSBTAG00000006925
36	GO:0005929	cilium	http://amigo.geneontology.org/amigo/term/GO:0005929	296	8	6.56298	1.21896	0.334033	1	281453;281610;282001;282348;282859;523070;541051;615074	ENSBTAG00000011352;ENSBTAG00000002631;ENSBTAG00000001020;ENSBTAG00000006588;ENSBTAG00000013174;ENSBTAG00000008621;ENSBTAG00000017751;ENSBTAG00000001061
37	GO:0031300	intrinsic component of organelle membrane	http://amigo.geneontology.org/amigo/term/GO:0031300	132	4	2.92674	1.36671	0.335923	1	506149;506631;510909;618392	ENSBTAG00000003693;ENSBTAG00000006200;ENSBTAG00000009508;ENSBTAG00000020458
38	GO:0098982	GABA-ergic synapse	http://amigo.geneontology.org/amigo/term/GO:0098982	20	1	0.443445	2.25507	0.361816	1	509969	ENSBTAG00000008129
39	GO:0001917	photoreceptor inner segment	http://amigo.geneontology.org/amigo/term/GO:0001917	21	1	0.465617	2.14769	0.376011	1	526006	ENSBTAG00000011274
40	GO:0098984	neuron to neuron synapse	http://amigo.geneontology.org/amigo/term/GO:0098984	101	3	2.2394	1.33965	0.389018	1	509969;529382;537804	ENSBTAG00000000219;ENSBTAG00000008129;ENSBTAG00000012311
41	GO:1990391	DNA repair complex	http://amigo.geneontology.org/amigo/term/GO:1990391	22	1	0.487789	2.05007	0.389893	1	510132	ENSBTAG00000006103
42	GO:0030424	axon	http://amigo.geneontology.org/amigo/term/GO:0030424	229	6	5.07744	1.1817	0.397937	1	511042;511387;513830;532393;538703;539714	ENSBTAG00000010223;ENSBTAG00000016646;ENSBTAG00000047191;ENSBTAG00000046724;ENSBTAG00000024485;ENSBTAG00000000795
43	GO:0005905	clathrin-coated pit	http://amigo.geneontology.org/amigo/term/GO:0005905	23	1	0.509961	1.96093	0.403469	1	504449	ENSBTAG00000020237
44	GO:0030054	cell junction	http://amigo.geneontology.org/amigo/term/GO:0030054	451	11	9.99968	1.10004	0.416748	1	327708;512312;513621;536337;537804;538624;538703;540107;614434;618235;767820	ENSBTAG00000015311;ENSBTAG00000019155;ENSBTAG00000008967;ENSBTAG00000000219;ENSBTAG00000020294;ENSBTAG00000019777;ENSBTAG00000014603;ENSBTAG00000016646;ENSBTAG00000009624;ENSBTAG00000013173;ENSBTAG00000019290
45	GO:0098798	mitochondrial protein complex	http://amigo.geneontology.org/amigo/term/GO:0098798	236	6	5.23265	1.14665	0.425945	1	327670;404188;445421;506149;510780;513622	ENSBTAG00000014729;ENSBTAG00000005465;ENSBTAG00000010157;ENSBTAG00000009508;ENSBTAG00000009509;ENSBTAG00000001109
46	GO:0036477	somatodendritic compartment	http://amigo.geneontology.org/amigo/term/GO:0036477	283	7	6.27474	1.11558	0.439158	1	511387;513340;513830;526006;532393;537070;538703	ENSBTAG00000011274;ENSBTAG00000016043;ENSBTAG00000010223;ENSBTAG00000016646;ENSBTAG00000046724;ENSBTAG00000004009;ENSBTAG00000024485
47	GO:0005840	ribosome	http://amigo.geneontology.org/amigo/term/GO:0005840	197	5	4.36793	1.14471	0.444524	1	281115;282688;445421;507151;513622	ENSBTAG00000014729;ENSBTAG00000003228;ENSBTAG00000001109;ENSBTAG00000019821;ENSBTAG00000033080
48	GO:0048475	coated membrane	http://amigo.geneontology.org/amigo/term/GO:0048475	68	2	1.50771	1.32651	0.447553	1	504449;532778	ENSBTAG00000020237;ENSBTAG00000001057
49	GO:0044431	Golgi apparatus part	http://amigo.geneontology.org/amigo/term/GO:0044431	376	9	8.33676	1.07956	0.456226	1	281291;282527;404548;506148;509969;510909;511042;511387;532778	ENSBTAG00000018207;ENSBTAG00000008129;ENSBTAG00000004211;ENSBTAG00000009507;ENSBTAG00000001057;ENSBTAG00000024485;ENSBTAG00000000854;ENSBTAG00000020458;ENSBTAG00000000795
50	GO:0005773	vacuole	http://amigo.geneontology.org/amigo/term/GO:0005773	288	7	6.3856	1.09622	0.457442	1	281291;282438;317710;338472;512444;533357;614947	ENSBTAG00000017465;ENSBTAG00000015562;ENSBTAG00000008989;ENSBTAG00000011765;ENSBTAG00000018207;ENSBTAG00000009506;ENSBTAG00000004855
51	GO:0035770	ribonucleoprotein granule	http://amigo.geneontology.org/amigo/term/GO:0035770	114	3	2.52763	1.18688	0.465969	1	281115;512693;539888	ENSBTAG00000018849;ENSBTAG00000016511;ENSBTAG00000019821
52	GO:0048471	perinuclear region of cytoplasm	http://amigo.geneontology.org/amigo/term/GO:0048471	300	7	6.65167	1.05237	0.50079	1	281291;282001;282438;510909;511387;523070;616055	ENSBTAG00000018207;ENSBTAG00000012481;ENSBTAG00000013174;ENSBTAG00000004855;ENSBTAG00000024485;ENSBTAG00000020458;ENSBTAG00000001061
53	GO:0005681	spliceosomal complex	http://amigo.geneontology.org/amigo/term/GO:0005681	121	3	2.68284	1.11822	0.505662	1	507180;541013;767931	ENSBTAG00000019235;ENSBTAG00000006423;ENSBTAG00000006104
54	GO:0042579	microbody	http://amigo.geneontology.org/amigo/term/GO:0042579	77	2	1.70726	1.17147	0.512799	1	506631;514832	ENSBTAG00000010490;ENSBTAG00000006200
55	GO:0000785	chromatin	http://amigo.geneontology.org/amigo/term/GO:0000785	304	7	6.74036	1.03852	0.515014	1	281115;513830;525770;615330;618489;768231;100297155	ENSBTAG00000002256;ENSBTAG00000007323;ENSBTAG00000044118;ENSBTAG00000030503;ENSBTAG00000046724;ENSBTAG00000007228;ENSBTAG00000019821
56	GO:0098685	Schaffer collateral - CA1 synapse	http://amigo.geneontology.org/amigo/term/GO:0098685	33	1	0.731684	1.36671	0.523767	1	526409	ENSBTAG00000011706
57	GO:0031201	SNARE complex	http://amigo.geneontology.org/amigo/term/GO:0031201	36	1	0.798201	1.25282	0.554913	1	510909	ENSBTAG00000020458
58	GO:0005798	Golgi-associated vesicle	http://amigo.geneontology.org/amigo/term/GO:0005798	84	2	1.86247	1.07384	0.559959	1	404548;532778	ENSBTAG00000001057;ENSBTAG00000000854
59	GO:0005844	polysome	http://amigo.geneontology.org/amigo/term/GO:0005844	37	1	0.820373	1.21896	0.564839	1	281115	ENSBTAG00000019821
60	GO:0070469	respiratory chain	http://amigo.geneontology.org/amigo/term/GO:0070469	88	2	1.95116	1.02503	0.585425	1	327670;404188	ENSBTAG00000005465;ENSBTAG00000009509
61	GO:0044445	cytosolic part	http://amigo.geneontology.org/amigo/term/GO:0044445	184	4	4.07969	0.980466	0.587336	1	505313;507151;526006;614947	ENSBTAG00000019156;ENSBTAG00000008989;ENSBTAG00000011274;ENSBTAG00000033080
62	GO:1990204	oxidoreductase complex	http://amigo.geneontology.org/amigo/term/GO:1990204	92	2	2.03985	0.980466	0.609796	1	327670;404188	ENSBTAG00000005465;ENSBTAG00000009509
63	GO:0090734	site of DNA damage	http://amigo.geneontology.org/amigo/term/GO:0090734	42	1	0.931234	1.07384	0.611267	1	614572	ENSBTAG00000020806
64	GO:0005657	replication fork	http://amigo.geneontology.org/amigo/term/GO:0005657	43	1	0.953406	1.04887	0.619945	1	614572	ENSBTAG00000020806
65	GO:0005793	endoplasmic reticulum-Golgi intermediate compartment	http://amigo.geneontology.org/amigo/term/GO:0005793	48	1	1.06427	0.939614	0.660531	1	532778	ENSBTAG00000001057
66	GO:0030427	site of polarized growth	http://amigo.geneontology.org/amigo/term/GO:0030427	48	1	1.06427	0.939614	0.660531	1	513830	ENSBTAG00000046724
67	GO:1904949	ATPase complex	http://amigo.geneontology.org/amigo/term/GO:1904949	49	1	1.08644	0.920438	0.668117	1	615330	ENSBTAG00000002256
68	GO:0000793	condensed chromosome	http://amigo.geneontology.org/amigo/term/GO:0000793	106	2	2.35026	0.850971	0.686537	1	615953;618392	ENSBTAG00000003693;ENSBTAG00000009956
69	GO:0031970	organelle envelope lumen	http://amigo.geneontology.org/amigo/term/GO:0031970	53	1	1.17513	0.850971	0.696812	1	618428	ENSBTAG00000001107
70	GO:0042383	sarcolemma	http://amigo.geneontology.org/amigo/term/GO:0042383	55	1	1.21947	0.820026	0.710221	1	781184	ENSBTAG00000007547
71	GO:0098590	plasma membrane region	http://amigo.geneontology.org/amigo/term/GO:0098590	474	9	10.5096	0.856357	0.734404	1	281453;282001;282348;509969;529382;537804;539359;540107;615074	ENSBTAG00000000219;ENSBTAG00000008129;ENSBTAG00000002631;ENSBTAG00000019290;ENSBTAG00000010693;ENSBTAG00000008621;ENSBTAG00000017751;ENSBTAG00000001061;ENSBTAG00000012311
72	GO:0043230	extracellular organelle	http://amigo.geneontology.org/amigo/term/GO:0043230	60	1	1.33033	0.751691	0.741224	1	280746	ENSBTAG00000014764
73	GO:0019866	organelle inner membrane	http://amigo.geneontology.org/amigo/term/GO:0019866	379	7	8.40328	0.833008	0.744576	1	327670;404188;445421;506149;513622;515363;618392	ENSBTAG00000013123;ENSBTAG00000014729;ENSBTAG00000005465;ENSBTAG00000003693;ENSBTAG00000009508;ENSBTAG00000009509;ENSBTAG00000001109
74	GO:1990234	transferase complex	http://amigo.geneontology.org/amigo/term/GO:1990234	493	9	10.9309	0.823353	0.775698	1	511387;512613;532483;538086;615074;615330;615414;618428;767843	ENSBTAG00000002256;ENSBTAG00000009939;ENSBTAG00000018254;ENSBTAG00000017064;ENSBTAG00000016649;ENSBTAG00000005311;ENSBTAG00000024485;ENSBTAG00000001107;ENSBTAG00000008621
75	GO:0005875	microtubule associated complex	http://amigo.geneontology.org/amigo/term/GO:0005875	70	1	1.55206	0.644306	0.793692	1	614947	ENSBTAG00000008989
76	GO:0044815	DNA packaging complex	http://amigo.geneontology.org/amigo/term/GO:0044815	71	1	1.57423	0.635232	0.798319	1	618489	ENSBTAG00000030503
77	GO:0005759	mitochondrial matrix	http://amigo.geneontology.org/amigo/term/GO:0005759	245	4	5.4322	0.73635	0.799331	1	404188;445421;513622;538772	ENSBTAG00000014729;ENSBTAG00000005465;ENSBTAG00000004358;ENSBTAG00000001109
78	GO:0098858	actin-based cell projection	http://amigo.geneontology.org/amigo/term/GO:0098858	78	1	1.72943	0.578224	0.827943	1	513830	ENSBTAG00000046724
79	GO:0098827	endoplasmic reticulum subcompartment	http://amigo.geneontology.org/amigo/term/GO:0098827	471	8	10.4431	0.766054	0.830576	1	282211;404548;493719;504287;509969;515361;515773;530502	ENSBTAG00000008541;ENSBTAG00000004721;ENSBTAG00000008129;ENSBTAG00000013127;ENSBTAG00000026501;ENSBTAG00000016516;ENSBTAG00000000854;ENSBTAG00000004059
80	GO:0019898	extrinsic component of membrane	http://amigo.geneontology.org/amigo/term/GO:0019898	145	2	3.21497	0.622089	0.837258	1	281181;540107	ENSBTAG00000014731;ENSBTAG00000019290
81	GO:0042175	nuclear outer membrane-endoplasmic reticulum membrane network	http://amigo.geneontology.org/amigo/term/GO:0042175	476	8	10.554	0.758008	0.839129	1	282211;404548;493719;504287;509969;515361;515773;530502	ENSBTAG00000008541;ENSBTAG00000004721;ENSBTAG00000008129;ENSBTAG00000013127;ENSBTAG00000026501;ENSBTAG00000016516;ENSBTAG00000000854;ENSBTAG00000004059
82	GO:0045177	apical part of cell	http://amigo.geneontology.org/amigo/term/GO:0045177	149	2	3.30366	0.605389	0.848307	1	282348;539359	ENSBTAG00000002631;ENSBTAG00000010693
83	GO:0030139	endocytic vesicle	http://amigo.geneontology.org/amigo/term/GO:0030139	84	1	1.86247	0.536922	0.849868	1	510909	ENSBTAG00000020458
84	GO:0045111	intermediate filament cytoskeleton	http://amigo.geneontology.org/amigo/term/GO:0045111	105	1	2.32808	0.429538	0.90693	1	506821	ENSBTAG00000030369
85	GO:0099080	supramolecular complex	http://amigo.geneontology.org/amigo/term/GO:0099080	418	6	9.26799	0.647389	0.909921	1	281908;338472;505313;506821;517750;539530	ENSBTAG00000019157;ENSBTAG00000019156;ENSBTAG00000011765;ENSBTAG00000000310;ENSBTAG00000030369;ENSBTAG00000012030
86	GO:0005768	endosome	http://amigo.geneontology.org/amigo/term/GO:0005768	426	6	9.44537	0.635232	0.918775	1	281291;506148;510909;511042;522346;540107	ENSBTAG00000018207;ENSBTAG00000015157;ENSBTAG00000009507;ENSBTAG00000019290;ENSBTAG00000020458;ENSBTAG00000000795
87	GO:0005815	microtubule organizing center	http://amigo.geneontology.org/amigo/term/GO:0005815	371	5	8.2259	0.607836	0.921391	1	281115;282859;509107;511619;541051	ENSBTAG00000011352;ENSBTAG00000006588;ENSBTAG00000017462;ENSBTAG00000019821;ENSBTAG00000030162
88	GO:0099568	cytoplasmic region	http://amigo.geneontology.org/amigo/term/GO:0099568	216	2	4.7892	0.417606	0.956071	1	615074;618235	ENSBTAG00000013173;ENSBTAG00000008621
89	GO:0005819	spindle	http://amigo.geneontology.org/amigo/term/GO:0005819	186	1	4.12404	0.242481	0.985512	1	528041	ENSBTAG00000031238
90	GO:0005667	transcription factor complex	http://amigo.geneontology.org/amigo/term/GO:0005667	192	1	4.25707	0.234903	0.987389	1	510132	ENSBTAG00000006103
91	GO:0015629	actin cytoskeleton	http://amigo.geneontology.org/amigo/term/GO:0015629	230	1	5.09961	0.196093	0.994781	1	281115	ENSBTAG00000019821
