# Supplementary material for: Characterization of runs of homozygosity, heterozygosity-enriched regions, and population structure in cattle populations selected for different breeding goals
Source: BMC Genomics. 2022 Mar 16;23:209. doi: 10.1186/s12864-022-08384-0 (PMC8925140; doi:10.1186/s12864-022-08384-0)
Supplement: Supplementary file 11 — Additional file 11: Table S7. Genes found in Angus’ heterozygous-enriched regions and the processes that are involved. [file 12864_2022_8384_MOESM11_ESM.xlsx]

## Sheet: Genes identified
Table S7 – Genes found in Angus’ heterozygous-enriched regions and the processes that are involved
	group	CHR	BP1	BP2	chr	start_pos	end_pos	width	strand	gene_id	gene_name	gene_biotype
1	ANG	13	40318645	41433750	13	40446096	40446230	135	-	ENSBTAG00000042976	SNORA70	snoRNA
2	ANG	13	40318645	41433750	13	40490248	40583448	93201	+	ENSBTAG00000020988	KIZ	protein_coding
3	ANG	13	40318645	41433750	13	40615497	40678291	62795	+	ENSBTAG00000011304	XRN2	protein_coding
4	ANG	13	40318645	41433750	13	40684426	40685756	1331	-	ENSBTAG00000011312	NKX2-4	protein_coding
5	ANG	13	40318645	41433750	13	40757715	40760695	2981	-	ENSBTAG00000010277	NKX2-2	protein_coding
6	ANG	13	40318645	41433750	13	40793420	40794604	1185	+	ENSBTAG00000035643	#N/A	protein_coding
7	ANG	13	40318645	41433750	13	40849386	40849843	458	+	ENSBTAG00000049444	#N/A	misc_RNA
8	ANG	13	40318645	41433750	13	40899868	40910159	10292	+	ENSBTAG00000006742	PAX1	protein_coding
9	ANG	13	40318645	41433750	13	41431376	41495307	63932	-	ENSBTAG00000048400	#N/A	lncRNA

## Sheet: Pathways involved
Table S7 – Genes found in Angus’ heterozygous-enriched regions and the processes that are involved
	geneSet	description	link	size	overlap	expect	enrichmentRatio	pValue	FDR	overlapId	userId
1	bta04950	Maturity onset diabetes of the young	http://www.kegg.jp/kegg-bin/show_pathway?bta04950+531695	26	1	0.00625677	159.827	0.00624736	1	531695	ENSBTAG00000010277
2	bta03018	RNA degradation	http://www.kegg.jp/kegg-bin/show_pathway?bta03018+517417	79	1	0.0190109	52.6013	0.0189217	1	517417	ENSBTAG00000011304
3	bta03008	Ribosome biogenesis in eukaryotes	http://www.kegg.jp/kegg-bin/show_pathway?bta03008+517417	81	1	0.0194922	51.3025	0.0193984	1	517417	ENSBTAG00000011304

## Sheet: Biological Process
Table S7 – Genes found in Angus’ heterozygous-enriched regions and the processes that are involved
	geneSet	description	link	size	overlap	expect	enrichmentRatio	pValue	FDR	overlapId	userId
1	GO:0031016	pancreas development	http://amigo.geneontology.org/amigo/term/GO:0031016	41	1	0.01365	73.2602	0.0135895	1	531695	ENSBTAG00000010277
2	GO:0055123	digestive system development	http://amigo.geneontology.org/amigo/term/GO:0055123	61	1	0.0203085	49.2404	0.0201736	1	531695	ENSBTAG00000010277
3	GO:0007224	smoothened signaling pathway	http://amigo.geneontology.org/amigo/term/GO:0007224	64	1	0.0213073	46.9323	0.0211586	1	531695	ENSBTAG00000010277
4	GO:0035270	endocrine system development	http://amigo.geneontology.org/amigo/term/GO:0035270	72	1	0.0239707	41.7176	0.0237823	1	531695	ENSBTAG00000010277
5	GO:0042063	gliogenesis	http://amigo.geneontology.org/amigo/term/GO:0042063	115	1	0.0382865	26.1188	0.0378041	1	531695	ENSBTAG00000010277
6	GO:0045165	cell fate commitment	http://amigo.geneontology.org/amigo/term/GO:0045165	130	1	0.0432804	23.1051	0.0426637	1	531695	ENSBTAG00000010277
7	GO:0090305	nucleic acid phosphodiester bond hydrolysis	http://amigo.geneontology.org/amigo/term/GO:0090305	155	1	0.0516036	19.3785	0.0507266	1	517417	ENSBTAG00000011304
8	GO:0051090	regulation of DNA-binding transcription factor activity	http://amigo.geneontology.org/amigo/term/GO:0051090	209	1	0.0695816	14.3716	0.0679876	1	531695	ENSBTAG00000010277
9	GO:0007389	pattern specification process	http://amigo.geneontology.org/amigo/term/GO:0007389	228	1	0.0759072	13.174	0.0740108	1	531695	ENSBTAG00000010277
10	GO:0044270	cellular nitrogen compound catabolic process	http://amigo.geneontology.org/amigo/term/GO:0044270	244	1	0.081234	12.3101	0.0790628	1	517417	ENSBTAG00000011304
11	GO:0046700	heterocycle catabolic process	http://amigo.geneontology.org/amigo/term/GO:0046700	245	1	0.081567	12.2599	0.0793779	1	517417	ENSBTAG00000011304
12	GO:0019439	aromatic compound catabolic process	http://amigo.geneontology.org/amigo/term/GO:0019439	253	1	0.0842304	11.8722	0.0818964	1	517417	ENSBTAG00000011304
13	GO:1901361	organic cyclic compound catabolic process	http://amigo.geneontology.org/amigo/term/GO:1901361	267	1	0.0888914	11.2497	0.0862928	1	517417	ENSBTAG00000011304
14	GO:0030855	epithelial cell differentiation	http://amigo.geneontology.org/amigo/term/GO:0030855	299	1	0.099545	10.0457	0.0962888	1	531695	ENSBTAG00000010277
15	GO:0032504	multicellular organism reproduction	http://amigo.geneontology.org/amigo/term/GO:0032504	323	1	0.107535	9.29928	0.103738	1	517417	ENSBTAG00000011304
16	GO:0007417	central nervous system development	http://amigo.geneontology.org/amigo/term/GO:0007417	348	1	0.115858	8.63123	0.111453	1	531695	ENSBTAG00000010277
17	GO:0016071	mRNA metabolic process	http://amigo.geneontology.org/amigo/term/GO:0016071	359	1	0.119521	8.36676	0.114834	1	517417	ENSBTAG00000011304
18	GO:0051960	regulation of nervous system development	http://amigo.geneontology.org/amigo/term/GO:0051960	367	1	0.122184	8.18438	0.117288	1	531695	ENSBTAG00000010277
19	GO:0007017	microtubule-based process	http://amigo.geneontology.org/amigo/term/GO:0007017	369	1	0.12285	8.14002	0.1179	1	513688	ENSBTAG00000020988
20	GO:0060284	regulation of cell development	http://amigo.geneontology.org/amigo/term/GO:0060284	379	1	0.126179	7.92524	0.120959	1	531695	ENSBTAG00000010277
21	GO:0044703	multi-organism reproductive process	http://amigo.geneontology.org/amigo/term/GO:0044703	384	1	0.127844	7.82205	0.122486	1	517417	ENSBTAG00000011304
22	GO:0045597	positive regulation of cell differentiation	http://amigo.geneontology.org/amigo/term/GO:0045597	431	1	0.143491	6.96906	0.136752	1	531695	ENSBTAG00000010277
23	GO:0051093	negative regulation of developmental process	http://amigo.geneontology.org/amigo/term/GO:0051093	444	1	0.147819	6.76502	0.14067	1	531695	ENSBTAG00000010277
24	GO:0006259	DNA metabolic process	http://amigo.geneontology.org/amigo/term/GO:0006259	478	1	0.159139	6.28382	0.150862	1	517417	ENSBTAG00000011304

## Sheet: Molecular Function
Table S7 – Genes found in Angus’ heterozygous-enriched regions and the processes that are involved
	geneSet	description	link	size	overlap	expect	enrichmentRatio	pValue	FDR	overlapId	userId
1	GO:1990837	sequence-specific double-stranded DNA binding	http://amigo.geneontology.org/amigo/term/GO:1990837	451	2	0.169975	11.7664	0.00924886	0.945365	517417;531695	ENSBTAG00000011304;ENSBTAG00000010277
2	GO:0001067	regulatory region nucleic acid binding	http://amigo.geneontology.org/amigo/term/GO:0001067	500	2	0.188442	10.6133	0.0113217	0.945365	517417;531695	ENSBTAG00000011304;ENSBTAG00000010277
3	GO:0140098	catalytic activity, acting on RNA	http://amigo.geneontology.org/amigo/term/GO:0140098	238	1	0.0896985	11.1485	0.0870539	1	517417	ENSBTAG00000011304
4	GO:0003712	transcription coregulator activity	http://amigo.geneontology.org/amigo/term/GO:0003712	246	1	0.0927136	10.7859	0.0898888	1	531695	ENSBTAG00000010277
5	GO:0003682	chromatin binding	http://amigo.geneontology.org/amigo/term/GO:0003682	271	1	0.102136	9.7909	0.0987099	1	531695	ENSBTAG00000010277
6	GO:0008134	transcription factor binding	http://amigo.geneontology.org/amigo/term/GO:0008134	317	1	0.119472	8.37014	0.114791	1	531695	ENSBTAG00000010277
7	GO:0019900	kinase binding	http://amigo.geneontology.org/amigo/term/GO:0019900	320	1	0.120603	8.29167	0.115834	1	513688	ENSBTAG00000020988
8	GO:0016788	hydrolase activity, acting on ester bonds	http://amigo.geneontology.org/amigo/term/GO:0016788	432	1	0.162814	6.14198	0.154156	1	517417	ENSBTAG00000011304

## Sheet: Cellular Component
Table S7 – Genes found in Angus’ heterozygous-enriched regions and the processes that are involved
	geneSet	description	link	size	overlap	expect	enrichmentRatio	pValue	FDR	overlapId	userId
1	GO:0016234	inclusion body	http://amigo.geneontology.org/amigo/term/GO:0016234	35	1	0.0112468	88.9143	0.0112161	1	517417	ENSBTAG00000011304
2	GO:0005815	microtubule organizing center	http://amigo.geneontology.org/amigo/term/GO:0005815	371	1	0.119216	8.38814	0.115672	1	513688	ENSBTAG00000020988
3	GO:0005730	nucleolus	http://amigo.geneontology.org/amigo/term/GO:0005730	491	1	0.157776	6.33809	0.151565	1	517417	ENSBTAG00000011304
