# Supplementary material for: Characterization of runs of homozygosity, heterozygosity-enriched regions, and population structure in cattle populations selected for different breeding goals
Source: BMC Genomics. 2022 Mar 16;23:209. doi: 10.1186/s12864-022-08384-0 (PMC8925140; doi:10.1186/s12864-022-08384-0)
Supplement: Supplementary file 12 — Additional file 12: Table S8. Genes found in Hereford’s heterozygous-enriched regions and the processes that are involved. [file 12864_2022_8384_MOESM12_ESM.xlsx]

## Sheet: Genes identified
Table S8 – Genes found in Hereford’s heterozygous-enriched regions and the processes that are involved
	group	CHR	BP1	BP2	chr	start_pos	end_pos	width	strand	gene_id	gene_name	gene_biotype
1	HFD	1	32091115	33034361	1	32846911	32848986	2076	+	ENSBTAG00000054327	#N/A	protein_coding
2	HFD	1	101195925	104830589	1	101522744	101601660	78917	+	ENSBTAG00000011139	BCHE	protein_coding
3	HFD	1	101195925	104830589	1	101619574	101646743	27170	+	ENSBTAG00000053582	#N/A	lncRNA
4	HFD	1	101195925	104830589	1	102015881	102016296	416	+	ENSBTAG00000044337	RNaseP_nuc	ribozyme
5	HFD	1	101195925	104830589	1	102184529	102187471	2943	+	ENSBTAG00000017180	SLITRK3	protein_coding
6	HFD	1	101195925	104830589	1	102245000	102245605	606	+	ENSBTAG00000055191	#N/A	pseudogene
7	HFD	1	101195925	104830589	1	102272282	102388043	115762	+	ENSBTAG00000006975	SI	protein_coding
8	HFD	1	101195925	104830589	1	102439715	102439813	99	+	ENSBTAG00000044737	U6	snRNA
9	HFD	1	101195925	104830589	1	102768933	102769967	1035	-	ENSBTAG00000048551	#N/A	protein_coding
10	HFD	1	101195925	104830589	1	103333840	103334262	423	+	ENSBTAG00000018312	#N/A	protein_coding
11	HFD	1	101195925	104830589	1	104019355	104019460	106	+	ENSBTAG00000043587	U6	snRNA
12	HFD	1	101195925	104830589	1	104351156	104351809	654	+	ENSBTAG00000027213	#N/A	protein_coding
13	HFD	1	101195925	104830589	1	104406536	104410050	3515	+	ENSBTAG00000025847	#N/A	protein_coding
14	HFD	3	75829200	76986902	3	76768174	76788676	20503	+	ENSBTAG00000001343	DEPDC1	protein_coding
15	HFD	3	75829200	76986902	3	76829818	76830333	516	-	ENSBTAG00000030890	#N/A	protein_coding
16	HFD	3	75829200	76986902	3	76832298	76853871	21574	+	ENSBTAG00000020494	RPE65	protein_coding
17	HFD	3	75829200	76986902	3	76986509	77037985	51477	-	ENSBTAG00000052364	#N/A	lncRNA
18	HFD	3	89652649	90628822	3	89608083	89696904	88822	+	ENSBTAG00000011640	PLPP3	protein_coding
19	HFD	6	78147926	79620230	6	79182071	79182850	780	-	ENSBTAG00000054580	#N/A	protein_coding
20	HFD	6	78147926	79620230	6	79584972	79585077	106	-	ENSBTAG00000043627	5S_rRNA	rRNA
21	HFD	14	50316790	52240902	14	50447782	50447880	99	+	ENSBTAG00000044733	U6	snRNA
22	HFD	14	50316790	52240902	14	50805781	50806991	1211	+	ENSBTAG00000039068	CSMD3	protein_coding
23	HFD	14	50316790	52240902	14	50969629	52273953	1304325	+	ENSBTAG00000038281	CSMD3	protein_coding
24	HFD	20	46124910	46912182	20	46395095	46398747	3653	+	ENSBTAG00000053606	#N/A	protein_coding
25	HFD	20	46124910	46912182	20	46626435	46681846	55412	+	ENSBTAG00000051934	#N/A	protein_coding
26	HFD	20	46124910	46912182	20	46730846	46765482	34637	+	ENSBTAG00000018234	CDH9	protein_coding
27	HFD	24	28353262	29204162	24	28485983	28486143	161	+	ENSBTAG00000028575	U1	snRNA
28	HFD	24	28353262	29204162	24	28655047	28904115	249069	+	ENSBTAG00000021190	CDH2	protein_coding
29	HFD	24	28353262	29204162	24	29141326	29142159	834	-	ENSBTAG00000044212	#N/A	protein_coding

## Sheet: Pathways involved
Table S8 – Genes found in Hereford’s heterozygous-enriched regions and the processes that are involved
	geneSet	description	link	size	overlap	expect	enrichmentRatio	pValue	FDR	overlapId	userId
1	bta00052	Galactose metabolism	http://www.kegg.jp/kegg-bin/show_pathway?bta00052+504366	31	1	0.01492	67.0242	0.0148394	1	504366	ENSBTAG00000006975
2	bta00500	Starch and sucrose metabolism	http://www.kegg.jp/kegg-bin/show_pathway?bta00500+504366	32	1	0.0154013	64.9297	0.0153153	1	504366	ENSBTAG00000006975
3	bta04973	Carbohydrate digestion and absorption	http://www.kegg.jp/kegg-bin/show_pathway?bta04973+504366	40	1	0.0192516	51.9438	0.0191165	1	504366	ENSBTAG00000006975
4	bta04975	Fat digestion and absorption	http://www.kegg.jp/kegg-bin/show_pathway?bta04975+617707	48	1	0.0231019	43.2865	0.0229066	1	617707	ENSBTAG00000011640
5	bta00600	Sphingolipid metabolism	http://www.kegg.jp/kegg-bin/show_pathway?bta00600+617707	49	1	0.0235832	42.4031	0.0233796	1	617707	ENSBTAG00000011640
6	bta00565	Ether lipid metabolism	http://www.kegg.jp/kegg-bin/show_pathway?bta00565+617707	52	1	0.0250271	39.9567	0.0247976	1	617707	ENSBTAG00000011640
7	bta00830	Retinol metabolism	http://www.kegg.jp/kegg-bin/show_pathway?bta00830+282043	64	1	0.0308026	32.4648	0.030454	1	282043	ENSBTAG00000020494
8	bta00561	Glycerolipid metabolism	http://www.kegg.jp/kegg-bin/show_pathway?bta00561+617707	67	1	0.0322464	31.0112	0.0318643	1	617707	ENSBTAG00000011640
9	bta05412	Arrhythmogenic right ventricular cardiomyopathy (ARVC)	http://www.kegg.jp/kegg-bin/show_pathway?bta05412+281062	68	1	0.0327277	30.5551	0.032334	1	281062	ENSBTAG00000021190
10	bta04666	Fc gamma R-mediated phagocytosis	http://www.kegg.jp/kegg-bin/show_pathway?bta04666+617707	87	1	0.0418722	23.8822	0.0412266	1	617707	ENSBTAG00000011640
11	bta05231	Choline metabolism in cancer	http://www.kegg.jp/kegg-bin/show_pathway?bta05231+617707	100	1	0.048129	20.7775	0.0472757	1	617707	ENSBTAG00000011640
12	bta00564	Glycerophospholipid metabolism	http://www.kegg.jp/kegg-bin/show_pathway?bta00564+617707	103	1	0.0495729	20.1723	0.0486675	1	617707	ENSBTAG00000011640
13	bta04072	Phospholipase D signaling pathway	http://www.kegg.jp/kegg-bin/show_pathway?bta04072+617707	150	1	0.0721935	13.8517	0.0702748	1	617707	ENSBTAG00000011640
14	bta04514	Cell adhesion molecules (CAMs)	http://www.kegg.jp/kegg-bin/show_pathway?bta04514+281062	156	1	0.0750812	13.3189	0.0730064	1	281062	ENSBTAG00000021190

## Sheet: Biological Process
Table S8 – Genes found in Hereford’s heterozygous-enriched regions and the processes that are involved
	geneSet	description	link	size	overlap	expect	enrichmentRatio	pValue	FDR	overlapId	userId
1	GO:0098609	cell-cell adhesion	http://amigo.geneontology.org/amigo/term/GO:0098609	330	2	0.146488	13.653	0.0076393	1	527364;617707	ENSBTAG00000017180;ENSBTAG00000011640
2	GO:0006081	cellular aldehyde metabolic process	http://amigo.geneontology.org/amigo/term/GO:0006081	38	1	0.0168683	59.2829	0.0167646	1	282043	ENSBTAG00000020494
3	GO:0042440	pigment metabolic process	http://amigo.geneontology.org/amigo/term/GO:0042440	45	1	0.0199756	50.0611	0.0198297	1	282043	ENSBTAG00000020494
4	GO:0006720	isoprenoid metabolic process	http://amigo.geneontology.org/amigo/term/GO:0006720	46	1	0.0204195	48.9728	0.020267	1	282043	ENSBTAG00000020494
5	GO:0050803	regulation of synapse structure or activity	http://amigo.geneontology.org/amigo/term/GO:0050803	87	1	0.0386195	25.8937	0.03807	1	527364	ENSBTAG00000017180
6	GO:0042063	gliogenesis	http://amigo.geneontology.org/amigo/term/GO:0042063	115	1	0.0510487	19.5891	0.0500879	1	617707	ENSBTAG00000011640
7	GO:0030258	lipid modification	http://amigo.geneontology.org/amigo/term/GO:0030258	123	1	0.0545999	18.315	0.0535009	1	617707	ENSBTAG00000011640
8	GO:0031647	regulation of protein stability	http://amigo.geneontology.org/amigo/term/GO:0031647	146	1	0.0648097	15.4298	0.0632618	1	617707	ENSBTAG00000011640
9	GO:0050808	synapse organization	http://amigo.geneontology.org/amigo/term/GO:0050808	154	1	0.0683609	14.6282	0.0666391	1	527364	ENSBTAG00000017180
10	GO:0018212	peptidyl-tyrosine modification	http://amigo.geneontology.org/amigo/term/GO:0018212	162	1	0.0719121	13.9059	0.0700073	1	617707	ENSBTAG00000011640
11	GO:0198738	cell-cell signaling by wnt	http://amigo.geneontology.org/amigo/term/GO:0198738	204	1	0.090556	11.0429	0.0875411	1	617707	ENSBTAG00000011640
12	GO:0051090	regulation of DNA-binding transcription factor activity	http://amigo.geneontology.org/amigo/term/GO:0051090	209	1	0.0927755	10.7787	0.0896118	1	617707	ENSBTAG00000011640
13	GO:0006644	phospholipid metabolic process	http://amigo.geneontology.org/amigo/term/GO:0006644	212	1	0.0941072	10.6262	0.0908525	1	617707	ENSBTAG00000011640
14	GO:0010817	regulation of hormone levels	http://amigo.geneontology.org/amigo/term/GO:0010817	222	1	0.0985462	10.1475	0.0949791	1	282043	ENSBTAG00000020494
15	GO:1901615	organic hydroxy compound metabolic process	http://amigo.geneontology.org/amigo/term/GO:1901615	242	1	0.107424	9.30888	0.10319	1	282043	ENSBTAG00000020494
16	GO:1905114	cell surface receptor signaling pathway involved in cell-cell signaling	http://amigo.geneontology.org/amigo/term/GO:1905114	245	1	0.108756	9.1949	0.104417	1	617707	ENSBTAG00000011640
17	GO:0016311	dephosphorylation	http://amigo.geneontology.org/amigo/term/GO:0016311	249	1	0.110532	9.04719	0.106051	1	617707	ENSBTAG00000011640
18	GO:0010563	negative regulation of phosphorus metabolic process	http://amigo.geneontology.org/amigo/term/GO:0010563	258	1	0.114527	8.73159	0.109719	1	617707	ENSBTAG00000011640
19	GO:0031400	negative regulation of protein modification process	http://amigo.geneontology.org/amigo/term/GO:0031400	293	1	0.130063	7.68857	0.123876	1	617707	ENSBTAG00000011640
20	GO:0048598	embryonic morphogenesis	http://amigo.geneontology.org/amigo/term/GO:0048598	306	1	0.135834	7.36193	0.129091	1	617707	ENSBTAG00000011640
21	GO:0005975	carbohydrate metabolic process	http://amigo.geneontology.org/amigo/term/GO:0005975	307	1	0.136278	7.33795	0.129491	1	504366	ENSBTAG00000006975
22	GO:0008610	lipid biosynthetic process	http://amigo.geneontology.org/amigo/term/GO:0008610	321	1	0.142493	7.01791	0.135079	1	282043	ENSBTAG00000020494
23	GO:0007417	central nervous system development	http://amigo.geneontology.org/amigo/term/GO:0007417	348	1	0.154478	6.47342	0.14578	1	617707	ENSBTAG00000011640
24	GO:0051960	regulation of nervous system development	http://amigo.geneontology.org/amigo/term/GO:0051960	367	1	0.162912	6.13828	0.153251	1	527364	ENSBTAG00000017180
25	GO:0072358	cardiovascular system development	http://amigo.geneontology.org/amigo/term/GO:0072358	371	1	0.164688	6.0721	0.154817	1	617707	ENSBTAG00000011640
26	GO:0048666	neuron development	http://amigo.geneontology.org/amigo/term/GO:0048666	426	1	0.189102	5.28815	0.176137	1	527364	ENSBTAG00000017180
27	GO:0044087	regulation of cellular component biogenesis	http://amigo.geneontology.org/amigo/term/GO:0044087	458	1	0.203307	4.91867	0.188354	1	527364	ENSBTAG00000017180
28	GO:0032989	cellular component morphogenesis	http://amigo.geneontology.org/amigo/term/GO:0032989	487	1	0.21618	4.62577	0.199308	1	527364	ENSBTAG00000017180
29	GO:0007600	sensory perception	http://amigo.geneontology.org/amigo/term/GO:0007600	491	1	0.217956	4.58809	0.200811	1	282043	ENSBTAG00000020494

## Sheet: Molecular Function
Table S8 – Genes found in Hereford’s heterozygous-enriched regions and the processes that are involved
	geneSet	description	link	size	overlap	expect	enrichmentRatio	pValue	FDR	overlapId	userId
1	GO:0016788	hydrolase activity, acting on ester bonds	http://amigo.geneontology.org/amigo/term/GO:0016788	432	3	0.217085	13.8194	0.00060952	0.10179	282043;534616;617707	ENSBTAG00000011139;ENSBTAG00000020494;ENSBTAG00000011640
2	GO:0050997	quaternary ammonium group binding	http://amigo.geneontology.org/amigo/term/GO:0050997	21	1	0.0105528	94.7619	0.0105131	0.640721	282043	ENSBTAG00000020494
3	GO:0016701	oxidoreductase activity, acting on single donors with incorporation of molecular oxygen	http://amigo.geneontology.org/amigo/term/GO:0016701	23	1	0.0115578	86.5217	0.01151	0.640721	282043	ENSBTAG00000020494
4	GO:0072341	modified amino acid binding	http://amigo.geneontology.org/amigo/term/GO:0072341	38	1	0.0190955	52.3684	0.0189627	0.720342	282043	ENSBTAG00000020494
5	GO:0051213	dioxygenase activity	http://amigo.geneontology.org/amigo/term/GO:0051213	52	1	0.0261307	38.2692	0.0258805	0.720342	282043	ENSBTAG00000020494
6	GO:0070405	ammonium ion binding	http://amigo.geneontology.org/amigo/term/GO:0070405	52	1	0.0261307	38.2692	0.0258805	0.720342	282043	ENSBTAG00000020494
7	GO:0016798	hydrolase activity, acting on glycosyl bonds	http://amigo.geneontology.org/amigo/term/GO:0016798	71	1	0.0356784	28.0282	0.0352104	0.84002	504366	ENSBTAG00000006975
8	GO:0050839	cell adhesion molecule binding	http://amigo.geneontology.org/amigo/term/GO:0050839	97	1	0.0487437	20.5155	0.0478688	0.968997	617707	ENSBTAG00000011640
9	GO:0016853	isomerase activity	http://amigo.geneontology.org/amigo/term/GO:0016853	106	1	0.0532663	18.7736	0.0522214	0.968997	282043	ENSBTAG00000020494
10	GO:0030246	carbohydrate binding	http://amigo.geneontology.org/amigo/term/GO:0030246	137	1	0.0688442	14.5255	0.0670995	1	504366	ENSBTAG00000006975
11	GO:0008289	lipid binding	http://amigo.geneontology.org/amigo/term/GO:0008289	380	1	0.190955	5.23684	0.177742	1	282043	ENSBTAG00000020494

## Sheet: Cellular Component
Table S8 – Genes found in Hereford’s heterozygous-enriched regions and the processes that are involved
	geneSet	description	link	size	overlap	expect	enrichmentRatio	pValue	FDR	overlapId	userId
1	GO:0098982	GABA-ergic synapse	http://amigo.geneontology.org/amigo/term/GO:0098982	20	1	0.0128535	77.8	0.0127947	0.967066	527364	ENSBTAG00000017180
2	GO:0098827	endoplasmic reticulum subcompartment	http://amigo.geneontology.org/amigo/term/GO:0098827	471	2	0.302699	6.60722	0.0309433	0.967066	282043;617707	ENSBTAG00000020494;ENSBTAG00000011640
3	GO:0042175	nuclear outer membrane-endoplasmic reticulum membrane network	http://amigo.geneontology.org/amigo/term/GO:0042175	476	2	0.305913	6.53782	0.0315691	0.967066	282043;617707	ENSBTAG00000020494;ENSBTAG00000011640
4	GO:0031970	organelle envelope lumen	http://amigo.geneontology.org/amigo/term/GO:0031970	53	1	0.0340617	29.3585	0.0336371	0.967066	534616	ENSBTAG00000011139
5	GO:0005635	nuclear envelope	http://amigo.geneontology.org/amigo/term/GO:0005635	223	1	0.143316	6.97758	0.135827	1	534616	ENSBTAG00000011139
6	GO:0044456	synapse part	http://amigo.geneontology.org/amigo/term/GO:0044456	391	1	0.251285	3.97954	0.228632	1	527364	ENSBTAG00000017180
7	GO:0098590	plasma membrane region	http://amigo.geneontology.org/amigo/term/GO:0098590	474	1	0.304627	3.2827	0.271619	1	527364	ENSBTAG00000017180
