# Supplementary material for: Characterization of runs of homozygosity, heterozygosity-enriched regions, and population structure in cattle populations selected for different breeding goals
Source: BMC Genomics. 2022 Mar 16;23:209. doi: 10.1186/s12864-022-08384-0 (PMC8925140; doi:10.1186/s12864-022-08384-0)
Supplement: Supplementary file 13 — Additional file 13: Table S9. Genes found in Nellore 35 K’s heterozygous-enriched regions and the processes that are involved. [file 12864_2022_8384_MOESM13_ESM.xlsx]

## Sheet: Gene identified
Table S9 - Genes found in Nellore 35K’s heterozygous-enriched regions and the processes that are involved
	group	CHR	BP1	BP2	chr	start_pos	end_pos	width	strand	gene_id	gene_name	gene_biotype
1	NEL35	23	103505	1712734	23	270838	961226	690389	-	ENSBTAG00000043990	KHDRBS2	protein_coding

## Sheet: Biological Process
Table S9 - Genes found in Nellore 35K’s heterozygous-enriched regions and the processes that are involved
	geneSet	description	link	size	overlap	expect	enrichmentRatio	pValue	FDR	overlapId	userId
1	GO:0008380	RNA splicing	http://amigo.geneontology.org/amigo/term/GO:0008380	219	1	0.0243036	41.1461	0.0243036	1	789972	ENSBTAG00000043990
2	GO:0016071	mRNA metabolic process	http://amigo.geneontology.org/amigo/term/GO:0016071	359	1	0.0398402	25.1003	0.0398402	1	789972	ENSBTAG00000043990

## Sheet: Molecular Function
Table S9 - Genes found in Nellore 35K’s heterozygous-enriched regions and the processes that are involved
	geneSet	description	link	size	overlap	expect	enrichmentRatio	pValue	FDR	overlapId	userId
1	GO:0003727	single-stranded RNA binding	http://amigo.geneontology.org/amigo/term/GO:0003727	52	1	0.00653266	153.077	0.00653266	1	789972	ENSBTAG00000043990
2	GO:0046982	protein heterodimerization activity	http://amigo.geneontology.org/amigo/term/GO:0046982	256	1	0.0321608	31.0937	0.0321608	1	789972	ENSBTAG00000043990
3	GO:0019904	protein domain specific binding	http://amigo.geneontology.org/amigo/term/GO:0019904	316	1	0.0396985	25.1899	0.0396985	1	789972	ENSBTAG00000043990
