# Supplementary material for: Characterization of runs of homozygosity, heterozygosity-enriched regions, and population structure in cattle populations selected for different breeding goals
Source: BMC Genomics. 2022 Mar 16;23:209. doi: 10.1186/s12864-022-08384-0 (PMC8925140; doi:10.1186/s12864-022-08384-0)
Supplement: Supplementary file 14 — Additional file 14: Table S10. Genes found in Senepol’s heterozygous-enriched regions and the processes that are involved. [file 12864_2022_8384_MOESM14_ESM.xlsx]

## Sheet: Genes identified
Table S10 – Genes found in Senepol’s heterozygous-enriched regions and the processes that are involved
	group	CHR	BP1	BP2	chr	start_pos	end_pos	width	strand	gene_id	gene_name	gene_biotype
1	SEN	8	49323954	50336594	8	49321220	49339587	18368	+	ENSBTAG00000015978	ANXA1	protein_coding
2	SEN	8	49323954	50336594	8	49488791	49493098	4308	-	ENSBTAG00000053207	#N/A	protein_coding

## Sheet: Biological Process
Table S10 – Genes found in Senepol’s heterozygous-enriched regions and the processes that are involved
	geneSet	description	link	size	overlap	expect	enrichmentRatio	pValue	FDR	overlapId	userId
1	GO:0042092	type 2 immune response	http://amigo.geneontology.org/amigo/term/GO:0042092	21	1	0.00233048	429.095	0.00233048	0.241829	327662	ENSBTAG00000015978
2	GO:1901571	fatty acid derivative transport	http://amigo.geneontology.org/amigo/term/GO:1901571	26	1	0.00288536	346.577	0.00288536	0.241829	327662	ENSBTAG00000015978
3	GO:0014812	muscle cell migration	http://amigo.geneontology.org/amigo/term/GO:0014812	31	1	0.00344024	290.677	0.00344024	0.241829	327662	ENSBTAG00000015978
4	GO:0060191	regulation of lipase activity	http://amigo.geneontology.org/amigo/term/GO:0060191	34	1	0.00377317	265.029	0.00377317	0.241829	327662	ENSBTAG00000015978
5	GO:0031016	pancreas development	http://amigo.geneontology.org/amigo/term/GO:0031016	41	1	0.00454999	219.78	0.00454999	0.241829	327662	ENSBTAG00000015978
6	GO:0071887	leukocyte apoptotic process	http://amigo.geneontology.org/amigo/term/GO:0071887	44	1	0.00488292	204.795	0.00488292	0.241829	327662	ENSBTAG00000015978
7	GO:0046717	acid secretion	http://amigo.geneontology.org/amigo/term/GO:0046717	47	1	0.00521585	191.723	0.00521585	0.241829	327662	ENSBTAG00000015978
8	GO:0061008	hepaticobiliary system development	http://amigo.geneontology.org/amigo/term/GO:0061008	47	1	0.00521585	191.723	0.00521585	0.241829	327662	ENSBTAG00000015978
9	GO:0031099	regeneration	http://amigo.geneontology.org/amigo/term/GO:0031099	52	1	0.00577072	173.288	0.00577072	0.241829	327662	ENSBTAG00000015978
10	GO:1901568	fatty acid derivative metabolic process	http://amigo.geneontology.org/amigo/term/GO:1901568	70	1	0.00776828	128.729	0.00776828	0.241829	327662	ENSBTAG00000015978
11	GO:0035270	endocrine system development	http://amigo.geneontology.org/amigo/term/GO:0035270	72	1	0.00799023	125.153	0.00799023	0.241829	327662	ENSBTAG00000015978
12	GO:0048284	organelle fusion	http://amigo.geneontology.org/amigo/term/GO:0048284	74	1	0.00821219	121.77	0.00821219	0.241829	327662	ENSBTAG00000015978
13	GO:0048771	tissue remodeling	http://amigo.geneontology.org/amigo/term/GO:0048771	77	1	0.00854511	117.026	0.00854511	0.241829	327662	ENSBTAG00000015978
14	GO:0042180	cellular ketone metabolic process	http://amigo.geneontology.org/amigo/term/GO:0042180	94	1	0.0104317	95.8617	0.0104317	0.241829	327662	ENSBTAG00000015978
15	GO:0046677	response to antibiotic	http://amigo.geneontology.org/amigo/term/GO:0046677	96	1	0.0106536	93.8646	0.0106536	0.241829	327662	ENSBTAG00000015978
16	GO:0042063	gliogenesis	http://amigo.geneontology.org/amigo/term/GO:0042063	115	1	0.0127622	78.3565	0.0127622	0.241829	327662	ENSBTAG00000015978
17	GO:0043588	skin development	http://amigo.geneontology.org/amigo/term/GO:0043588	115	1	0.0127622	78.3565	0.0127622	0.241829	327662	ENSBTAG00000015978
18	GO:0007187	G protein-coupled receptor signaling pathway, coupled to cyclic nucleotide second messenger	http://amigo.geneontology.org/amigo/term/GO:0007187	124	1	0.013761	72.6694	0.013761	0.241829	327662	ENSBTAG00000015978
19	GO:0048511	rhythmic process	http://amigo.geneontology.org/amigo/term/GO:0048511	129	1	0.0143158	69.8527	0.0143158	0.241829	327662	ENSBTAG00000015978
20	GO:0008544	epidermis development	http://amigo.geneontology.org/amigo/term/GO:0008544	132	1	0.0146488	68.2652	0.0146488	0.241829	327662	ENSBTAG00000015978
21	GO:0048872	homeostasis of number of cells	http://amigo.geneontology.org/amigo/term/GO:0048872	133	1	0.0147597	67.7519	0.0147597	0.241829	327662	ENSBTAG00000015978
22	GO:0071103	DNA conformation change	http://amigo.geneontology.org/amigo/term/GO:0071103	138	1	0.0153146	65.2971	0.0153146	0.241829	327662	ENSBTAG00000015978
23	GO:0016050	vesicle organization	http://amigo.geneontology.org/amigo/term/GO:0016050	144	1	0.0159805	62.5764	0.0159805	0.241829	327662	ENSBTAG00000015978
24	GO:0090130	tissue migration	http://amigo.geneontology.org/amigo/term/GO:0090130	144	1	0.0159805	62.5764	0.0159805	0.241829	327662	ENSBTAG00000015978
25	GO:0062012	regulation of small molecule metabolic process	http://amigo.geneontology.org/amigo/term/GO:0062012	152	1	0.0168683	59.2829	0.0168683	0.241829	327662	ENSBTAG00000015978
26	GO:0001655	urogenital system development	http://amigo.geneontology.org/amigo/term/GO:0001655	155	1	0.0172012	58.1355	0.0172012	0.241829	327662	ENSBTAG00000015978
27	GO:0070661	leukocyte proliferation	http://amigo.geneontology.org/amigo/term/GO:0070661	155	1	0.0172012	58.1355	0.0172012	0.241829	327662	ENSBTAG00000015978
28	GO:0015849	organic acid transport	http://amigo.geneontology.org/amigo/term/GO:0015849	158	1	0.0175341	57.0316	0.0175341	0.241829	327662	ENSBTAG00000015978
29	GO:0019216	regulation of lipid metabolic process	http://amigo.geneontology.org/amigo/term/GO:0019216	163	1	0.018089	55.2822	0.018089	0.241829	327662	ENSBTAG00000015978
30	GO:0050900	leukocyte migration	http://amigo.geneontology.org/amigo/term/GO:0050900	170	1	0.0188658	53.0059	0.0188658	0.241829	327662	ENSBTAG00000015978
31	GO:0009636	response to toxic substance	http://amigo.geneontology.org/amigo/term/GO:0009636	176	1	0.0195317	51.1989	0.0195317	0.241829	327662	ENSBTAG00000015978
32	GO:0002250	adaptive immune response	http://amigo.geneontology.org/amigo/term/GO:0002250	186	1	0.0206414	48.4462	0.0206414	0.241829	327662	ENSBTAG00000015978
33	GO:0045787	positive regulation of cell cycle	http://amigo.geneontology.org/amigo/term/GO:0045787	189	1	0.0209744	47.6772	0.0209744	0.241829	327662	ENSBTAG00000015978
34	GO:0010876	lipid localization	http://amigo.geneontology.org/amigo/term/GO:0010876	194	1	0.0215292	46.4485	0.0215292	0.241829	327662	ENSBTAG00000015978
35	GO:0001667	ameboidal-type cell migration	http://amigo.geneontology.org/amigo/term/GO:0001667	195	1	0.0216402	46.2103	0.0216402	0.241829	327662	ENSBTAG00000015978
36	GO:0009611	response to wounding	http://amigo.geneontology.org/amigo/term/GO:0009611	195	1	0.0216402	46.2103	0.0216402	0.241829	327662	ENSBTAG00000015978
37	GO:0061458	reproductive system development	http://amigo.geneontology.org/amigo/term/GO:0061458	195	1	0.0216402	46.2103	0.0216402	0.241829	327662	ENSBTAG00000015978
38	GO:0010035	response to inorganic substance	http://amigo.geneontology.org/amigo/term/GO:0010035	198	1	0.0219731	45.5101	0.0219731	0.241829	327662	ENSBTAG00000015978
39	GO:0051051	negative regulation of transport	http://amigo.geneontology.org/amigo/term/GO:0051051	198	1	0.0219731	45.5101	0.0219731	0.241829	327662	ENSBTAG00000015978
40	GO:0002683	negative regulation of immune system process	http://amigo.geneontology.org/amigo/term/GO:0002683	201	1	0.0223061	44.8308	0.0223061	0.241829	327662	ENSBTAG00000015978
41	GO:0006979	response to oxidative stress	http://amigo.geneontology.org/amigo/term/GO:0006979	201	1	0.0223061	44.8308	0.0223061	0.241829	327662	ENSBTAG00000015978
42	GO:0044770	cell cycle phase transition	http://amigo.geneontology.org/amigo/term/GO:0044770	201	1	0.0223061	44.8308	0.0223061	0.241829	327662	ENSBTAG00000015978
43	GO:0048732	gland development	http://amigo.geneontology.org/amigo/term/GO:0048732	214	1	0.0237488	42.1075	0.0237488	0.241829	327662	ENSBTAG00000015978
44	GO:0010817	regulation of hormone levels	http://amigo.geneontology.org/amigo/term/GO:0010817	222	1	0.0246366	40.5901	0.0246366	0.241829	327662	ENSBTAG00000015978
45	GO:0072511	divalent inorganic cation transport	http://amigo.geneontology.org/amigo/term/GO:0072511	224	1	0.0248585	40.2277	0.0248585	0.241829	327662	ENSBTAG00000015978
46	GO:0060627	regulation of vesicle-mediated transport	http://amigo.geneontology.org/amigo/term/GO:0060627	225	1	0.0249695	40.0489	0.0249695	0.241829	327662	ENSBTAG00000015978
47	GO:0002790	peptide secretion	http://amigo.geneontology.org/amigo/term/GO:0002790	266	1	0.0295195	33.8759	0.0295195	0.241829	327662	ENSBTAG00000015978
48	GO:0031347	regulation of defense response	http://amigo.geneontology.org/amigo/term/GO:0031347	267	1	0.0296305	33.7491	0.0296305	0.241829	327662	ENSBTAG00000015978
49	GO:0010942	positive regulation of cell death	http://amigo.geneontology.org/amigo/term/GO:0010942	287	1	0.03185	31.3972	0.03185	0.241829	327662	ENSBTAG00000015978
50	GO:0042330	taxis	http://amigo.geneontology.org/amigo/term/GO:0042330	290	1	0.0321829	31.0724	0.0321829	0.241829	327662	ENSBTAG00000015978
51	GO:0032787	monocarboxylic acid metabolic process	http://amigo.geneontology.org/amigo/term/GO:0032787	293	1	0.0325158	30.7543	0.0325158	0.241829	327662	ENSBTAG00000015978
52	GO:0010638	positive regulation of organelle organization	http://amigo.geneontology.org/amigo/term/GO:0010638	298	1	0.0330707	30.2383	0.0330707	0.241829	327662	ENSBTAG00000015978
53	GO:0030855	epithelial cell differentiation	http://amigo.geneontology.org/amigo/term/GO:0030855	299	1	0.0331817	30.1371	0.0331817	0.241829	327662	ENSBTAG00000015978
54	GO:0045087	innate immune response	http://amigo.geneontology.org/amigo/term/GO:0045087	301	1	0.0334036	29.9369	0.0334036	0.241829	327662	ENSBTAG00000015978
55	GO:0030155	regulation of cell adhesion	http://amigo.geneontology.org/amigo/term/GO:0030155	302	1	0.0335146	29.8377	0.0335146	0.241829	327662	ENSBTAG00000015978
56	GO:0003006	developmental process involved in reproduction	http://amigo.geneontology.org/amigo/term/GO:0003006	303	1	0.0336256	29.7393	0.0336256	0.241829	327662	ENSBTAG00000015978
57	GO:0090087	regulation of peptide transport	http://amigo.geneontology.org/amigo/term/GO:0090087	303	1	0.0336256	29.7393	0.0336256	0.241829	327662	ENSBTAG00000015978
58	GO:0010564	regulation of cell cycle process	http://amigo.geneontology.org/amigo/term/GO:0010564	305	1	0.0338475	29.5443	0.0338475	0.241829	327662	ENSBTAG00000015978
59	GO:0006954	inflammatory response	http://amigo.geneontology.org/amigo/term/GO:0006954	306	1	0.0339585	29.4477	0.0339585	0.241829	327662	ENSBTAG00000015978
60	GO:0070848	response to growth factor	http://amigo.geneontology.org/amigo/term/GO:0070848	311	1	0.0345134	28.9743	0.0345134	0.241829	327662	ENSBTAG00000015978
61	GO:0006820	anion transport	http://amigo.geneontology.org/amigo/term/GO:0006820	315	1	0.0349573	28.6063	0.0349573	0.241829	327662	ENSBTAG00000015978
62	GO:0061024	membrane organization	http://amigo.geneontology.org/amigo/term/GO:0061024	320	1	0.0355122	28.1594	0.0355122	0.241829	327662	ENSBTAG00000015978
63	GO:0008610	lipid biosynthetic process	http://amigo.geneontology.org/amigo/term/GO:0008610	321	1	0.0356231	28.0717	0.0356231	0.241829	327662	ENSBTAG00000015978
64	GO:0032504	multicellular organism reproduction	http://amigo.geneontology.org/amigo/term/GO:0032504	323	1	0.0358451	27.8978	0.0358451	0.241829	327662	ENSBTAG00000015978
65	GO:0014070	response to organic cyclic compound	http://amigo.geneontology.org/amigo/term/GO:0014070	324	1	0.0359561	27.8117	0.0359561	0.241829	327662	ENSBTAG00000015978
66	GO:0098609	cell-cell adhesion	http://amigo.geneontology.org/amigo/term/GO:0098609	330	1	0.0366219	27.3061	0.0366219	0.241829	327662	ENSBTAG00000015978
67	GO:0032101	regulation of response to external stimulus	http://amigo.geneontology.org/amigo/term/GO:0032101	336	1	0.0372878	26.8185	0.0372878	0.241829	327662	ENSBTAG00000015978
68	GO:0050776	regulation of immune response	http://amigo.geneontology.org/amigo/term/GO:0050776	336	1	0.0372878	26.8185	0.0372878	0.241829	327662	ENSBTAG00000015978
69	GO:0001816	cytokine production	http://amigo.geneontology.org/amigo/term/GO:0001816	346	1	0.0383975	26.0434	0.0383975	0.241829	327662	ENSBTAG00000015978
70	GO:0033993	response to lipid	http://amigo.geneontology.org/amigo/term/GO:0033993	348	1	0.0386195	25.8937	0.0386195	0.241829	327662	ENSBTAG00000015978
71	GO:0051046	regulation of secretion	http://amigo.geneontology.org/amigo/term/GO:0051046	349	1	0.0387304	25.8195	0.0387304	0.241829	327662	ENSBTAG00000015978
72	GO:0002252	immune effector process	http://amigo.geneontology.org/amigo/term/GO:0002252	350	1	0.0388414	25.7457	0.0388414	0.241829	327662	ENSBTAG00000015978
73	GO:0009725	response to hormone	http://amigo.geneontology.org/amigo/term/GO:0009725	356	1	0.0395073	25.3118	0.0395073	0.241829	327662	ENSBTAG00000015978
74	GO:0098657	import into cell	http://amigo.geneontology.org/amigo/term/GO:0098657	362	1	0.0401731	24.8923	0.0401731	0.241829	327662	ENSBTAG00000015978
75	GO:0030029	actin filament-based process	http://amigo.geneontology.org/amigo/term/GO:0030029	364	1	0.0403951	24.7555	0.0403951	0.241829	327662	ENSBTAG00000015978
76	GO:0042493	response to drug	http://amigo.geneontology.org/amigo/term/GO:0042493	369	1	0.04095	24.4201	0.04095	0.241829	327662	ENSBTAG00000015978
77	GO:0072358	cardiovascular system development	http://amigo.geneontology.org/amigo/term/GO:0072358	371	1	0.0411719	24.2884	0.0411719	0.241829	327662	ENSBTAG00000015978
78	GO:0043086	negative regulation of catalytic activity	http://amigo.geneontology.org/amigo/term/GO:0043086	383	1	0.0425036	23.5274	0.0425036	0.241829	327662	ENSBTAG00000015978
79	GO:0044283	small molecule biosynthetic process	http://amigo.geneontology.org/amigo/term/GO:0044283	387	1	0.0429475	23.2842	0.0429475	0.241829	327662	ENSBTAG00000015978
80	GO:0051050	positive regulation of transport	http://amigo.geneontology.org/amigo/term/GO:0051050	403	1	0.0447231	22.3598	0.0447231	0.241829	327662	ENSBTAG00000015978
81	GO:1901698	response to nitrogen compound	http://amigo.geneontology.org/amigo/term/GO:1901698	413	1	0.0458329	21.8184	0.0458329	0.241829	327662	ENSBTAG00000015978
82	GO:0008284	positive regulation of cell proliferation	http://amigo.geneontology.org/amigo/term/GO:0008284	418	1	0.0463877	21.5574	0.0463877	0.241829	327662	ENSBTAG00000015978
83	GO:0030001	metal ion transport	http://amigo.geneontology.org/amigo/term/GO:0030001	425	1	0.0471646	21.2024	0.0471646	0.241829	327662	ENSBTAG00000015978
84	GO:0032880	regulation of protein localization	http://amigo.geneontology.org/amigo/term/GO:0032880	426	1	0.0472756	21.1526	0.0472756	0.241829	327662	ENSBTAG00000015978
85	GO:0035239	tube morphogenesis	http://amigo.geneontology.org/amigo/term/GO:0035239	429	1	0.0476085	21.0047	0.0476085	0.241829	327662	ENSBTAG00000015978
86	GO:0045597	positive regulation of cell differentiation	http://amigo.geneontology.org/amigo/term/GO:0045597	431	1	0.0478304	20.9072	0.0478304	0.241829	327662	ENSBTAG00000015978
87	GO:0001775	cell activation	http://amigo.geneontology.org/amigo/term/GO:0001775	434	1	0.0481634	20.7627	0.0481634	0.241829	327662	ENSBTAG00000015978
88	GO:0032940	secretion by cell	http://amigo.geneontology.org/amigo/term/GO:0032940	436	1	0.0483853	20.6674	0.0483853	0.241829	327662	ENSBTAG00000015978
89	GO:0034097	response to cytokine	http://amigo.geneontology.org/amigo/term/GO:0034097	436	1	0.0483853	20.6674	0.0483853	0.241829	327662	ENSBTAG00000015978
90	GO:0002684	positive regulation of immune system process	http://amigo.geneontology.org/amigo/term/GO:0002684	437	1	0.0484963	20.6201	0.0484963	0.241829	327662	ENSBTAG00000015978
91	GO:0051270	regulation of cellular component movement	http://amigo.geneontology.org/amigo/term/GO:0051270	439	1	0.0487182	20.5262	0.0487182	0.241829	327662	ENSBTAG00000015978
92	GO:0098660	inorganic ion transmembrane transport	http://amigo.geneontology.org/amigo/term/GO:0098660	442	1	0.0490512	20.3869	0.0490512	0.241829	327662	ENSBTAG00000015978
93	GO:0040007	growth	http://amigo.geneontology.org/amigo/term/GO:0040007	444	1	0.0492731	20.295	0.0492731	0.241829	327662	ENSBTAG00000015978
94	GO:0051093	negative regulation of developmental process	http://amigo.geneontology.org/amigo/term/GO:0051093	444	1	0.0492731	20.295	0.0492731	0.241829	327662	ENSBTAG00000015978
95	GO:0098655	cation transmembrane transport	http://amigo.geneontology.org/amigo/term/GO:0098655	445	1	0.0493841	20.2494	0.0493841	0.241829	327662	ENSBTAG00000015978
96	GO:0040012	regulation of locomotion	http://amigo.geneontology.org/amigo/term/GO:0040012	447	1	0.049606	20.1588	0.049606	0.241829	327662	ENSBTAG00000015978
97	GO:1901701	cellular response to oxygen-containing compound	http://amigo.geneontology.org/amigo/term/GO:1901701	457	1	0.0507158	19.7177	0.0507158	0.242895	327662	ENSBTAG00000015978
98	GO:0000278	mitotic cell cycle	http://amigo.geneontology.org/amigo/term/GO:0000278	459	1	0.0509377	19.6318	0.0509377	0.242895	327662	ENSBTAG00000015978
99	GO:0002520	immune system development	http://amigo.geneontology.org/amigo/term/GO:0002520	463	1	0.0513816	19.4622	0.0513816	0.242895	327662	ENSBTAG00000015978
100	GO:0009628	response to abiotic stimulus	http://amigo.geneontology.org/amigo/term/GO:0009628	478	1	0.0530463	18.8515	0.0530463	0.245799	327662	ENSBTAG00000015978

## Sheet: Molecular Function
Table S10 – Genes found in Senepol’s heterozygous-enriched regions and the processes that are involved
	geneSet	description	link	size	overlap	expect	enrichmentRatio	pValue	FDR	overlapId	userId
1	GO:0048306	calcium-dependent protein binding	http://amigo.geneontology.org/amigo/term/GO:0048306	29	1	0.00364322	274.483	0.00364322	0.367148	327662	ENSBTAG00000015978
2	GO:0003727	single-stranded RNA binding	http://amigo.geneontology.org/amigo/term/GO:0003727	52	1	0.00653266	153.077	0.00653266	0.367148	327662	ENSBTAG00000015978
3	GO:0003697	single-stranded DNA binding	http://amigo.geneontology.org/amigo/term/GO:0003697	63	1	0.00791457	126.349	0.00791457	0.367148	327662	ENSBTAG00000015978
4	GO:0060090	molecular adaptor activity	http://amigo.geneontology.org/amigo/term/GO:0060090	70	1	0.00879397	113.714	0.00879397	0.367148	327662	ENSBTAG00000015978
5	GO:0004857	enzyme inhibitor activity	http://amigo.geneontology.org/amigo/term/GO:0004857	201	1	0.0252513	39.602	0.0252513	0.825209	327662	ENSBTAG00000015978
6	GO:0016887	ATPase activity	http://amigo.geneontology.org/amigo/term/GO:0016887	236	1	0.0296482	33.7288	0.0296482	0.825209	327662	ENSBTAG00000015978
7	GO:0005509	calcium ion binding	http://amigo.geneontology.org/amigo/term/GO:0005509	359	1	0.0451005	22.1727	0.0451005	0.923116	327662	ENSBTAG00000015978
8	GO:0008289	lipid binding	http://amigo.geneontology.org/amigo/term/GO:0008289	380	1	0.0477387	20.9474	0.0477387	0.923116	327662	ENSBTAG00000015978
9	GO:0005198	structural molecule activity	http://amigo.geneontology.org/amigo/term/GO:0005198	405	1	0.0508794	19.6543	0.0508794	0.923116	327662	ENSBTAG00000015978
10	GO:0042803	protein homodimerization activity	http://amigo.geneontology.org/amigo/term/GO:0042803	440	1	0.0552764	18.0909	0.0552764	0.923116	327662	ENSBTAG00000015978

## Sheet: Cellular Component
Table S10 – Genes found in Senepol’s heterozygous-enriched regions and the processes that are involved
	geneSet	description	link	size	overlap	expect	enrichmentRatio	pValue	FDR	overlapId	userId
1	GO:0016328	lateral plasma membrane	http://amigo.geneontology.org/amigo/term/GO:0016328	29	1	0.00465938	214.621	0.00465938	0.535829	327662	ENSBTAG00000015978
2	GO:0043230	extracellular organelle	http://amigo.geneontology.org/amigo/term/GO:0043230	60	1	0.0096401	103.733	0.0096401	0.554306	327662	ENSBTAG00000015978
3	GO:0019898	extrinsic component of membrane	http://amigo.geneontology.org/amigo/term/GO:0019898	145	1	0.0232969	42.9241	0.0232969	0.688263	327662	ENSBTAG00000015978
4	GO:0045177	apical part of cell	http://amigo.geneontology.org/amigo/term/GO:0045177	149	1	0.0239396	41.7718	0.0239396	0.688263	327662	ENSBTAG00000015978
5	GO:0012506	vesicle membrane	http://amigo.geneontology.org/amigo/term/GO:0012506	230	1	0.0369537	27.0609	0.0369537	0.714439	327662	ENSBTAG00000015978
6	GO:0098552	side of membrane	http://amigo.geneontology.org/amigo/term/GO:0098552	232	1	0.0372751	26.8276	0.0372751	0.714439	327662	ENSBTAG00000015978
7	GO:0005929	cilium	http://amigo.geneontology.org/amigo/term/GO:0005929	296	1	0.0475578	21.027	0.0475578	0.781307	327662	ENSBTAG00000015978
8	GO:0009986	cell surface	http://amigo.geneontology.org/amigo/term/GO:0009986	340	1	0.0546272	18.3059	0.0546272	0.785267	327662	ENSBTAG00000015978
9	GO:0044433	cytoplasmic vesicle part	http://amigo.geneontology.org/amigo/term/GO:0044433	393	1	0.0631427	15.8372	0.0631427	0.787114	327662	ENSBTAG00000015978
10	GO:0005768	endosome	http://amigo.geneontology.org/amigo/term/GO:0005768	426	1	0.0684447	14.6103	0.0684447	0.787114	327662	ENSBTAG00000015978
11	GO:0098590	plasma membrane region	http://amigo.geneontology.org/amigo/term/GO:0098590	474	1	0.0761568	13.1308	0.0761568	0.796185	327662	ENSBTAG00000015978
