# Supplementary material for: Characterization of runs of homozygosity, heterozygosity-enriched regions, and population structure in cattle populations selected for different breeding goals
Source: BMC Genomics. 2022 Mar 16;23:209. doi: 10.1186/s12864-022-08384-0 (PMC8925140; doi:10.1186/s12864-022-08384-0)
Supplement: Supplementary file 16 — Additional file 16: Table S12. Genes found in Santa Gertrudis’ heterozygous-enriched regions and the processes that are involved. [file 12864_2022_8384_MOESM16_ESM.xlsx]

## Sheet: Gene identified
Table S12 – Genes found in Santa Gertrudis’ heterozygous-enriched regions and the processes that are involved
	group	CHR	BP1	BP2	chr	start_pos	end_pos	width	strand	gene_id	gene_name	gene_biotype
1	SGT	5	76209127	76942872	5	76301501	76417740	116240	+	ENSBTAG00000000606	SYT10	protein_coding

## Sheet: Biological Process
Table S12 – Genes found in Santa Gertrudis’ heterozygous-enriched regions and the processes that are involved
	geneSet	description	link	size	overlap	expect	enrichmentRatio	pValue	FDR	overlapId	userId
1	GO:0015837	amine transport	http://amigo.geneontology.org/amigo/term/GO:0015837	38	1	0.00421707	237.132	0.00421707	0.934857	537613	ENSBTAG00000000606
2	GO:0015844	monoamine transport	http://amigo.geneontology.org/amigo/term/GO:0015844	41	1	0.00454999	219.78	0.00454999	0.934857	537613	ENSBTAG00000000606
3	GO:0015696	ammonium transport	http://amigo.geneontology.org/amigo/term/GO:0015696	55	1	0.00610365	163.836	0.00610365	0.934857	537613	ENSBTAG00000000606
4	GO:0099504	synaptic vesicle cycle	http://amigo.geneontology.org/amigo/term/GO:0099504	93	1	0.0103207	96.8925	0.0103207	0.934857	537613	ENSBTAG00000000606
5	GO:0099003	vesicle-mediated transport in synapse	http://amigo.geneontology.org/amigo/term/GO:0099003	100	1	0.0110975	90.11	0.0110975	0.934857	537613	ENSBTAG00000000606
6	GO:0015850	organic hydroxy compound transport	http://amigo.geneontology.org/amigo/term/GO:0015850	120	1	0.0133171	75.0917	0.0133171	0.934857	537613	ENSBTAG00000000606
7	GO:0006836	neurotransmitter transport	http://amigo.geneontology.org/amigo/term/GO:0006836	126	1	0.0139829	71.5159	0.0139829	0.934857	537613	ENSBTAG00000000606
8	GO:0001505	regulation of neurotransmitter levels	http://amigo.geneontology.org/amigo/term/GO:0001505	153	1	0.0169792	58.8954	0.0169792	0.993286	537613	ENSBTAG00000000606
9	GO:0010035	response to inorganic substance	http://amigo.geneontology.org/amigo/term/GO:0010035	198	1	0.0219731	45.5101	0.0219731	1	537613	ENSBTAG00000000606
10	GO:0060627	regulation of vesicle-mediated transport	http://amigo.geneontology.org/amigo/term/GO:0060627	225	1	0.0249695	40.0489	0.0249695	1	537613	ENSBTAG00000000606
11	GO:0043269	regulation of ion transport	http://amigo.geneontology.org/amigo/term/GO:0043269	275	1	0.0305183	32.7673	0.0305183	1	537613	ENSBTAG00000000606
12	GO:0051640	organelle localization	http://amigo.geneontology.org/amigo/term/GO:0051640	300	1	0.0332926	30.0367	0.0332926	1	537613	ENSBTAG00000000606
13	GO:0099536	synaptic signaling	http://amigo.geneontology.org/amigo/term/GO:0099536	307	1	0.0340695	29.3518	0.0340695	1	537613	ENSBTAG00000000606
14	GO:0051046	regulation of secretion	http://amigo.geneontology.org/amigo/term/GO:0051046	349	1	0.0387304	25.8195	0.0387304	1	537613	ENSBTAG00000000606
15	GO:0042493	response to drug	http://amigo.geneontology.org/amigo/term/GO:0042493	369	1	0.04095	24.4201	0.04095	1	537613	ENSBTAG00000000606
16	GO:0051050	positive regulation of transport	http://amigo.geneontology.org/amigo/term/GO:0051050	403	1	0.0447231	22.3598	0.0447231	1	537613	ENSBTAG00000000606
17	GO:0032940	secretion by cell	http://amigo.geneontology.org/amigo/term/GO:0032940	436	1	0.0483853	20.6674	0.0483853	1	537613	ENSBTAG00000000606
18	GO:0007600	sensory perception	http://amigo.geneontology.org/amigo/term/GO:0007600	491	1	0.054489	18.3523	0.054489	1	537613	ENSBTAG00000000606

## Sheet: Molecular Function
Table S12 – Genes found in Santa Gertrudis’ heterozygous-enriched regions and the processes that are involved
	geneSet	description	link	size	overlap	expect	enrichmentRatio	pValue	FDR	overlapId	userId
1	GO:0030276	clathrin binding	http://amigo.geneontology.org/amigo/term/GO:0030276	31	1	0.00389447	256.774	0.00389447	0.398618	537613	ENSBTAG00000000606
2	GO:0072341	modified amino acid binding	http://amigo.geneontology.org/amigo/term/GO:0072341	38	1	0.00477387	209.474	0.00477387	0.398618	537613	ENSBTAG00000000606
3	GO:0000149	SNARE binding	http://amigo.geneontology.org/amigo/term/GO:0000149	58	1	0.00728643	137.241	0.00728643	0.405611	537613	ENSBTAG00000000606
4	GO:0046982	protein heterodimerization activity	http://amigo.geneontology.org/amigo/term/GO:0046982	256	1	0.0321608	31.0937	0.0321608	1	537613	ENSBTAG00000000606
5	GO:0005509	calcium ion binding	http://amigo.geneontology.org/amigo/term/GO:0005509	359	1	0.0451005	22.1727	0.0451005	1	537613	ENSBTAG00000000606
6	GO:0008289	lipid binding	http://amigo.geneontology.org/amigo/term/GO:0008289	380	1	0.0477387	20.9474	0.0477387	1	537613	ENSBTAG00000000606
7	GO:0042803	protein homodimerization activity	http://amigo.geneontology.org/amigo/term/GO:0042803	440	1	0.0552764	18.0909	0.0552764	1	537613	ENSBTAG00000000606

## Sheet: Cellular Component
Table S12 – Genes found in Santa Gertrudis’ heterozygous-enriched regions and the processes that are involved
	geneSet	description	link	size	overlap	expect	enrichmentRatio	pValue	FDR	overlapId	userId
1	GO:0030133	transport vesicle	http://amigo.geneontology.org/amigo/term/GO:0030133	193	1	0.031009	32.2487	0.031009	1	537613	ENSBTAG00000000606
2	GO:0099503	secretory vesicle	http://amigo.geneontology.org/amigo/term/GO:0099503	244	1	0.0392031	25.5082	0.0392031	1	537613	ENSBTAG00000000606
3	GO:0044456	synapse part	http://amigo.geneontology.org/amigo/term/GO:0044456	391	1	0.0628213	15.9182	0.0628213	1	537613	ENSBTAG00000000606
